# Supplementary material for: Comprehensive metabolomics and transcriptomics analysis reveals protein and amino acid metabolic characteristics in liver tissue under chronic hypoxia
Source: PLoS One. 2023 Sep 25;18(9):e0291798. doi: 10.1371/journal.pone.0291798 (PMC10519603; doi:10.1371/journal.pone.0291798)
Supplement: S1 Data — (XLS) [file pone.0291798.s002.xls]

## Sheet: Superclass_pie
Superclass	NO. of identified metabolites
Organic acids and derivatives	481
Lipids and lipid-like molecules	459
Undefined	232
Organic oxygen compounds	169
Organoheterocyclic compounds	164
Benzenoids	128
Phenylpropanoids and polyketides	102
Nucleosides, nucleotides, and analogues	58
Organic nitrogen compounds	39
Alkaloids and derivatives	7
Lignans, neolignans and related compounds	4
Organometallic compounds	3
Hydrocarbon derivatives	1
Lignans neolignans and related compounds	1
Organooxygen compounds	1
Organosulfur compounds	1

## Sheet: HL vs LL  NEG  Qualitative
ID	adduct	Name	VIP	Fold change	p-value	m/z	rt(s)	HMDB	KEGG	SuperClass	Class	SubClass	HL-1	HL-2	HL-3	HL-4	HL-5	HL-6	LL-1	LL-2	LL-3	LL-4	LL-5	LL-6	QC-1	QC-2	QC-3
M794T69	[M-H]-	1-palmitoyl-2-docosahexaenoyl-sn-glycero-3-phospho-(1'-rac-glycerol)	1.21208	2.71241	4.98887e-06	793.504	68.618			Lipids and lipid-like molecules	Glycerophospholipids	Glycerophosphoglycerols	156529	123375	139733	188663	163962	136416	72246	44123	65276	59290.2	55662.4	38409.9	127085	112816	113595
M331T101_1	[M-H-H2O]-	Prostaglandin e3	1.34117	9.67777	1.78586e-05	331.191	100.517	HMDB0002664	C06439	Lipids and lipid-like molecules	Fatty Acyls	Eicosanoids	124598	109130	178499	88856.1	89544.3	106483	7905.91	13617.7	10349.2	14120.2	10244	15795.1	54765.5	53681.8	53682.8
M815T34_2	[M+FA-H]-	Ginsenoside f3	1.10408	0.576892	5.06284e-05	815.487	33.8915			Lipids and lipid-like molecules	Prenol lipids	Triterpenoids	79054.3	52331.3	66722.3	66365.8	78162	64330.3	96309.8	124528	138436	110205	109263	126703	83458.1	83640.3	79333.4
M149T150	(M-H)-	D-Lyxose	1.55351	1.57503	5.78912e-05	149.045	150.07		C00476				563283	528895	434034	489787	544040	472975	290999	254831	389645	314075	318339	357801	395743	395802	399538
M331T36	[M-H]-	Cis-7,10,13,16-docosatetraenoic acid	5.78418	4.10282	0.000145066	331.263	36.498	HMDB0002226	C16527	Lipids and lipid-like molecules	Fatty Acyls	Fatty acids and conjugates	2.69405e+06	2.60952e+06	1.21204e+06	2.41564e+06	2.17366e+06	3.54727e+06	512782	626785	638668	624530	574336	594150	1.4522e+06	1.4522e+06	1.4452e+06
M544T223	[M-H]-	1-(5z,8z,11z,14z-eicosatetraenoyl)-sn-glycero-3-phosphoserine	2.62191	2.57298	0.000265688	544.267	223.244						778022	544604	413517	717445	865265	883037	216248	236429	272171	332869	303269	272095	483896	479155	479141
M303T37	[M-H]-	Arachidonic acid (peroxide free)	22.025	2.90246	0.000300072	303.232	37.413	HMDB0001043	C00219	Lipids and lipid-like molecules	Fatty Acyls	Fatty acids and conjugates	5.23906e+07	4.04282e+07	2.57686e+07	5.26107e+07	3.44441e+07	6.00903e+07	1.78102e+07	1.14121e+07	1.57928e+07	1.72314e+07	1.50825e+07	1.42253e+07	2.63365e+07	2.59288e+07	2.634e+07
M259T473	[M-H]-	alpha-D-Galactose 1-phosphate	1.73041	2.98588	0.000370696	259.022	472.774	HMDB0000645	C00103	Organic oxygen compounds	Organooxygen compounds	Carbohydrates and carbohydrate conjugates	343855	237502	145099	339917	258690	345237	154188	82113.2	89898.2	89183.1	79315	64701	185840	182263	185835
M313T38	[M-H]-	12,13-dihydroxy-9z-octadecenoic acid	1.11983	4.29036	0.000395305	313.236	37.751			Lipids and lipid-like molecules	Fatty Acyls	Fatty acids and conjugates	122487	129417	46325.6	92433	63068.9	111527	20987.1	19293.7	28688.6	22374.2	12990.3	27416.9	56951.2	56949.9	59185.2
M211T319	[M-H]-	Perseitol	1.79497	3.46988	0.000455817	211.082	319.234	HMDB0033750	C08255	Organic oxygen compounds	Organooxygen compounds	Carbohydrates and carbohydrate conjugates	186032	402409	344727	340302	267086	179676	49204	44795	59384.3	123609	111031	107738	198534	192052	192029
M509T146_2	[M-H]-	1-oleoyl-2-hydroxy-sn-glycero-3-phospho-(1'-rac-glycerol)	2.77397	2.51338	0.000571718	509.287	146.198			Lipids and lipid-like molecules	Glycerophospholipids	Glycerophosphoglycerols	1.06102e+06	670791	462819	723493	682109	913924	211268	410298	357944	214614	268235	333690	520567	542707	542718
M307T39	(M-H)-	11(Z),14(Z)-Eicosadienoic Acid	3.16425	2.24344	0.000585098	307.263	38.785						1.41535e+06	948786	826798	995478	1.07194e+06	1.55583e+06	434690	608460	702230	410670	385383	495941	740176	739254	720459
M746T35_1	[M-H]-	1-palmitoyl-2-linoleoyl-sn-glycero-3-phospho-(1'-rac-glycerol)	2.71667	0.601534	0.000631281	745.502	34.8325			Lipids and lipid-like molecules	Glycerophospholipids	Glycerophosphoglycerols	627967	426824	540338	346244	440057	439521	872028	751290	930429	844659	629738	661449	576920	587865	587889
M188T375	[M-H]-	N-acetyl-l-glutamate	1.56506	2.27331	0.000733997	188.056	374.965	HMDB0001138	C00624	Organic acids and derivatives	Carboxylic acids and derivatives	Amino acids, peptides, and analogues	236877	402782	271239	409751	381083	224019	198507	143533	117279	120209	115055	152530	220802	220795	219582
M104T365	[M-H]-	Serine	1.24582	1.65659	0.000745144	104.035	365.374	HMDB0000187	C00065	Organic acids and derivatives	Carboxylic acids and derivatives	Amino acids, peptides, and analogues	319048	384324	226768	329724	306628	272990	140717	153100	185340	221280	199706	210260	229593	233293	229572
M325T211	[M-H-C5H7O3N]-	Methopterine	1.63373	2.64747	0.000770069	325.106	210.826			Organoheterocyclic compounds	Pteridines and derivatives	Pterins and derivatives	268338	361425	118274	320694	335610	269882	135080	101120	121955	74941.6	97492.5	101797	200223	193793	193785
M329T151	[M-H]-	(z)-9,12,13-trihydroxyoctadec-15-enoic acid	1.12001	2.51625	0.00108244	329.234	150.813			Lipids and lipid-like molecules	Fatty Acyls	Fatty acids and conjugates	162353	112822	109080	105367	170316	201026	52297.1	28379.2	54633.5	95305.7	38117.1	73428.6	100350	95800.7	96888.7
M338T117	[M-H-CH2O]-	N-oleoyl-l-serine	1.40777	2.65464	0.00138915	338.269	117.265			Organic acids and derivatives	Carboxylic acids and derivatives	Amino acids, peptides, and analogues	292976	159430	149375	169548	281194	294990	142507	53899.1	88819.9	81052.7	81508.6	59820.7	161568	159600	159555
M311T231	[M-H]-	Tyr-Met	1.29894	0.548659	0.00149732	311.115	230.877			Organic acids and derivatives	Carboxylic acids and derivatives	Amino acids, peptides, and analogues	52358.1	88288.4	99214	97517.6	103143	80077.7	164166	115314	161645	178622	119778	209333	115166	116309	115638
M119T78	[M-H]-	Tartronate	1.23134	2.2319	0.00234405	119.025	78.038	HMDB0035227	C02287	Organic acids and derivatives	Carboxylic acids and derivatives	Dicarboxylic acids and derivatives	181230	287211	110429	185112	172770	209037	62778.9	41223.5	93127.9	101720	100407	114111	134926	138530	138530
M361T165	[M-H]-	Humulone	1.51879	8.74571	0.00236966	361.201	164.52		C10695	Organic oxygen compounds	Organooxygen compounds	Carbonyl compounds	200961	90365.4	31690.2	188561	146767	259178	15834	11319	17555.3	18625.1	30048.8	11529	90551.6	90106.1	90801
M373T59	[M-H]-	Diffractaic acid	1.48311	29.8822	0.00239176	373.142	59.445						205935	145228	24786.6	54209.6	218128	163147	3925.75	6850.36	5495.88	5401.04	3968.56	1512.88	84469	84452.4	80542.6
M227T45	(M-H)-	Myristic acid	1.82821	1.81158	0.00239288	227.201	44.9125	HMDB0000806	C06424	Lipids and lipid-like molecules	Fatty Acyls	Fatty acids and conjugates	794233	484726	527035	435312	532743	595633	267512	373742	279923	241231	241240	456428	449785	439656	449789
M94T78_2	[M-H]-	2-Aminopyrazine	1.20664	2.17471	0.0024016	94.0293	78.364						174506	284673	113054	187419	160110	214731	61173.1	55719	99626.1	98044	94362.8	112751	131426	131169	131507
M476T187_2	[M]-	1-(9z,12z-octadecadienoyl)-2-hydroxy-sn-glycero-3-phosphoethanolamine	7.77521	3.18964	0.00240537	476.277	186.571			Lipids and lipid-like molecules	Fatty Acyls	Lineolic acids and derivatives	4.43175e+06	5.30114e+06	3.67232e+06	4.70814e+06	7.34133e+06	9.45857e+06	810345	575946	2.92712e+06	2.29963e+06	1.26208e+06	3.07069e+06	3.47111e+06	3.47456e+06	3.18157e+06
M181T289	[M-H]-	(n-(-2-acetamido))-2-aminoethanesulfonic acid	1.3132	1.60995	0.00246757	181.029	288.946			Organic acids and derivatives	Organic sulfonic acids and derivatives	Organosulfonic acids and derivatives	359150	565510	327997	499259	406913	396748	300258	255793	308683	195694	250218	276719	350813	342380	342470
M309T62	(M-H)-	2E-Eicosenoic acid	1.82424	2.30081	0.00265135	309.279	61.979						209623	491325	339205	384043	403609	627304	166963	207611	180837	147016	171044	193590	309200	309759	277122
M196T296	[M-H]-	3,4-Dihydroxy-L-phenylalanine(L-DOPA)	1.57096	2.70201	0.0026736	196.061	296.153	HMDB0000181	C00355	Organic acids and derivatives	Carboxylic acids and derivatives	Amino acids, peptides, and analogues	210498	414999	324576	267113	202118	149057	74379.7	111396	51869.5	98930.1	95085.6	148782	120819	120193	120191
M360T112	[M-H-CH2O]-	N-arachidonoyl-l-serine	1.03653	2.40363	0.00340989	360.254	112.026			Organic acids and derivatives	Carboxylic acids and derivatives	Amino acids, peptides, and analogues	165049	93502.2	60701.6	162479	147347	172798	89714.2	37420	46001.9	68228.3	55319.7	36926.2	96127.7	93812.7	93780.4
M147T248	[M-H]-	3-hydroxyglutaric acid	1.98111	1.49794	0.00349115	147.045	248.273	HMDB0000428		Organic acids and derivatives	Hydroxy acids and derivatives	Beta hydroxy acids and derivatives	1.21324e+06	1.3031e+06	928037	1.21722e+06	1.02326e+06	1.01613e+06	482166	573368	717588	930042	834821	935481	964349	964415	954665
M739T146	[M-H]-	2-arachidonoyl-1-palmitoyl-sn-glycero-3-phosphoethanolamine	3.59528	1.58365	0.00374303	738.508	146.063	HMDB0008937		Lipids and lipid-like molecules	Glycerophospholipids	Glycerophosphoethanolamines	4.08138e+06	3.54871e+06	5.11906e+06	3.45269e+06	4.32083e+06	4.03219e+06	3.5353e+06	2.0454e+06	3.08702e+06	2.03097e+06	3.17851e+06	1.62799e+06	3.03728e+06	3.12285e+06	3.12094e+06
M386T34_2	[M-H]-	Urapidil	6.49372	2.30105	0.00379438	386.236	33.997			Organoheterocyclic compounds	Diazinanes	Piperazines	4.6163e+06	4.73617e+06	2.43837e+06	5.73784e+06	7.36941e+06	7.60716e+06	3.0785e+06	2.18574e+06	2.78843e+06	1.63154e+06	2.37488e+06	2.0672e+06	3.47431e+06	3.48382e+06	3.43259e+06
M300T433	[M-H]-	N-Acetyl-D-Glucosamine 6-Phosphate	1.82663	1.444	0.00471697	300.049	432.766	HMDB0001367	C04256	Organic oxygen compounds	Organooxygen compounds	Carbohydrates and carbohydrate conjugates	1.07475e+06	1.13365e+06	777753	1.31538e+06	1.29288e+06	1.17701e+06	736475	666449	765869	899817	644840	975893	1.02653e+06	1.01012e+06	1.01021e+06
M465T23_3	[M-H]-	Cholesteryl sulfate	5.45919	1.60079	0.00501523	465.303	23.422	HMDB0000653	C18043	Lipids and lipid-like molecules	Steroids and steroid derivatives	Cholestane steroids	7.24205e+06	9.48691e+06	5.41448e+06	7.19035e+06	6.53663e+06	9.44449e+06	5.45599e+06	5.37512e+06	4.40674e+06	5.8993e+06	4.14401e+06	3.02668e+06	5.57345e+06	5.54458e+06	5.54466e+06
M164T248_2	[M-H]-	Phenylalanine	4.79281	1.47341	0.00540634	164.071	248.273	HMDB0000159	C00079	Organic acids and derivatives	Carboxylic acids and derivatives	Amino acids, peptides, and analogues	7.85177e+06	8.03147e+06	5.54842e+06	7.81887e+06	6.53074e+06	6.41787e+06	3.13903e+06	3.62833e+06	4.65504e+06	5.87222e+06	5.27169e+06	6.07408e+06	5.87988e+06	5.87967e+06	5.90563e+06
M147T380	[M-H]-	(S)-2-Hydroxyglutarate	1.10178	2.08735	0.00544364	147.029	379.978	HMDB0000694	C03196	Organic acids and derivatives	Hydroxy acids and derivatives	Short-chain hydroxy acids and derivatives	253218	145899	101419	153367	241695	217939	99720.2	51430.7	92165	124311	58689.8	107153	147029	149174	147053
M866T33	[M-H]-	Pg 44:12	7.16415	0.300239	0.00550432	865.502	33.181			Lipids and lipid-like molecules	Glycerophospholipids	Glycerophosphoglycerols	800453	974637	592789	2.28259e+06	1.381e+06	906335	4.16181e+06	3.04199e+06	2.97249e+06	5.13338e+06	6.40068e+06	1.39721e+06	2.00072e+06	1.9871e+06	1.98542e+06
M336T119	[M-H]-	Linoleoylglycine	1.40472	2.42041	0.00578733	336.253	119.204			Organic acids and derivatives	Carboxylic acids and derivatives	Amino acids, peptides, and analogues	330726	178189	133666	254877	290337	379044	207794	60439.4	90620.1	118080	110640	59771.3	193459	192707	192181
M483T156	[M-H]-	1-palmitoyl-2-hydroxy-sn-glycero-3-phospho-(1'-rac-glycerol)	4.69348	5.51021	0.00621906	483.271	155.579			Lipids and lipid-like molecules	Glycerophospholipids	Glycerophosphoglycerols	2.41634e+06	965868	482914	2.07992e+06	1.0356e+06	2.89768e+06	463234	218376	329607	261788	270593	249134	811505	811632	827412
M545T386	[M-H]-	Hypocrellin a	2.25243	0.725481	0.00629457	545.153	386.416						435873	445503	417425	569440	683238	568442	884046	644040	758038	696698	633607	684056	585348	585019	585020
M116T290_3	[M-H]-	5-aminovaleric acid	1.57538	1.54177	0.0063207	116.071	289.524	HMDB0003355	C00431	Organic acids and derivatives	Carboxylic acids and derivatives	Amino acids, peptides, and analogues	719143	817855	585932	804199	658547	663628	170983	414177	502853	579562	534403	554139	580267	580270	577147
M811T140	[M-H]-	Pe 42:10	2.4411	3.33679	0.00661102	810.509	140.391			Lipids and lipid-like molecules	Glycerophospholipids	Glycerophosphoethanolamines	978910	305274	323445	692150	365679	810967	191284	123356	196839	148808	249332	132229	337124	337140	348144
M297T56	[M-H]-	Fa 18:1+1o	1.71271	3.16845	0.00667499	297.243	55.972	HMDB0061650	C19418	Lipids and lipid-like molecules	Fatty Acyls	Lineolic acids and derivatives	449467	195202	102588	255332	365992	435363	171766	74974.1	94981.3	50898.3	43429.3	133297	161118	161257	144378
M404T103	[M+HCO2]-	Formylciprofloxacin	1.40263	42.8345	0.00696882	404.137	103.457			Organoheterocyclic compounds	Quinolines and derivatives	Quinoline carboxylic acids	210815	90842.7	41463.9	43789.2	270966	130729	3550.93	2118.93	3361.38	2991.89	3598.69	2788.7	60463.4	73944.3	70749.4
M130T253	[M-H]-	Leucine	4.4128	1.35024	0.00845423	130.086	253.277	HMDB0000687	C00123	Organic acids and derivatives	Carboxylic acids and derivatives	Amino acids, peptides, and analogues	9.05576e+06	1.01126e+07	7.42397e+06	9.48338e+06	8.00014e+06	8.42225e+06	4.29646e+06	5.63647e+06	6.25037e+06	7.72941e+06	7.01413e+06	7.95376e+06	7.58497e+06	7.53216e+06	7.57461e+06
M89T294	[M-H]-	.beta.-hydroxypropionic acid	2.03391	0.857356	0.00921953	89.0241	294.428	HMDB0000700	C01013	Organic acids and derivatives	Hydroxy acids and derivatives	Beta hydroxy acids and derivatives	784375	612402	653791	703168	713006	640987	734997	755303	809470	886878	754410	850098	685137	637361	684333
M619T370	[M-H]-	Phosphonic acid, p-[2-[3-[[(1-benzoyl-4-piperidinyl)methylamino]carbonyl]-2-naphthalenyl]-1-(1-naphthalenyl)-2-oxoethyl]-	1.26801	2.23882	0.0096769	619.19	369.737						238659	373622	237973	329868	144260	122718	57999.8	108259	110645	104831	131119	133515	178167	178205	176156
M187T276_2	[M-H]-	Gly-Leu	1.25457	2.40088	0.0119949	187.108	275.719	HMDB0000759	C02155	Organic acids and derivatives	Carboxylic acids and derivatives	Amino acids, peptides, and analogues	238339	246686	154361	388059	118248	222025	29043.8	61244.9	64708.4	135825	117171	161681	162640	160756	160755
M384T34	[M-H]-	NCGC00169011-01	1.83029	2.60895	0.0121762	384.22	34.218			Organoheterocyclic compounds	Isoindoles and derivatives	Isoindolines	442061	220886	180905	422890	669214	657110	246682	170106	197599	93936.7	143580	142008	254512	254631	238468
M319T35	(M-H)-	12(R)-HETE	1.38933	0.512078	0.0142729	319.226	35.043						77825	131156	131664	64707.2	89003.7	67266.9	116215	94433.2	180040	236149	203090	266823	109973	109987	115235
M114T300	[M-H]-	Proline	1.1927	1.37872	0.0147196	114.055	299.71	HMDB0000162	C00148	Organic acids and derivatives	Carboxylic acids and derivatives	Amino acids, peptides, and analogues	659462	760100	489086	700921	547238	572716	300886	381070	427652	556203	510588	528661	536019	529341	529343
M305T36	[M-H]-	11,14,17-eicosatrienoic acid, (z,z,z)-	5.14426	2.31606	0.0149984	305.246	36.4545	HMDB0060039	C16522	Lipids and lipid-like molecules	Fatty Acyls	Fatty acids and conjugates	5.38222e+06	1.08957e+06	2.33724e+06	4.0966e+06	4.25866e+06	5.83386e+06	1.70801e+06	1.53469e+06	1.91403e+06	1.65065e+06	1.42154e+06	1.70094e+06	2.60801e+06	2.58917e+06	2.60815e+06
M214T381	[M-H]-	sn-Glycerol 3-phosphoethanolamine	7.52789	3.28923	0.0163212	214.048	381.065	HMDB0000114	C01233	Lipids and lipid-like molecules	Glycerophospholipids	Glycerophosphoethanolamines	1.0479e+07	4.01063e+06	3.26055e+06	8.72831e+06	2.39224e+06	7.78357e+06	653363	1.027e+06	1.18582e+06	1.46487e+06	2.2565e+06	4.55618e+06	4.65401e+06	4.65442e+06	4.46031e+06
M835T139	[M-H]-	1,2-di(4z,7z,10z,13z,16z,19z-docosahexaenoyl)-sn-glycero-3-phosphoethanolamine	1.39836	3.89477	0.0171447	834.51	139.499	HMDB0009705		Lipids and lipid-like molecules	Glycerophospholipids	Glycerophosphoethanolamines	320962	68336.4	70845.8	239515	98589.2	284013	64271.1	43534.1	47924.3	39377.6	57908.3	24860.3	112496	112413	120565
M818T34_1	[M-H]-	Pg 40:8	3.39716	0.645274	0.0179084	817.502	33.871			Lipids and lipid-like molecules	Glycerophospholipids	Glycerophosphoglycerols	938329	338208	680655	1.26258e+06	1.20996e+06	966114	1.41945e+06	1.28022e+06	1.44832e+06	1.59904e+06	1.6583e+06	956773	1.14697e+06	1.14698e+06	1.12885e+06
M111T85_2	[M-H]-	Uracil	2.81197	1.28085	0.018526	111.019	84.918	HMDB0000300	C00106	Organoheterocyclic compounds	Diazines	Pyrimidines and pyrimidine derivatives	4.78783e+06	5.16129e+06	3.79054e+06	4.2571e+06	4.3745e+06	4.47852e+06	4.13671e+06	2.3248e+06	3.74039e+06	4.25687e+06	3.36847e+06	3.13519e+06	4.4665e+06	4.36924e+06	4.37082e+06
M220T248	[M-H]-	N-acetyl-d-mannosamine	1.27614	1.56902	0.0190547	220.082	248.273	HMDB0001129	C00645	Organic oxygen compounds	Organooxygen compounds	Carbohydrates and carbohydrate conjugates	416672	601911	299882	561134	431319	391379	194172	178729	279998	363526	303558	402304	379669	377401	379669
M133T426	(M-H)-	L-Malic acid	1.75494	0.868686	0.0193392	133.014	425.885	HMDB0000156	C00149	Organic acids and derivatives	Hydroxy acids and derivatives	Beta hydroxy acids and derivatives	636941	515384	535080	514548	568099	572722	577515	572513	666290	636378	676703	718684	568327	573611	573562
M279T42	[M-H]-	Linoleic acid	21.6986	2.84943	0.022548	279.232	41.918	HMDB0000673	C01595	Lipids and lipid-like molecules	Fatty Acyls	Lineolic acids and derivatives	4.27026e+07	4.92586e+07	1.56795e+07	6.91471e+07	2.69868e+07	9.16001e+07	2.65482e+07	2.15741e+07	2.65851e+07	9.75667e+06	9.66961e+06	9.52736e+06	2.79901e+07	3.20165e+07	2.78053e+07
M140T381	[M-H]-	O-phosphoethanolamine	1.03661	2.94031	0.0228057	140.012	381.058	HMDB0000224	C00346	Organic acids and derivatives	Organic phosphoric acids and derivatives	Phosphate esters	213116	86650.4	78275.9	202741	39140.5	161766	16512.4	26868.9	32733.1	32901.4	55842	100995	104584	102825	102743
M597T235_1	[M-H]-	Phe-met-arg-phe-amide	1.9963	1.92705	0.0228258	597.304	235.364			Organic acids and derivatives	Carboxylic acids and derivatives	Amino acids, peptides, and analogues	880371	620374	320965	1.00461e+06	344387	778106	348929	226613	325487	397630	387067	363421	520507	509701	509563
M856T185	[M-H]-	Pi 36:5	1.00677	0.768707	0.0256855	855.504	185.49			Lipids and lipid-like molecules	Glycerophospholipids	Glycerophosphoinositols	161809	122430	124939	94471.5	144218	124983	186688	138831	196425	147965	139542	195940	158837	156798	156839
M519T439	[M-H]-	1-[4,5-dihydroxy-6-(hydroxymethyl)-3-[(e)-3-(4-hydroxyphenyl)prop-2-enoyl]oxyoxan-2-yl]oxy-6-hydroxy-7-methylidene-4a,5,6,7a-tetrahydro-1h-cyclopenta[c]pyran-4-carboxylic acid	1.62755	0.748921	0.0278871	519.156	439.314			Phenylpropanoids and polyketides	Cinnamic acids and derivatives	Hydroxycinnamic acids and derivatives	316205	192576	411407	255399	410945	414117	448788	504953	445508	376020	405944	490163	418831	400203	399938
M157T54	(M-H)-	Pelargonic acid	1.41674	0.764219	0.0286231	157.123	53.911	HMDB0000847	C01601	Lipids and lipid-like molecules	Fatty Acyls	Fatty acids and conjugates	349160	266514	226318	215062	266550	194280	312495	373472	281226	394506	270857	353631	319569	319301	345407
M212T26	[M-H]-	Indoxyl sulfate	2.58687	0.643336	0.0328023	212.002	25.8695	HMDB0000682		Organic acids and derivatives	Organic sulfuric acids and derivatives	Arylsulfates	470396	704023	624842	314153	969096	700974	667507	1.20991e+06	1.01933e+06	802269	827088	1.35494e+06	769306	769287	774731
M132T389_2	[M-H]-	Aspartic acid	1.66496	1.41112	0.0329431	132.03	389.293	HMDB0000191	C00049	Organic acids and derivatives	Carboxylic acids and derivatives	Amino acids, peptides, and analogues	1.15374e+06	1.75471e+06	808562	1.35147e+06	1.16234e+06	1.09256e+06	604930	762831	952161	1.0132e+06	992700	863935	1.05141e+06	1.03264e+06	1.03265e+06
M383T437	[M-H-C10H18O9]-	Maltotetraose	6.88631	0.739846	0.0381984	383.119	437.381	HMDB0001296	C02052	Organic oxygen compounds	Organooxygen compounds	Carbohydrates and carbohydrate conjugates	5.70518e+06	3.31524e+06	6.96103e+06	4.79448e+06	7.50296e+06	7.04456e+06	7.04936e+06	8.37491e+06	8.18471e+06	6.49527e+06	7.24601e+06	1.0394e+07	7.16914e+06	7.17132e+06	7.05417e+06
M811T113	[M-H]-	1-stearoyl-2-arachidonoyl-sn-glycero-3-phosphoserine	1.21099	3.29029	0.043459	810.508	112.684	HMDB0012383		Lipids and lipid-like molecules	Glycerophospholipids	Glycerophosphoserines	251968	50646.1	76968.9	174062	68235.1	340072	55421	12753.7	57000	51413.5	62490	53282.8	88322.5	80583.8	80568.2
M161T356	(M-H2O-H)-	D-Tagatose	1.32136	0.70615	0.0460907	161.046	355.713	HMDB0003418	C00795	Organic oxygen compounds	Organooxygen compounds	Carbohydrates and carbohydrate conjugates	32423.7	222639	235655	203545	287581	211304	288012	308271	298286	266020	272555	256509	273488	266950	267214
M213T168	M-	m-Chlorohippuric acid	1.27824	0.697415	0.0470423	213.017	167.653						125776	154692	168790	140395	166817	111538	174367	111794	195933	241652	220118	300744	169724	176963	169502
M182T35	[M-H]-	4-pyridoxic acid	2.28206	1.39643	0.0512914	182.045	35.162	HMDB0000017	C00847	Organoheterocyclic compounds	Pyridines and derivatives	Pyridinecarboxylic acids and derivatives	2.91971e+06	2.95492e+06	1.80206e+06	1.57888e+06	2.23846e+06	2.35735e+06	1.46497e+06	1.15359e+06	1.87358e+06	2.15965e+06	1.158e+06	2.10931e+06	1.89597e+06	1.89926e+06	1.88955e+06
M161T438_2	[M-H-C6H12O6]-	Lactulose	2.53529	0.750863	0.052358	161.045	437.628	HMDB0000740	C07064	Lipids and lipid-like molecules	Fatty Acyls	Fatty acyl glycosides	857765	531009	930018	704701	1.0822e+06	1.12776e+06	1.0303e+06	1.26146e+06	1.24969e+06	911498	989231	1.52774e+06	1.07957e+06	1.05608e+06	1.05623e+06
M715T149	[M-H]-	2-linoleoyl-1-palmitoyl-sn-glycero-3-phosphoethanolamine	1.30454	1.37766	0.0562679	714.508	148.825	HMDB0008928		Lipids and lipid-like molecules	Glycerophospholipids	Glycerophosphoethanolamines	1.08903e+06	889337	1.31184e+06	820276	1.17366e+06	1.11946e+06	1.18511e+06	526634	848348	601845	984974	501273	733489	785746	785498
M482T73	[M-H-O3S]-	Taurolithocholic acid sulfate	1.09522	0.325403	0.0583283	482.293	72.969	HMDB0002580	C03642	Lipids and lipid-like molecules	Steroids and steroid derivatives	Bile acids, alcohols and derivatives	40278.8	44253.7	37725.3	24902.1	30291	32262.3	38838.1	260400	71992.8	103286	128868	41088.4	68320	66828.2	66847.9
M527T278	[M-H]-	Tremulacin	2.11191	0.705977	0.0591578	527.143	277.769		C09973	Organic oxygen compounds	Organooxygen compounds	Carbohydrates and carbohydrate conjugates	710869	328530	566522	423734	661951	653870	773689	1.05935e+06	777455	599993	1.02155e+06	506754	582871	582669	627055
M281T69	(M-H)-	Oleic acid	9.47679	2.59304	0.0640136	281.247	69.386	HMDB0000207	C00712	Lipids and lipid-like molecules	Fatty Acyls	Fatty acids and conjugates	1.04202e+07	9.20909e+06	6.61789e+06	6.17708e+06	2.75161e+07	1.22767e+07	2.45452e+06	8.87461e+06	2.50643e+06	2.04463e+06	2.31555e+06	9.65463e+06	5.69894e+06	5.68484e+06	4.64994e+06
M151T206	[M-H]-	Xanthine	5.29409	1.15686	0.0684711	151.025	206.38	HMDB0000292	C00385	Organoheterocyclic compounds	Imidazopyrimidines	Purines and purine derivatives	1.72213e+07	1.79552e+07	1.37149e+07	1.70786e+07	1.75194e+07	1.47002e+07	1.45368e+07	1.05071e+07	1.3846e+07	1.59779e+07	1.39482e+07	1.60599e+07	1.53951e+07	1.53971e+07	1.52431e+07
M599T234	[M-H]-	Nocardamine	5.18747	0.664313	0.071156	599.319	234.432						4.98737e+06	1.65979e+06	1.77588e+06	2.61031e+06	1.64399e+06	1.73843e+06	4.37045e+06	3.57542e+06	3.32354e+06	3.98099e+06	3.95711e+06	2.49274e+06	2.44973e+06	2.44972e+06	2.39886e+06
M571T374	[2M-H]-	Brazilin	1.18118	0.81135	0.0724679	571.169	373.758		C09920	Organoheterocyclic compounds	Benzopyrans	1-benzopyrans	195773	281717	342872	232186	152487	262119	270671	292614	317585	310384	319273	297760	328281	321563	321518
M117T374	[M-H]-	Methylmalonic acid	1.0697	0.644427	0.0770916	117.019	374.412	HMDB0000202	C02170	Organic acids and derivatives	Carboxylic acids and derivatives	Dicarboxylic acids and derivatives	57508.9	136491	83945.7	181911	100250	67848.6	160814	120408	114968	198147	253047	127056	130608	133002	133018
M165T318_2	[M-H]-	D-arabinonic acid	2.08608	1.22564	0.0784878	165.04	317.928	HMDB0000539	C00878	Organic oxygen compounds	Organooxygen compounds	Carbohydrates and carbohydrate conjugates	3.4974e+06	3.10915e+06	2.64304e+06	3.60945e+06	4.34754e+06	4.33895e+06	3.23491e+06	2.35079e+06	3.10834e+06	2.9762e+06	2.37163e+06	3.53708e+06	3.44857e+06	3.44932e+06	3.41532e+06
M221T379	[M-H-C4H8O4]-	Palatinose	4.59053	0.810811	0.0829211	221.066	379.095		C01742	Lipids and lipid-like molecules	Fatty Acyls	Fatty acyl glycosides	4.28881e+06	3.34262e+06	3.71083e+06	1.97915e+06	3.95945e+06	3.47045e+06	3.25662e+06	4.57096e+06	4.09926e+06	4.60622e+06	3.95416e+06	5.10606e+06	3.89336e+06	3.82424e+06	3.82351e+06
M487T365_2	[M-H]-	Blood group b trisaccharide	3.66586	0.631506	0.0835915	487.177	365.27			Organic oxygen compounds	Organooxygen compounds	Carbohydrates and carbohydrate conjugates	1.77536e+06	1.32142e+06	1.66668e+06	1.16368e+06	1.04185e+06	2.09293e+06	416799	2.57741e+06	2.43097e+06	3.31211e+06	2.37387e+06	3.23856e+06	2.15943e+06	2.16035e+06	2.07551e+06
M407T183	[M-H]-	Cholic acid	3.95758	0.542561	0.0845044	407.279	182.548	HMDB0000619	C00695	Lipids and lipid-like molecules	Steroids and steroid derivatives	Bile acids, alcohols and derivatives	2.49793e+06	805455	922948	265891	1.04176e+06	1.24801e+06	3.26429e+06	2.68886e+06	2.24084e+06	2.4498e+06	1.08966e+06	766523	1.53469e+06	1.52876e+06	1.52493e+06
M253T43	[M-H]-	Cis-9-palmitoleic acid	3.62453	1.51971	0.0894148	253.217	42.747	HMDB0003229	C08362	Lipids and lipid-like molecules	Fatty Acyls	Fatty acids and conjugates	5.56019e+06	3.54081e+06	3.69937e+06	2.9506e+06	6.65443e+06	4.89225e+06	1.56203e+06	1.90744e+06	3.95406e+06	2.61191e+06	2.46575e+06	5.46119e+06	2.90663e+06	2.86247e+06	2.89842e+06
M283T299	[M-H]-	Xanthosine	4.5498	0.603971	0.0921925	283.068	298.651	HMDB0000299	C01762	Nucleosides, nucleotides, and analogues	Purine nucleosides		1.90223e+06	1.92168e+06	1.99008e+06	2.00781e+06	1.38017e+06	1.34508e+06	895821	1.69486e+06	2.92387e+06	3.09853e+06	3.76978e+06	5.07997e+06	2.21568e+06	2.19166e+06	2.21595e+06
M503T438_2	[M-H]-	Maltotriose	4.04881	0.789952	0.0953566	503.161	437.92	HMDB0001262	C01835	Organic oxygen compounds	Organooxygen compounds	Carbohydrates and carbohydrate conjugates	2.8069e+06	2.0221e+06	2.57794e+06	2.23352e+06	3.81106e+06	2.80357e+06	2.8518e+06	3.62461e+06	4.18023e+06	2.77997e+06	2.78121e+06	4.35947e+06	2.74731e+06	2.75054e+06	2.87647e+06
M259T448	[M-H]-	.alpha.-d-galactose 1-phosphate	0.630636	1.24145	0.490333	259.022	447.538	HMDB0000645	C00446	Organic oxygen compounds	Organooxygen compounds	Carbohydrates and carbohydrate conjugates	1.33676e+06	388874	268483	616251	1.16289e+06	493670	887407	444095	615682	348933	560579	580353	818535	760061	819562
M260T439	[M-H]-	.alpha.-L-Asp-L-Lys	0.0691984	1.31178	0.604344	260.125	438.765	HMDB0004987		Organic acids and derivatives	Carboxylic acids and derivatives	Amino acids, peptides, and analogues	11368.6	3196.18	4241.19	2332.4	1607.47	6790.71	998.02	1184.62	743.957	6200.22	2772.91	10616.7	4112.01	4126.79	3908.36
M421T435	[M-H]-	.alpha.,.alpha.'-trehalose 6-phosphate	0.243009	0.946211	0.835616	421.073	435.371	HMDB0001124	C00689	Organic oxygen compounds	Organooxygen compounds	Carbohydrates and carbohydrate conjugates	21098.7	15500.4	16750.3	16230.4	25798.7	7225.91	23654.9	6906.38	21352.9	9314.51	15608.3	31600.2	22098.9	19529.7	19541
M502T347	[M-H]-	.beta.-d-glucopyranosiduronic acid, 5-[3-[(2,2,3,3-tetramethylcyclopropyl)carbonyl]-1h-indol-1-yl]pentyl	0.0888205	0.902267	0.628604	502.266	347.227			Lipids and lipid-like molecules	Fatty Acyls	Fatty acyl glycosides	3149.24	5407.51	3466.97	1907.4	1640.03	2680.33	1798.11	2995.31	3780.47	4080.58	3413.48	4160.51	2826.04	3116.62	3112.98
M343T420	[2M-H]-	.beta.-glycerophosphate	0.524855	5.41722	0.110832	343.019	419.764	HMDB0002520	C02979	Lipids and lipid-like molecules	Glycerophospholipids	Glycerophosphates	10989.1	9467.55	1762.99	66699.1	5554.18	57216.6	5745.05	2891.39	2364.74	4904.68	9329.42	2766.07	8900.41	8535.5	8525.37
M215T350	[M-H]-	(+)-6-aminopenicillanic acid	0.145946	1.40135	0.101703	215.064	350.356	HMDB0060618	C02954	Organic acids and derivatives	Carboxylic acids and derivatives	Amino acids, peptides, and analogues	11585.4	15896.7	6511.35	7168.03	9788.93	13641.9	4300.54	6283.71	8345.66	9897.69	8626	8639.39	9225.98	9216.69	8856.99
M457T388	[M-H]-	(+)-fluprostenol	0.358361	0.318108	0.0093601	457.191	387.534			Lipids and lipid-like molecules	Fatty Acyls	Eicosanoids	2028.02	1196.05	7233.22	2998.36	3741.43	1658	5008.21	4849.36	16901.7	9411.17	12922.3	10179.8	7012.61	7300.05	7016.62
M136T83	[M-H-C13H17O3]-	(+)-pinoresinol	0.806853	3.32065	0.00307821	136.007	82.9965		C05366				67274	41824	68906.7	21422.6	94418.9	70913.9	13096.3	12300.8	29632.8	18493.8	9166.91	27155.3	30811.7	31752.8	29607.2
M348T61	[M-H]-	(1-(5-fluoropentyl)-1h-indazole-3-carbonyl)-l-valine	0.158914	1.52936	0.0530576	348.184	61.251			Organic acids and derivatives	Carboxylic acids and derivatives	Amino acids, peptides, and analogues	9562.81	14681.9	7110.5	13464	7808.73	7738.96	5370.1	8932.25	7393.6	7168.31	7756.68	2851.01	8176.75	8224.3	6573.17
M659T392	[M-H]-	(1s,3r,4s,5r)-4-[(4-carboxy-3-hydroxy-3-methylbutanoyl)oxy]-3,5-bis({[(2e)-3-(3,4-dihydroxyphenyl)prop-2-enoyl]oxy})-1-hydroxycyclohexane-1-carboxylic acid	0.22543	0.851965	0.218186	659.152	392.394			Organic acids and derivatives	Carboxylic acids and derivatives	Pentacarboxylic acids and derivatives	13977.8	10952.5	10186.9	8191.52	16504.6	15009	14711.2	18479.2	16500.6	12314.7	13667.3	12150.2	16668.8	17889.5	16570.2
M747T141	[M-H]-	(2-aminoethoxy)[2-[docosa-4.7.10.13.16.19-hexaenoyloxy]-3-[hexadec-1-en-1-yloxy]propoxy]phosphinic acid	0.554354	0.920269	0.571484	746.513	141.014	HMDB0005780		Lipids and lipid-like molecules	Glycerophospholipids	Glycerophosphoethanolamines	123622	110354	162144	105265	128791	106318	168975	128389	161207	118352	158389	64991.6	110748	110591	114282
M723T142	[M-H]-	(2-aminoethoxy)[3-[hexadec-1-en-1-yloxy]-2-[icosa-5.8.11.14-tetraenoyloxy]propoxy]phosphinic acid	0.601341	1.46	0.0242607	722.512	142.164	HMDB0011352		Lipids and lipid-like molecules	Glycerophospholipids	Glycerophosphoethanolamines	170783	126618	213724	115067	176039	158614	145565	94890.4	120111	112136	126412	58996.9	113704	113883	122196
M425T32_2	[M-H]-	(2e,6e,10e)-13-[(2r)-6-hydroxy-2,8-dimethyl-3,4-dihydrochromen-2-yl]-2,6,10-trimethyltrideca-2,6,10-trienoic acid	0.291554	2.03937	0.0818696	425.255	32.07			Lipids and lipid-like molecules	Prenol lipids	Quinone and hydroquinone lipids	28208.5	12346.2	7105.81	11344.6	8737.73	27142.1	13638.3	1974.72	7949.6	10579.5	5921	6463.58	12972.8	13280.4	15063.8
M327T40	(M-H)-	(4Z,7Z,10Z,13Z,16Z,19Z)-4,7,10,13,1 6,19-Docosahexaenoic acid	6.14406	1.49517	0.124928	327.232	40.122						1.6328e+07	1.31513e+07	1.17555e+07	3.13545e+07	1.10291e+07	1.7145e+07	8.56635e+06	1.09774e+07	7.20959e+06	1.40038e+07	1.51759e+07	1.14595e+07	1.89107e+07	1.87809e+07	1.8911e+07
M243T273	[M-H]-	(5e)-3,4,9-trihydroxy-2-propyl-2,3,4,7,8,9-hexahydrooxecin-10-one	0.107584	0.925289	0.696188	243.135	273.112						5796.67	7179.71	3934.64	3589.14	5308.28	3666.06	2867.15	4784.1	4649.35	6755.98	4432.52	8365.27	5299.27	4908.35	4910.54
M265T206	[M-H]-	(e)-5-(4-methoxy-5-methyl-6-oxopyran-2-yl)-3-methylhex-4-enoic acid	0.485026	2.83755	0.0126282	265.119	205.719			Lipids and lipid-like molecules	Fatty Acyls	Fatty acids and conjugates	44865.1	19409	14166.6	38618.4	13490.4	31116.4	14556.6	3236.91	13109.5	4095.33	9254.82	12720.6	18169.9	18167.2	17949.7
M829T510	[M-H]-	(e)-n-[2-[3-acetamido-4,5-dihydroxy-6-(hydroxymethyl)oxan-2-yl]oxy-6-[2-[5-(2,4-dioxopyrimidin-1-yl)-3,4-dihydroxyoxolan-2-yl]-2-hydroxyethyl]-4,5-dihydroxyoxan-3-yl]-13-methyltetradec-2-enamide	0.042831	1.30971	0.145837	829.419	509.961			Organic oxygen compounds	Organooxygen compounds	Carbohydrates and carbohydrate conjugates	1372.41	2393.86	1049.71	1366.26	1403.38	1383.62	747.091	1097.38	1296.31	1198.76	1599.47	909.259	1275.79	1333.97	1335.53
M508T441	[M-H]-	(methylsulfonyl)octyl glucosinolate	0.312253	1.40181	0.0147326	508.108	441.443			Organic oxygen compounds	Organooxygen compounds	Carbohydrates and carbohydrate conjugates	42217	32458.5	30795.3	30247.6	42973.6	43296.9	23994.8	33985.6	31751.8	20468.5	19356.7	28801.1	35293.1	33517.7	35299.7
M735T470	[2M-H]-	(phenoxymethyl)penicilloic acid	0.13617	1.00563	0.956182	735.194	470.019			Organic acids and derivatives	Carboxylic acids and derivatives	Amino acids, peptides, and analogues	6698.14	7082.39	4423.67	8981.28	7847.7	6992.46	7135.85	5677.13	7084.42	7861.48	6439.57	7591.73	7059.38	7129.93	7445.62
M299T59	[M-H]-	(r)-2-hydroxystearic acid	0.314038	0.927286	0.453886	299.257	58.52			Lipids and lipid-like molecules	Fatty Acyls	Fatty acids and conjugates	34424.6	32578.8	35743.4	32755.3	32512	18363.1	36904.1	36556.6	32620.8	36427.3	25717.4	32765.9	39993.4	32162.1	29965.5
M852T458	[M-H]-	(r)-3-hydroxybutanoyl-coa	0.10386	1.47551	0.0923662	852.154	457.904	HMDB0001166	C03561	Lipids and lipid-like molecules	Fatty Acyls	Fatty acyl thioesters	5533.91	4804.57	4045.5	4394.36	3498.18	3629.09	1248.64	1493.83	4408.53	1505.4	4225.11	4675.51	3286.88	3298.46	2837.82
M445T36	[M-H]-	(z)-2,6-dimethyl-7-(4-methyl-5-oxooxolan-2-yl)-3-[[3,4,5-trihydroxy-6-(hydroxymethyl)oxan-2-yl]oxymethyl]hept-5-enoic acid	0.231154	1.59701	0.0989419	445.184	35.7625						15808.1	37818.3	14254.6	15604.7	12308.7	18468.1	13637.6	12551.1	8518.47	12973.2	11711.7	12155.6	22768.9	20633.4	22803.1
M511T426	[M+Cl]-	[(1as,1bs,5s,5as,6s)-6-hydroxy-6-(hydroxymethyl)-2-[[(2r,3r,4s,5s,6r)-3,4,5-trihydroxy-6-(hydroxymethyl)oxan-2-yl]oxymethyl]-1b,5,5a,6a-tetrahydro-1ah-oxireno[3,4]cyclopenta[1,3-d]pyran-5-yl] 3-methylbutanoate	0.204966	1.02567	0.657095	511.146	425.887			Organic oxygen compounds	Organooxygen compounds	Carbohydrates and carbohydrate conjugates	24964.5	20003.7	21584.8	21801.6	22453.4	19668.9	19467.4	21497.7	19804.7	24889.8	19163.2	22388.8	25074.8	25094.4	23682.5
M559T420_2	[M-H]-	[4,5-dihydroxy-6-(hydroxymethyl)-2-[2,4,6-trihydroxy-3-(4-hydroxybenzoyl)phenyl]oxan-3-yl] 3,4,5-trihydroxybenzoate	0.180339	0.886144	0.302465	559.132	419.844			Organic oxygen compounds	Organooxygen compounds	Carbohydrates and carbohydrate conjugates	6875.17	7418.71	4610.69	9061.84	10852	9491.52	9216.01	9192.69	9461.55	9841.44	9084.4	7720.96	8613.77	8891.45	8620.23
M517T438	[M-H]-	[6-[3,4-dihydroxy-2,5-bis(hydroxymethyl)oxolan-2-yl]oxy-3,4,5-trihydroxyoxan-2-yl]methyl (e)-3-(4-hydroxy-3-methoxyphenyl)prop-2-enoate	0.673312	0.636448	0.0585705	517.139	437.895	HMDB0125608		Phenylpropanoids and polyketides	Cinnamic acids and derivatives	Hydroxycinnamic acids and derivatives	48386.4	52334	50985.1	37061.3	47012	40171	100073	66700.2	116695	43956.1	48449.3	57704.9	51994.9	50400.4	50399
M293T62	[M-H]-	[6]-gingerol	0.299427	1.29185	0.14404	293.175	62.006		C10462	Benzenoids	Phenols	Methoxyphenols	129497	93495.3	62241.6	76306.3	93543.4	60985.1	53946.2	63084.6	89474.5	56953.8	53406.5	82615.8	65472.6	64194.9	64198.3
M761T489	[M-H]-	1-(1-2r-phosphothiotidyl)inositol-3,4-bisphosphate	0.185274	1.14156	0.424497	761.177	488.808			Organic oxygen compounds	Organooxygen compounds	Alcohols and polyols	15576.5	12452.6	30524.2	20120.5	19821.6	14545.6	17652.8	15230.7	18612.5	13456.5	14805.3	19265.4	22380.7	18937.1	18843.2
M591T398	[M-H-H2O]-	1-(1,2-dihexanoylphosphatidyl)inositol-5-phosphate	0.861853	0.899557	0.277397	591.179	397.974			Lipids and lipid-like molecules	Glycerophospholipids	Glycerophosphoinositol phosphates	223550	134285	157576	172198	195723	188790	161941	184499	212084	196584	189417	247310	205590	205247	200647
M332T433	[M-2H]2-	1-(1,2-dioctanoylphosphatidyl)inositol-5-phosphate	0.185175	1.44878	0.282038	332.109	433.481			Lipids and lipid-like molecules	Glycerophospholipids	Glycerophosphoinositol phosphates	59928.3	17364.5	13131.8	21559.4	27547.3	21711.7	15900	14803	29616.6	21143.9	16359.3	13473	23585.7	25772.9	23338.5
M745T476	[M-H]-	1-(1,2r-dioctanoylphosphatidyl)inositol-3,4-bisphosphate	0.672872	0.696601	0.0134392	745.182	475.921			Lipids and lipid-like molecules	Glycerophospholipids	Glycerophosphoinositol phosphates	41461.4	34819.8	59033	31940	59391.4	47717	71920.6	68449.9	65222.4	49754	56910	81602	60550.3	58947.4	58846.5
M495T26	[M-H]-	1-(10z-heptadecenoyl)-sn-glycero-3-phospho-(1'-rac-glycerol)	0.324788	1.62623	0.244464	495.282	26.148						110014	37734.2	32635.7	38860.3	23150.1	38621.2	50782.1	48756.7	22128.2	23878.6	14643.3	12613.1	50442.3	51051.8	50445.7
M160T31	[M-H-C2H2O]-	1-(2,8-dihydroxyquinolin-5-yl)ethan-1-one	0.197753	0.62444	0.314519	160.039	30.6125			Organoheterocyclic compounds	Quinolines and derivatives	Quinolones and derivatives	3779.71	13561.5	5997.94	5177.68	3060.77	2697.28	1572.02	6407.56	9768.41	4091.02	12387.6	20662.3	4851.43	5008.94	4859.47
M457T179	[M-H]-	1-(5z,8z,11z,14z-eicosatetraenoyl)-sn-glycero-3-phosphate	0.35926	1.93333	0.0161767	457.234	178.952			Lipids and lipid-like molecules	Glycerophospholipids	Glycerophosphates	27175.5	18768.5	15979	42349.5	30250.4	21761.8	14838.2	5738.86	15033	12146.9	20203.4	12876.8	21416.2	19658.9	21557.2
M176T262	[M-H-H2O]-	1-deoxy-1-(methylamino)-d-galactitol	0.134309	1.32712	0.468031	176.092	262.32			Organic oxygen compounds	Organooxygen compounds	Carbohydrates and carbohydrate conjugates	4370.5	8302.89	5441.2	4436.95	16483.4	3935.03	3930.79	4021.96	2676.97	9948.27	3175.7	8624.56	4760.34	4287.18	4388.93
M213T337	[M-H]-	1-Deoxy-D-xylulose 5-phosphate	0.0890915	1.2365	0.284819	213.017	337.375	HMDB0001213	C11437	Organic oxygen compounds	Organooxygen compounds	Carbohydrates and carbohydrate conjugates	17095.5	9693.89	9141.1	10660.3	4668.75	11946.9	5732.45	7813.05	8796.4	10484.6	8778.51	9512.07	9094.84	9533.68	9533.2
M671T37	[M-H]-	1-Hexadecanoyl-2-(9Z,12Z-octadecadienoyl)-sn-glycero-3-phosphoric acid	0.175916	1.01609	0.915849	671.464	37.021						29620.4	10860.5	23530.4	18680.1	25741.7	18526.8	21255.6	18508	27792	19903.8	20475.6	17014	17264.6	17839	17866
M409T188	[M-H]-	1-hexadecanoyl-2-sn-glycero-3-phosphate	0.459487	1.59675	0.00314346	409.234	188.486			Lipids and lipid-like molecules	Glycerophospholipids	Glycerophosphates	53718	44787	40304.7	51812.8	50241.2	46885.9	33480.4	11206.3	32660.9	28376.2	32620	41866.1	38776.8	38778.6	37954.4
M518T153	[M-H]-	1-hydroxy-2-(9z,12z,15z-octadecatrienoyl)-sn-glycero-2-phosphocholine	0.39497	2.20951	0.0539787	518.32	153.313			Lipids and lipid-like molecules	Glycerophospholipids	Glycerophosphocholines	31442	9086.55	5310.54	41589.4	30105	34895.8	9525.94	11091.5	9527.26	8005.7	8857.37	21980.1	15884.5	16044.5	17544.1
M181T270	[M-H]-	1-methyluric acid	0.404862	1.02631	0.664382	181.047	270.456	HMDB0003099	C16359	Organoheterocyclic compounds	Imidazopyrimidines	Purines and purine derivatives	69269.4	76323.9	68741.6	69654.3	67755.5	66479.4	80163.6	52783.3	68378.7	73556.2	67715.7	64906.1	67585.3	67579.1	68860.1
M741T127	[M+Cl]-	1-myristoyl-2-palmitoyl-sn-glycero-3-phosphocholine	0.816631	1.04495	0.689657	740.522	127.466	HMDB0007869		Lipids and lipid-like molecules	Glycerophospholipids	Glycerophosphocholines	249972	235788	313704	213764	259589	271934	291621	141186	283047	237001	283665	241784	215751	218059	215724
M403T30	[M-H]-	1-o-(9z-octadecenyl)-sn-glycero-2,3-cyclic-phosphate	0.215529	1.17886	0.685953	403.262	29.773						44102.7	26601.2	4249.09	21378.3	22577.8	18989	49303.1	5750.23	11399.9	20787.6	8229.53	21505.6	25119.5	26039.3	26087.2
M795T141_1	[M+Cl]-	1-oleoyl-2-palmitoyl-sn-glycero-3-phosphocholine	0.527558	1.26381	0.15045	794.569	140.998	HMDB0008100		Lipids and lipid-like molecules	Glycerophospholipids	Glycerophosphocholines	168218	203173	251359	160799	228734	150189	175074	151553	189490	193070	149990	60638.2	138078	137901	144179
M457T150_1	(M+Na-2H)-	1-Oleoyl-L-.alpha.-lysophosphatidic acid	0.5479	2.75898	0.00760204	457.235	150.252						62368.8	30985.9	16680.7	41211	32600.6	32902	12495.2	5985.52	10580.6	27425.1	14281.1	7793.95	23068.5	24545.4	24550.6
M409T151	(M-H)-	1-Palmitoyl Lysophosphatidic Acid	0.145741	1.16134	0.546716	409.234	151.379						12058.4	14677	8910.99	15956	10845.6	10083.6	8017.93	4856.02	4480.51	9849.71	16218.8	19032	9844.44	10492.7	9858.9
M782T189	[M-H]-	1-palmitoyl-2-arachidonoyl-sn-glycero-3-phosphoserine	0.359902	1.0972	0.635697	782.498	189.002	HMDB0012361		Lipids and lipid-like molecules	Glycerophospholipids	Glycerophosphoserines	68952	83531.1	86001.6	77176.1	92089.5	67643.8	91953.3	38195.2	89598.5	121428	52316.6	39788.3	49480.2	53381.2	49489.8
M671T130	(M-H)-	1-Palmitoyl-2-linoleoyl-sn-glycero-3-phosphate	0.367709	0.861274	0.403025	671.465	129.825						19490.9	14787.8	30018.3	18184.4	28576.4	21980.3	27651.8	10620.9	28879.6	23906.7	33286	30121.7	22713.6	22466.3	22465
M793T156	[M+Cl]-	1-palmitoyl-2-linoleoyl-sn-glycero-3-phosphocholine	0.886564	0.619404	0.00320795	792.535	155.97	HMDB0007973		Lipids and lipid-like molecules	Glycerophospholipids	Glycerophosphocholines	55973	32446	69628.8	50297.6	59261.9	61641.1	83827.1	73501.8	114415	100324	91589.9	67897.9	71139.3	71185	74480.7
M748T102	[M-H]-	1-palmitoyl-2-oleoyl-phosphatidylglycerol	1.08608	0.783575	0.226757	747.518	101.584			Lipids and lipid-like molecules	Glycerophospholipids	Glycerophosphoglycerols	307964	413920	258350	192208	226279	174454	474169	383028	364442	331215	298562	156272	266180	263943	266167
M798T73	[M-H]-	1-stearoyl-2-arachidonoyl-sn-glycero-3-phospho-(1'-sn-glycerol)	0.456967	1.43728	0.0533964	797.534	72.934			Lipids and lipid-like molecules	Glycerophospholipids	Glycerophosphoglycerols	127978	67560	61368.1	103062	88328.1	111756	96506.3	77585.6	55565.6	57398.3	55122.6	47483.7	92364.5	89046.7	89069.6
M437T230	[M-H]-	1-stearoyl-2-hydroxy-sn-glycero-3-phosphate	0.106684	1.0466	0.807529	437.265	230.482			Lipids and lipid-like molecules	Glycerophospholipids	Glycerophosphates	17648.8	7417.97	8799.14	11044	8565.52	7322.88	12387.1	9186.54	8771.26	9377.54	11610.3	6758.65	5420.71	7164.46	6950.51
M962T191	[2M-H]-	1-stearoyl-2-hydroxy-sn-glycero-3-phosphoethanolamine	0.297421	2.29605	0.0763857	961.624	190.747	HMDB0011130		Lipids and lipid-like molecules	Glycerophospholipids	Glycerophosphoethanolamines	27769.6	7986.09	5046.55	18485.6	5816.5	16697.7	10447.2	554.145	4205.84	6479.69	7615	6325.37	6661.33	7120.49	6624.59
M787T36_1	[M-H]-	1-stearoyl-2-linoleoyl-sn-glycero-3-phospho-l-serine	0.609747	1.19207	0.364545	786.507	36.057	HMDB0012380		Lipids and lipid-like molecules	Glycerophospholipids	Glycerophosphoserines	343610	168984	144752	267145	145271	259118	199121	155033	175721	235196	227596	122095	185297	185051	181368
M743T129	[M-H]-	1-stearoyl-2-linoleoyl-sn-glycero-3-phosphoethanolamine	1.47837	0.970773	0.819611	742.539	128.922	HMDB0008994		Lipids and lipid-like molecules	Glycerophospholipids	Glycerophosphoethanolamines	470438	550444	815536	447798	749104	592825	685753	407566	655549	597415	757223	631811	490473	491831	489508
M510T39	[M-2H]2-	1,2-dioleoyl-sn-glycero-3-phospho-(1'-myo-inositol-3',4'-bisphosphate)	0.221866	0.952636	0.886155	510.254	38.531			Lipids and lipid-like molecules	Glycerophospholipids	Glycerophosphoinositol phosphates	1751.96	56931.6	49528.1	32099	31952.8	51364.5	29616.2	78246.6	34179	10859.9	52609.8	29235	18006.5	25011.2	19423.8
M770T35	[M-H-NH3]-	1,2-dioleoyl-sn-glycero-3-phospho-l-serine	2.49266	0.881663	0.296375	769.502	34.829	HMDB0012390		Lipids and lipid-like molecules	Glycerophospholipids	Glycerophosphoserines	1.555e+06	1.3523e+06	1.34297e+06	1.09519e+06	1.66244e+06	1.27292e+06	2.07655e+06	1.11947e+06	1.82861e+06	1.67693e+06	1.29923e+06	1.39148e+06	1.39808e+06	1.3981e+06	1.3906e+06
M757T37_1	[M-H]-	1,2-dioleoyl-sn-glycero-3-phosphoethanolamine-n-methyl	0.339952	0.79075	0.136781	756.547	37.062	HMDB0010565		Lipids and lipid-like molecules	Glycerophospholipids	Glycerophosphoethanolamines	19309.9	11565.8	21117.4	17741.9	22174.5	18577.7	13126.8	19026.5	25135.9	30358.8	28548.6	23527.9	16227.4	16015.3	16227.5
M791T104	[M-H]-	1,2-distearoyl-sn-glycero-3-phospho-l-serine	0.498347	1.33386	0.336102	790.539	103.96	HMDB0012378		Lipids and lipid-like molecules	Glycerophospholipids	Glycerophosphoserines	790978	246010	291710	236501	249642	334249	274013	235225	289682	291947	294844	225473	289084	289136	285461
M483T61	[M-H-C7H4O4]-	1,3,6-tri-o-galloyl-.beta.-d-glucose	0.7144	0.302681	0.00267212	483.095	60.541		C17458				11184.6	22684.6	9207.91	10247.4	8109.37	9712.52	24566.5	60816.7	45016.3	23655.4	27868.5	53130.4	15199.9	18913	15310.4
M461T23	[M-H-H2O]-	1.alpha.-methyl-5.alpha.-androstan-3.alpha.-ol-17-one glucuronide	0.151287	1.02269	0.836913	461.273	23.1595						13426.3	12873.2	11513	11230.6	18232.7	19314	15912.4	12328.3	14066.9	13243.5	13920.6	15197.4	17080.9	17085.1	17780.5
M481T24	[M-H]-	1.alpha.-methyl-5.alpha.-androstan-3.alpha.,17.beta.-diol glucuronide	0.855548	1.64391	0.0060007	481.299	24.108						158994	263519	127082	163797	157539	175725	117077	104526	91318.3	120166	112415	91184.7	133691	133706	135773
M349T202	[M-H-H2O]-	11-dehydrothromboxane b2	0.0622611	1.33272	0.24751	349.201	202.349		C05964	Lipids and lipid-like molecules	Fatty Acyls	Eicosanoids	9276.01	1927.98	5447.3	5463.76	8447.08	8072.59	3648.65	6187.59	3168.44	4748.51	7504.27	3732	7079.71	7081.15	7330.09
M293T36_2	(M-H)-	13-OxoODE	0.798862	2.15619	0.0197654	293.21	35.511						127050	145880	66962.1	112908	82028.6	83114.3	30028.2	14110.6	16456.1	57073.4	52348.1	116574	60329.9	61438.7	61453.4
M415T186	[M-H]-	13:4+4o fatty acyl hexoside	0.14332	1.5632	0.10581	415.159	186.402						4533.3	9005.79	3149.16	12215.4	6756.65	8141.1	6327.86	6063.84	3634.08	4133.49	2262.87	5598.22	7752.87	7214.87	7216.22
M365T198	[M-H]-	15-cyclohexylpentanorprostaglandin f2.alpha.	0.463273	2.47491	0.0168826	365.233	197.809			Lipids and lipid-like molecules	Fatty Acyls	Eicosanoids	28772.2	19417.6	7626.97	24013.5	35813	47503.1	14687.7	10693.3	9224.88	11192	10027.3	10094.9	18860.2	19195.5	19199.4
M1000T491	[M-H]-	15-hexadecynoylcoenzyme a	0.0785743	1.1844	0.0357861	1000.3	490.67			Lipids and lipid-like molecules	Fatty Acyls	Fatty acyl thioesters	7241.73	7155.16	4976.69	6913.78	7050.55	7127.41	6342.47	5434.25	6154.7	5441.97	4734.26	6057.55	5209.11	5488.21	5484.7
M387T228	[M-H]-	15-ketolatanoprost (free acid)	0.365432	0.32591	0.294906	387.201	228.418			Lipids and lipid-like molecules	Fatty Acyls	Eicosanoids	4921.51	2792.7	2580.07	3169.3	3153.76	4375.19	2466.15	43272.7	6952.82	4243.67	3479.61	3996.98	8846.69	7795.58	7796.67
M349T103	[M-H-H2O]-	15(r),19(r)-hydroxyprostaglandin e2	0.948141	5.3841	4.08424e-06	349.201	102.807			Lipids and lipid-like molecules	Fatty Acyls	Eicosanoids	78017.2	63386.4	52005.6	77738.6	55945.1	49322.4	8894.6	9790.61	4270.48	21358.7	12062.5	13535.5	29506.2	27576.1	27582
M271T36	[M-H]-	16-hydroxyhexadecanoic acid	0.461211	0.87882	0.724391	271.227	36.234	HMDB0006294	C18218	Lipids and lipid-like molecules	Fatty Acyls	Fatty acids and conjugates	77441.3	303908	64056.6	73336.9	86309.9	36806	110217	101656	106356	143991	127945	140200	80445	80425.5	84683.9
M395T22	[M-H]-	16,16-dimethyl-6-ketoprostaglandin e1	0.224578	1.48884	0.174352	395.259	22.148			Lipids and lipid-like molecules	Fatty Acyls	Eicosanoids	16736.3	22276.5	13118.8	4062.02	22439.7	8783.19	12484.9	5367.96	11565.2	9796.97	6664.67	12834.6	14138.5	14206.2	13777.3
M451T22	[M-H-H2O]-	18.beta.-glycyrrhetinic acid	0.210293	2.43749	0.189268	451.321	22.082			Lipids and lipid-like molecules	Prenol lipids	Triterpenoids	1985.29	6295.16	6171.44	3180.04	16923.7	643.565	2616.28	463.091	3823.46	1883.5	1728.01	3926.44	4338.86	4331.85	4552.31
M288T101	[M-H]-	1h-3-benzazepine-7,8-diol, 6-chloro-2,3,4,5-tetrahydro-1-phenyl-	0.998021	11.8959	0.0561868	288.092	101.191						262967	61032.3	7255.87	24215.7	78071.1	96961.5	2126.17	6585.08	8759.94	15267.5	6215.3	5641.5	32862.5	34858.2	32302.4
M394T120	[M-H]-	1h-indazole-1-pentanoic acid, 3-[(tricyclo[3.3.1.1(3,7)]dec-1-ylamino)carbonyl]-	0.173594	1.55927	0.186943	394.232	119.502			Organoheterocyclic compounds	Benzopyrazoles	Indazoles	8970.1	8426.58	6893.43	8296.36	22234.5	7755.01	6784.34	11794.9	7287.81	3820.03	5704.16	4740.16	7996.97	7968.85	8970.43
M337T100	[M-H]-	2-(2-hydroxybut-3-en-2-yl)-3a,6,6,9a-tetramethyl-2,4,5,5a,7,8,9,9b-octahydro-1h-benzo[e][1]benzofuran-4,5-diol	0.732714	2.17927	0.00285228	337.237	100.482						92120.3	81676.8	31797.5	67462.8	58538.4	80285.5	24409.9	26061.2	33898.3	47817.2	29161.5	27651.2	46443.6	50868.4	50956.9
M677T442	[M-H]-	2-(3,4-dihydroxyphenyl)ethyl (4s,5z,6s)-4-[2-[2-(3,4-dihydroxyphenyl)ethoxy]-2-oxoethyl]-5-(2-hydroxyethylidene)-6-[(2s,3r,4s,5s,6r)-3,4,5-trihydroxy-6-(hydroxymethyl)oxan-2-yl]oxy-4h-pyran-3-carboxylate	0.152955	1.11011	0.171499	677.188	441.594			Lipids and lipid-like molecules	Prenol lipids	Terpene glycosides	44680.2	34536	40365	49328.4	40984.6	50587.7	41155	44130.5	38154.4	39297.7	32487.4	39420.4	36075.4	33537	35027.6
M206T290	[M-H]-	2-(cyclohexylamino)ethanesulfonic acid	0.554911	0.433119	0.0120457	206.082	290.07			Organic nitrogen compounds	Organonitrogen compounds	Cyclohexylamines	9012.72	16586.1	10335.5	9702.66	15379.5	5061.98	24066.1	10609.3	27931.6	43328.8	20407.7	26220.7	16950.2	16958.3	14328.7
M549T274	[M-H]-	2-[4-[3-[3,4-dihydroxy-4-(hydroxymethyl)oxolan-2-yl]oxy-4,5-dihydroxy-6-(hydroxymethyl)oxan-2-yl]oxyphenyl]-7-hydroxy-2,3-dihydrochromen-4-one	0.181773	0.919433	0.361307	549.168	274.395	HMDB0037491		Phenylpropanoids and polyketides	Flavonoids	Flavonoid glycosides	6914.19	7743.04	7495.32	8097.86	8126.44	8148.25	9885.18	5939.72	9213.51	8605.45	6900.83	10057.2	8630.26	8315.99	8270.59
M522T229	[M-H]-	2-amino-3-[hydroxy-[2-hydroxy-3-[octadec-9-enoyl]oxypropoxy]phosphoryl]oxypropanoic acid	0.699143	2.19593	0.00127008	522.282	229.072			Lipids and lipid-like molecules	Glycerophospholipids	Glycerophosphoserines	84970.4	49055.1	34168.6	67290.5	55473.4	67289.6	25441.6	21754.1	26809	30254.3	25850	33032.8	43840.5	43688.1	43443.1
M245T86	[M-H]-	2-chloro-2'-hydroxy-4'-methylbenzophenone	0.342615	1.56333	0.478027	245.029	85.598			Benzenoids	Benzene and substituted derivatives	Benzophenones	23924.6	178670	35191.7	22927.2	29241.5	23775.5	37163.9	19869.9	36135.1	44266.6	31219	32026.2	31490.5	30613.2	30618.2
M273T438	(M+CH3COO)-	2-Deoxyribose 5-phosphate	0.0920781	2.23981	0.0274868	273.033	438.467	HMDB0001031	C00673	Organic oxygen compounds	Organooxygen compounds	Carbohydrates and carbohydrate conjugates	2578.45	953.314	586.131	1518.82	1143.99	1278.84	840.312	467.173	370.281	663.515	760.895	496.143	954.312	1065.3	979.582
M117T250	[M-H]-	2-hydroxy-3-methylbutyric acid	0.275547	4.00566	0.0389197	117.054	249.807	HMDB0000407		Lipids and lipid-like molecules	Fatty Acyls	Fatty acids and conjugates	20396.9	7209.02	3612.69	2813.78	8325.15	7347.49	884.411	1999.63	2223.38	3007.48	1002.72	3291.08	3913.92	3907.53	3574.42
M186T24	[M-H]-	2-hydroxy-6-methylquinoline-3-carbaldehyde	0.229022	2.24367	0.137358	186.044	24.374			Organoheterocyclic compounds	Quinolines and derivatives	Quinolones and derivatives	16228.8	10659.9	20237.2	9988.77	1223.13	1163.41	1048.03	2253.59	3092.27	4925.86	9845.03	5354.83	5423.81	5818.06	5819.19
M103T102	(M-H)-	2-hydroxy-butanoic acid	0.196779	0.429441	0.350495	103.039	101.833						1262.2	1600.59	1178.29	898.856	10246.9	4546.6	25672.3	14651.8	1093.31	1838.43	1514.98	1180.63	4593.38	4660.77	6922.48
M237T131	[M-H]-	2-keto-3-deoxyoctonic acid	0.374973	2.85959	0.026451	237.055	131.361			Organic oxygen compounds	Organooxygen compounds	Carbohydrates and carbohydrate conjugates	19749.2	13993.8	5010.24	12200.1	36444.1	19382.8	4370.74	9405.19	7848.79	7373.34	5708.33	2634.69	13794	13431.1	14131.4
M129T105	[M-H]-	2-ketohexanoic acid	0.835781	1.77872	0.0142517	129.055	105.177	HMDB0001864	C00902	Organic acids and derivatives	Keto acids and derivatives	Medium-chain keto acids and derivatives	143631	185110	199392	144325	112409	178600	46593.5	87371.8	57890.1	83104	182710	83994.7	96783.3	105431	97002.7
M117T150	[M-H]-	2-methyl-3-hydroxybutyric acid	0.650424	1.61627	0.0281197	117.055	150.004	HMDB0000354		Lipids and lipid-like molecules	Fatty Acyls	Fatty acids and conjugates	90251.4	87323.3	99752.7	56034.9	125158	94813.7	61508.1	20654.6	53497.2	45892.7	63377.8	97421.7	69749.2	68322	69721.2
M760T144_2	[M-H]-	2-oleoyl-1-palmitoyl-sn-glycero-3-phosphoserine	1.17146	0.969739	0.758787	760.493	144.22	HMDB0012357		Lipids and lipid-like molecules	Glycerophospholipids	Glycerophosphoserines	593427	710460	595955	493957	625266	558163	695710	518710	770297	424799	615784	663557	550851	552101	571764
M789T142	[M-H]-	2-oleoyl-1-stearoyl-sn-glycero-3-phosphoserine	1.68927	1.08713	0.525138	788.524	142.28	HMDB0010163		Lipids and lipid-like molecules	Glycerophospholipids	Glycerophosphoserines	2.82619e+06	2.54504e+06	2.86812e+06	2.3935e+06	2.55609e+06	2.63208e+06	3.2162e+06	1.89071e+06	2.65114e+06	2.36963e+06	3.17997e+06	1.24535e+06	2.27064e+06	2.27153e+06	2.47576e+06
M141T136	(M-H2O-H)-	2-Oxoadipic acid	0.581949	2.0469	0.0451171	141.017	135.993	HMDB0000225	C00322	Organic acids and derivatives	Keto acids and derivatives	Medium-chain keto acids and derivatives	27746.9	51262.8	64365.2	31655.9	82238.8	23249.9	30057.8	6333.35	18885.7	34260.8	17782.5	29725.5	38981.5	33722.5	38815.2
M285T250	[M-H]-	2-pentenoic acid, 5-(4-chlorophenyl)-3-phenyl-, (2z)-	0.139112	1.09761	0.30368	285.085	250.486						13177.8	12787	12463.1	16741.3	16236.1	15131.1	13045.1	11630.4	10065.5	15219.6	12812.7	16067.6	8950.06	9705.05	9702.28
M185T448	[M-H]-	2-phosphoglycerate	0.877507	0.699277	0.208778	184.985	447.584	HMDB0000362	C00197	Organic oxygen compounds	Organooxygen compounds	Carbohydrates and carbohydrate conjugates	76906	66693.2	135606	66275.8	113373	74053.2	96208.6	86945.3	89851.8	237682	81485	169912	103157	105738	105385
M163T198	[M-H]-	2,3-dihydro-2,2-dimethylbenzofuran-7-ol	0.345823	0.878948	0.406788	163.06	197.83						23123.4	22214.3	21242.6	21874.4	24962.7	21074.5	26730.6	12261.7	31722.9	26041.8	19728.5	36529.2	25389	24507	25385.7
M213T16	[M-H]-	2,4-dihydroxybenzophenone	0.07731	1.15122	0.452113	213.055	16.216		C14215	Benzenoids	Benzene and substituted derivatives	Benzophenones	6273.69	11565.2	5394.86	5048.41	6683.09	4038.61	5790.24	5541.86	5671.4	6180.86	5581.5	5114.75	5340.53	5127.86	5342.65
M220T693	[M-H-CH3]-	2,6-di-tert-butyl-4-methoxyphenol	0.892809	0.393562	0.257299	220.147	692.851			Benzenoids	Phenols	Methoxyphenols	59235.9	23401.3	23699.4	59034.3	55140.5	64770.2	60291.7	45279.2	54273.2	89868.5	53484	421675	54311.7	57923.7	51921.6
M205T30	[M-H]-	2,6-di-tert-butylphenol	0.155571	1.06353	0.795046	205.159	29.608			Benzenoids	Benzene and substituted derivatives	Phenylpropanes	82694.7	48912	29094	20921.1	44076.3	32967	27635.9	35881.9	51267.7	41052.7	37415.2	49959.6	53535	52406	53539
M227T113	(M-H)-	2'-Deoxyuridine	0.284206	1.22995	0.08876	227.067	113.323	HMDB0000012	C00526	Nucleosides, nucleotides, and analogues	Pyrimidine nucleosides	Pyrimidine 2'-deoxyribonucleosides	59149.9	75197.5	39183.1	56763.1	59691.4	69368.3	54081.8	37245.6	49680.5	56861.3	52742.3	41556.6	58830.6	58971.2	58971.8
M182T375	[M-H]-	2s-amino-4-phosphonobutyric acid	0.410334	2.73727	0.0725672	182.022	374.789			Organic acids and derivatives	Carboxylic acids and derivatives	Amino acids, peptides, and analogues	46849.4	7813.86	18520.7	42847.8	3858.13	36024.5	2718.13	6293.22	8614.81	2908.32	11967.4	24457.8	16610.8	18521.2	18090.1
M352T447	[M-2H]2-	3-(3-(1,2-dihydroxy-1,2-dihexanoyl)thiopropane)inositol-4,5-diphosphate	0.0315872	1.06573	0.793289	352.045	447.204			Organic oxygen compounds	Organooxygen compounds	Alcohols and polyols	3715.47	8071.08	6962.7	9633.98	3971.32	3747.6	4882.28	7230	7812.47	3950.55	7521.05	2479.19	3788.93	3789.2	4172.47
M387T206	[M-H]-	3-(5-hydroxy-2,2,7,8-tetramethyl-6-oxo-7,8-dihydropyrano[3,2-g]chromen-10-yl)hexanoic acid	0.179737	0.808543	0.615343	387.2	206.057			Organoheterocyclic compounds	Benzopyrans	1-benzopyrans	6354.98	6578.79	2629.18	6115.35	6430.09	6895.63	2807.4	19635.9	4730.77	3962.73	4179.83	7976.12	3603.69	3968.55	3591.37
M236T32	[M-H]-	3-(cyclohexylamino)-2-hydroxy-1-propanesulfonic acid	0.1843	1.38536	0.367642	236.099	31.5665			Organic nitrogen compounds	Organonitrogen compounds	Cyclohexylamines	53388.7	33528.1	16236.3	13844.4	18341.1	16966.4	10558.4	8503.83	24742.6	19856.8	12057.4	34219.5	23174.4	23122.9	25492.6
M522T408	[M-H]-	3-(n-maleimidopropionyl)biocytin	0.0987015	1.04932	0.74686	522.204	407.836			Organic acids and derivatives	Peptidomimetics	Hybrid peptides	6089.52	8628.67	4586.34	8201.38	7529.81	3791.68	7258.63	4925.44	5814.95	7237.31	6718.33	5047.67	6677.84	6534.4	6677.92
M917T493	[M-H]-	3-[(2s,3r,4s,5r,6r)-3-[(2s,3r,4r,5s,6s)-3,5-dihydroxy-6-methyl-4-[(2s,3r,4s,5s,6r)-3,4,5-trihydroxy-6-(hydroxymethyl)oxan-2-yl]oxyoxan-2-yl]oxy-4,5-dihydroxy-6-[[(2r,3r,4r,5r,6s)-3,4,5-trihydroxy-6-methyloxan-2-yl]oxymethyl]oxan-2-yl]oxy-2-(3,4-dihydroxyphenyl)-5,7-dihydroxychromen-4-one	0.333428	0.750622	0.00162381	917.264	493.06			Phenylpropanoids and polyketides	Flavonoids	Flavonoid glycosides	12910.7	14025.3	13946.6	12575.6	13378.5	10138.7	17054.8	17103.9	17690.9	13467.3	17783.4	19448.2	15149.1	15148.8	15064
M639T473	[M-H]-	3-[(2s,3r,4s,5s,6r)-4,5-dihydroxy-6-(hydroxymethyl)-3-[(2s,3r,4s,5s,6r)-3,4,5-trihydroxy-6-(hydroxymethyl)oxan-2-yl]oxyoxan-2-yl]oxy-2-(3,4-dihydroxyphenyl)-5-hydroxy-7-methoxychromen-4-one	0.155547	1.34082	0.0612595	639.138	472.804			Phenylpropanoids and polyketides	Flavonoids	Flavonoid glycosides	22400.6	22498.8	12059.7	16376.8	16043.4	11950.5	14138.1	11277.9	14821.1	13077.7	10749.8	11508.3	15649.4	16054	15622.6
M753T442	[M-H]-	3-[4,5-dihydroxy-3-[(2r,3r,4r,5r,6s)-3,4,5-trihydroxy-6-methyloxan-2-yl]oxy-6-[[(2r,3r,4r,5r,6s)-3,4,5-trihydroxy-6-methyloxan-2-yl]oxymethyl]oxan-2-yl]oxy-5-hydroxy-2-(4-hydroxyphenyl)-7-methoxychromen-4-one	0.336977	0.975903	0.886103	753.234	441.977			Phenylpropanoids and polyketides	Flavonoids	Flavonoid glycosides	105286	63407.1	53639	73055.3	56589	50114.7	39444	63235.7	76952.1	93335.5	60718.1	78333.6	68729.4	73501.6	73529.2
M138T255	[M-H]-	3-amino-1-propanesulfonic acid	0.147346	0.979462	0.921313	138.022	255.073		C03349	Organic acids and derivatives	Organic sulfonic acids and derivatives	Organosulfonic acids and derivatives	11053.9	20178.6	7852.41	10798.2	12692.7	20815.8	11300.7	10017.2	22815.3	15147.3	13653.3	12206.5	17369.5	17362.8	15744.9
M198T47	(M+CH3COO)-	3-Aminopropanesulphonic Acid	0.145544	1.64571	0.190713	198.04	46.6845						4965.38	9997.65	8866.37	7767.47	4950.62	14167	3586.04	3997.32	1639.7	2629.76	4613.67	14349.6	5464.84	5063.48	6032.96
M405T135	[M-H]-	3-dehydrocholic acid	1.96842	0.56512	0.186208	405.263	134.666						872663	120479	278304	92766.1	185374	443211	914002	905500	372458	808514	381750	144100	475580	466975	466985
M257T437	(M-H)-	3-Deoxy-2-keto-6-phosphogluconic acid	0.392429	1.52103	0.26884	257.114	437.084	HMDB0001376	C04442	Organic acids and derivatives	Keto acids and derivatives	Medium-chain keto acids and derivatives	15618.4	21835.3	60707.3	38739.9	44587.8	14417.2	9655.89	49076.3	17270.6	21531	20334.5	10930.3	31976.8	31505.2	31504.1
M152T337	(M+Na-2H)-	3-Guanidinopropanoate	0.23131	1.60199	0.00205109	152.043	337.298						10180.2	15085.7	8820.56	10387.8	12655.9	13980.3	6910.03	5758.61	7221.24	7946.24	8700.37	7852.4	10219	10075.1	10073.7
M187T106_2	(M-H)-	3-Hydroxycapric acid	0.275154	1.32822	0.280047	187.133	105.958	HMDB0002203		Organic acids and derivatives	Hydroxy acids and derivatives	Medium-chain hydroxy acids and derivatives	34034.4	50285.6	46948.1	63913.1	106991	44801.3	24230.3	45505.6	44512.1	72898.1	39059.4	35026.3	57084.9	54659.2	54646.5
M99T290	(M-H2O-H)-	3-Hydroxyisovaleric acid	0.132073	0.976258	0.805682	99.0439	290.051	HMDB0000754		Lipids and lipid-like molecules	Fatty Acyls	Fatty acids and conjugates	7365.63	7387.89	8055.16	7096.28	11017.3	8384.49	6880.96	9192.22	8897.15	10301.9	7310.4	7923.22	6652.26	5541.38	6644.69
M335T21	[2M-H]-	3-hydroxymandelic acid	0.449056	0.773841	0.325132	335.059	21.458	HMDB0000750		Benzenoids	Phenols	1-hydroxy-4-unsubstituted benzenoids	51204.5	107926	37669.4	38572.2	33112.7	35443.4	45904.3	63427.4	74838.4	61233.2	47421.5	99928.3	52564.4	54268.3	52558.3
M159T250	[M-H]-	3-hydroxyoctanoic acid	0.20661	1.29421	0.068377	159.092	249.636	HMDB0001954	C20793	Organic acids and derivatives	Hydroxy acids and derivatives	Medium-chain hydroxy acids and derivatives	26046.7	27915	19513.5	33476.7	27820.2	30610.6	16580.5	17986.1	15669.4	22944.8	23359.9	31246.3	19953.2	20840.6	21264.7
M471T133	[M-H-C2H2O]-	3-ketofusidic acid	0.929151	0.396419	0.0201033	471.311	133.045			Lipids and lipid-like molecules	Steroids and steroid derivatives	Steroid esters	12554.3	23056.4	83653.3	18378	37247.8	22055.3	64632.3	73209.9	69542.9	84190.1	152678	52557.5	53791.6	52558.4	52601.4
M393T204	[M-H-H2O]-	3-methoxylimaprost	0.368736	2.62854	0.0383077	393.263	204.107			Lipids and lipid-like molecules	Fatty Acyls	Eicosanoids	45683.4	10488.2	15301.9	23721.2	12905.6	20952.3	9848.42	3502.7	1692.43	13993.3	11741.7	8318.1	16385.9	16342.3	15374.9
M149T99_2	(M-H)-	3-Methylphenylacetic acid	1.11656	1.78218	0.110216	149.06	98.538	HMDB0002222		Benzenoids	Benzene and substituted derivatives	Toluenes	592286	432747	109906	166877	350446	219030	114678	265174	203480	188296	103756	174617	220736	218572	218578
M108T207	[M-H-NO]-	3-nitrophenol	0.852928	1.15099	0.0903671	108.02	207.004		C14418	Benzenoids	Phenols	Nitrophenols	432633	469951	361194	441165	459080	377430	388674	271716	352774	420051	347754	427099	403640	402619	403584
M185T241	M-	3-Phosphoserine	0.0389009	1.15912	0.220289	185.012	240.915	HMDB0000272/HMDB0001721	C01005	Organic acids and derivatives	Carboxylic acids and derivatives	"Amino acids, peptides, and analogues"	3387.31	3210.38	1963.36	3855.81	2650.7	2347.37	2620.59	2864.79	2636.6	2369.82	2242.46	2290.04	2691.02	2582.82	2565.42
M181T342	[M-H]-	3,4-dihydroxyhydrocinnamic acid	0.467839	0.891504	0.364285	181.009	342.315	HMDB0000423	C10447				68464.1	74839.1	80464.2	49991.3	54724.4	63703.9	39708.6	81362.4	77053.1	77950	77228	86614.2	68273.4	68886.9	68025.3
M287T298	[M-H]-	3,4,2',4',6'-pentahydroxychalcone	0.162357	1.17181	0.301349	287.052	298.025	HMDB0126020		Phenylpropanoids and polyketides	Linear 1,3-diarylpropanoids	Chalcones and dihydrochalcones	18215.4	20809.9	21252.2	19589.3	25335.5	20820.4	8452.85	20034.8	14727.3	17513	18605.2	28212.3	18697.5	20121.3	19312.9
M617T412	[M+C2F3O2]-	3.alpha.,4.beta.-galactotriose	0.593688	0.759746	0.0369492	617.136	412.05			Organic oxygen compounds	Organooxygen compounds	Carbohydrates and carbohydrate conjugates	40941.7	33173.9	47170.6	40576	46569.2	44749	46035.9	44894.5	52991.2	69414.3	46813.2	73094.2	46208.2	46156.1	48096.3
M431T103	[M-H]-	3.beta.,7.alpha.-dihydroxy-5-cholestenoic acid	0.213909	1.44466	0.0490903	431.314	102.544		C17335	Lipids and lipid-like molecules	Steroids and steroid derivatives	Bile acids, alcohols and derivatives	18677.3	20799.3	15096.6	14460.1	15608.5	7443.53	6936.26	12796	10857.2	13604.8	9207	10340.6	13843.2	13981.8	13838.3
M346T393	[M-H]-	3'-AMP	0.6141	1.35622	0.0688927	346.055	393.334	HMDB0003540	C01367				304731	269568	166484	249096	197847	236160	72072.6	175372	168131	227139	183939	223239	205179	207275	205180
M423T222	[M-H-CO2]-	3'-hydroxyrepaglinide	0.147558	0.86717	0.689822	423.274	222.489	HMDB0060979		Organoheterocyclic compounds	Piperidines	Phenylpiperidines	15383	4386.25	13258.1	2946.14	8553.12	14636.3	24652.5	11058.6	3330.77	11337.9	10911.7	6933.74	11828.5	11833.3	11142.9
M573T405	[M-H]-	3'-o-desmethyletoposide	0.207248	0.751426	0.00565198	573.172	404.662			Lignans, neolignans and related compounds	Lignan lactones	Podophyllotoxins	4390.29	4963.27	5145.2	3725.95	5776.57	6299.21	6612.84	7085.08	6971.07	6711.49	5427.78	7515.72	5672.67	5685.49	5322.93
M237T175	[M-H]-	4-(2-hydroxyethyl)piperazine-1-ethanesulfonic acid	1.32253	1.48915	0.126336	237.091	175.333	HMDB0062295		Organoheterocyclic compounds	Diazinanes	Piperazines	437177	593028	440998	842447	568173	390158	295713	37847.1	390946	343219	476406	653078	393735	386772	393785
M136T99_2	[M-H]-	4-aminobenzoate	0.308677	1.1949	0.435846	136.04	98.967	HMDB0001392	C00568	Benzenoids	Benzene and substituted derivatives	Benzoic acids and derivatives	131974	269558	121674	118500	127602	128794	147537	102241	134744	197015	96759.9	73317.2	143135	140835	140826
M703T460	[2M-H]-	4-methylumbelliferyl .beta.-d-glucuronide	0.171122	1.38795	0.12718	703.141	459.592		C11584	Phenylpropanoids and polyketides	Coumarins and derivatives	Coumarin glycosides	12152.6	20830	7787.06	20550.9	21652	15399.6	10875.3	8429.36	11263.7	14641.2	7970.56	17696	13217.5	13036	13223.1
M399T387	[M-H]-	4'-demethylpodophyllotoxin	0.688763	0.682626	0.0304974	399.094	387.282		C10553	Lignans, neolignans and related compounds	Lignan lactones	Podophyllotoxins	28175.5	36305.9	27545.3	55113.7	62576.3	49258.9	84115.9	50429.2	68593.9	68241.3	56109	51892.1	46966.5	47697.6	46965.8
M381T24	[M-H-HF]-	5-heptenoic acid, 7-[(1r,2r,3s,5s)-2-[(1e,3s)-3-(2,3-dihydro-1h-inden-2-yl)-3-hydroxy-1-propen-1-yl]-3-fluoro-5-hydroxycyclopentyl]-, (5z)-	0.133448	1.16873	0.56678	381.231	23.8855			Lipids and lipid-like molecules	Fatty Acyls	Fatty acids and conjugates	25693.6	35285.7	12626.5	12490.6	14495.8	23148.5	32838	10506.6	17718.9	9932.97	16459.2	18420.9	17893.2	17843.5	14804.7
M511T23	[M-H]-	5-heptenoic acid, 7-[(1s,2r,3r,4r)-3-[(1e,3r)-3-hydroxy-4-(4-iodophenoxy)-1-buten-1-yl]-7-oxabicyclo[2.2.1]hept-2-yl]-, (5z)-	0.356406	3.25818	0.0225395	511.112	22.742			Lipids and lipid-like molecules	Fatty Acyls	Fatty acids and conjugates	16526	16075.7	4031.58	5904.08	19186	25196.4	1021	862.464	1596.87	11559.5	4560.34	7077.22	7667.98	7735.89	7697.13
M458T62_1	[M-H]-	5-methyltetrahydrofolic acid	0.123871	1.36789	0.412648	458.183	61.839	HMDB0001396	C00440	Organoheterocyclic compounds	Pteridines and derivatives	Pterins and derivatives	6817.04	7093.15	4122.7	7403.14	5460.86	1303.62	2068.33	10510.8	751.635	3374.84	3928.05	2906.65	3835.74	3835.05	3996.48
M235T106	(M+CH3COO)-	5,6,7,8-tetrahydro-2-Naphthoic Acid	0.249235	2.26484	0.162954	235.096	106.395						12401.1	35415.6	5261.28	22383.9	5043.77	4345.32	5404.58	1210.78	8270.13	6653.77	9905.88	6019.35	4424.28	3439.51	4384.01
M413T211	[M-H]-	5.alpha.-pregnan-3.alpha.,17-diol-20-one 3-sulfate	0.18171	0.299075	0.309352	413.213	210.895			Lipids and lipid-like molecules	Steroids and steroid derivatives	Sulfated steroids	1307.03	554.054	229.59	942.173	305.002	1193.1	840.887	10726.6	860.136	1216.62	823.836	681.825	2282.94	2120.5	2107.65
M168T470	[M-H]-	6-Hydroxydopamine	0.258263	1.11617	0.539186	168.043	469.822	HMDB0001537		Benzenoids	Phenols	Benzenediols	49969.5	117274	62957.5	110705	112991	71617.9	87320.6	71808.8	69415.4	66619.5	62246.8	113409	82560.4	82595.1	84436
M369T201	(M-H)-	6-Keto-PGF1a	0.459345	0.884771	0.74063	369.227	200.802						65873.8	92807.7	38483.2	31294	71127.2	39330.2	46667	18328.3	44316	123116	27272.9	123355	49222.9	48779.4	49221.3
M275T478	[M-H]-	6-phospho-d-gluconate	0.5248	0.474053	0.0595888	275.016	478.122	HMDB0001316	C00345	Organic oxygen compounds	Organooxygen compounds	Carbohydrates and carbohydrate conjugates	9097.38	11843	14909.8	15341.3	15940	14266.3	57581.8	14683.9	30425.3	36204.8	10087.7	22722.7	18975.5	19786.7	18963.6
M281T477	[M-H]-	6,3'-dimethoxyflavone	0.366176	0.652868	0.0509144	281.088	477.192			Phenylpropanoids and polyketides	Flavonoids	O-methylated flavonoids	9664.05	7138.72	18402.5	11937.5	17192.9	11786.6	11432.4	17349.4	24739	14980.5	20551	27544.2	16288.8	16160.5	16161.7
M441T25	[M-H]-	6,8-dihydroxy-2,2,4,4-tetramethyl-7-(3-methylbutanoyl)-9-(2-methylpropyl)-9h-xanthene-1,3-dione	0.141171	1.25998	0.418392	441.252	25.427			Organoheterocyclic compounds	Benzopyrans	1-benzopyrans	17816	13484.1	19073.1	8697.65	6100.77	7079.47	16054.5	4564.21	9952.66	5748.29	7318.2	13705.1	10131.2	9576.83	9639.17
M632T249	[M-H]-	6'-sialyllactose	0.19462	0.968558	0.945152	632.193	249.308			Organic oxygen compounds	Organooxygen compounds	Carbohydrates and carbohydrate conjugates	7060.69	6589.15	5201.43	6575.16	6518.74	8011.13	4040.13	22050.9	2858.98	4079.7	3961.87	4261.83	5878.13	6210.81	5879.82
M407T376	[M-H]-	6a,12a-didehydroamorphigenin	0.269019	0.829033	0.275827	407.097	376.069			Phenylpropanoids and polyketides	Isoflavonoids	Rotenoids	8814.66	12129.7	15099.1	13734.2	12767.2	7494.47	9012.56	9590.13	13428.5	18123.2	15407.6	18921.3	16127	14356.1	14218
M599T198	[M-H-H2O]-	7-ethyl-10-(4-n-aminopentanoic acid)-1-piperidino)carbonyloxycamptothecin	0.627011	0.471328	0.00443113	599.261	197.752	HMDB0060661					19159.3	18971.1	19170.3	8364.22	16853.1	15885.2	32891.7	54947.5	38893.1	34672.3	23729	23645.1	40792.2	41463.4	40792.8
M469T167	[M-H]-	7-hydroxymethotrexate	0.0893901	0.896969	0.720852	469.148	167.478	HMDB0061104		Organoheterocyclic compounds	Pteridines and derivatives	Pterins and derivatives	2870.41	1900.72	2018.86	2349.98	1790.2	2195.48	1033.15	5664.07	1902.49	1913.49	1937.2	2182.92	2209.39	1957.56	1908.94
M375T105	[M-H]-	7s,8,17s-trihydroxydocosa-4z,9e,11e,13z,15e,19z-hexaenoic acid	0.343656	2.28018	0.00241823	375.216	105.306			Lipids and lipid-like molecules	Fatty Acyls	Fatty acids and conjugates	23738	14347.7	10839.6	12542.3	10785.9	14282.2	5367.56	6935.79	4915.61	6382.45	6799.46	7550.3	6799.89	5989.08	6123.37
M172T49	[M-H]-	8-hydroxyquinoline-2-carbaldehyde	0.833713	1.97282	0.0047321	172.04	48.94			Organoheterocyclic compounds	Quinolines and derivatives	Hydroxyquinolines	103420	136677	112359	107696	125685	72368.9	14143.4	59946.5	84088.5	92324.1	41881.2	41252.9	61890.8	62348.1	68445.7
M377T151	[M-H]-	9-deoxy-9-methylene-16,16-dimethylprostaglandin e2	0.695665	7.95523	5.10592e-05	377.269	151.364			Lipids and lipid-like molecules	Fatty Acyls	Fatty acids and conjugates	34659.6	21985.6	39878.5	23557	28584.7	48696.1	6548.77	3977.73	2048.52	3447.6	6520.55	2265.85	17512	16503.9	16485.8
M295T36	(M-H)-	9R,10S-EpOME	0.990107	1.62677	0.0135697	295.227	35.702						205557	313806	180878	195450	216428	218030	90766.3	82992.9	143634	157803	118956	223512	178859	178928	182296
M180T33	[M-H]-	Acamprosate	0.3865	1.44087	0.473019	180.033	32.728	HMDB0014797		Organic acids and derivatives	Organic sulfonic acids and derivatives	Organosulfonic acids and derivatives	361437	33763.2	53856.3	33106.5	192901	196570	95540.3	44169.7	53180.5	136187	60193.1	215665	131893	132486	131717
M230T620	[M-H]-	Acetaminophen sulfate	0.0336538	0.946557	0.819339	230.024	620.129	HMDB0059911		Organic acids and derivatives	Organic sulfuric acids and derivatives	Arylsulfates	716.574	774.338	191.526	947.782	737.154	905.874	602.662	1183.82	268.467	735.939	1014.58	709.043	613.222	493.236	600.133
M418T174	[M-H]-	Acetic acid, 2-[4-[(5,6-diphenyl-2-pyrazinyl)(1-methylethyl)amino]butoxy]-	0.259756	0.598019	0.144435	418.224	174.113			Organic nitrogen compounds	Organonitrogen compounds	Amines	2941.49	4098.74	6758.58	7794.21	6920.99	3877.57	3402.88	3146.44	9191.77	10282	17149.2	10992.6	6751.62	6175.79	6734.29
M73T375	[M-H]-	Acetol	0.990172	0.755876	0.00839018	73.029	374.76	HMDB0006961	C05235	Organic oxygen compounds	Organooxygen compounds	Carbonyl compounds	111105	142468	105701	133938	139951	88279.3	139754	154260	145857	167566	193221	153787	125652	125502	121887
M162T252	[M-H]-	Acetylcysteine	0.743917	4.88103	0.0214229	162.023	251.761	HMDB0001890	C06809	Organic acids and derivatives	Carboxylic acids and derivatives	Amino acids, peptides, and analogues	30345.2	113779	22953	85824.5	25489.7	40212	5763.16	17224.4	15168	7282.81	10740.4	9094.98	37731.7	37889.5	35501.2
M116T239	[M-H]-	Acetylglycine	0.17783	1.63951	0.0105353	116.035	239.436	HMDB0000532	C02055	Organic acids and derivatives	Carboxylic acids and derivatives	Amino acids, peptides, and analogues	8110.04	6456.24	5682.26	6018.54	9042	11667	5487.04	4223.49	5397.53	4767.14	3734.9	5042.4	7121.91	7120.71	6902.79
M134T100_2	[M-H]-	Adenine	0.577309	1.07461	0.605826	134.047	100.473	HMDB0000034	C00147	Organoheterocyclic compounds	Imidazopyrimidines	Purines and purine derivatives	115787	98292.3	86048.9	127210	114023	132334	120732	46894.4	114961	139137	103358	101838	127952	127884	133048
M426T447	[M-H]-	Adenosine 5'-diphosphate	0.164137	1.34754	0.156718	426.022	446.998	HMDB0001341	C00008	Nucleosides, nucleotides, and analogues	Purine nucleotides	Purine ribonucleotides	22738.9	34118	9869.09	15519.7	19970.8	17972.5	14868.3	14203.3	16646.4	14004.4	13411.9	16056.7	19003.7	19618.3	19597.2
M346T418	[M-H-O3S]-	Adenosine 5'-phosphosulfate	0.364416	1.25758	0.0861337	346.055	418.382	HMDB0001003	C00224	Nucleosides, nucleotides, and analogues	Purine nucleotides	Purine ribonucleotides	94085.2	97350.4	71908	150064	98276.5	96521	75871.9	73113.9	76139.7	81689	86604.3	90213.7	79193.5	78141.9	78119.6
M462T479	[M-H]-	Adenylosuccinate	0.788776	3.41637	0.0399034	462.065	478.608	HMDB0000536	C03794	Nucleosides, nucleotides, and analogues	Purine nucleotides	Purine ribonucleotides	139288	11178.1	45637.4	36233.8	108361	138129	5362.95	12216.8	15428.1	45920.1	14889.5	46339.5	55282	55321.2	50798.3
M331T101_2	(M-H)-	Adrenic Acid	0.961918	6.74184	0.00433915	331.263	100.966						90539.5	52914.8	16156.5	57031.6	47372	120578	10462.1	10580.4	8845.12	9937.06	9724.29	7496.6	35688.7	38346.3	35622.4
M515T35	(M-H)-	Adynerin	0.666216	0.475696	0.134787	515.301	34.6265						25360.2	27484.5	16170.7	11830.7	24772.2	27626.3	47528.5	117108	38626.3	37401.9	17979.8	21460.1	40609.9	34666.4	40538.8
M501T459	[M+Cl]-	Agnuside	0.204467	1.52827	0.0506401	501.13	459.13		C09765	Lipids and lipid-like molecules	Prenol lipids	Terpene glycosides	16590.8	12918.5	9446.07	19775.7	13985	12783.8	8289.07	3849.39	8507.71	13760.7	14574.2	6964.28	13629.4	13169.6	13144.9
M203T297	[M-H]-	Ala-asp	0.286735	1.24705	0.296534	203.067	296.704			Organic acids and derivatives	Peptidomimetics	Hybrid peptides	53380.7	66967.4	55213.9	67999.2	32002.9	40718	18489.6	26827.7	35211.8	56704.9	50731.3	65658.5	47505.1	48304.6	47476.8
M251T270	[M-H]-	Ala-Tyr	0.138759	1.57214	0.0116428	251.102	270.467			Organic acids and derivatives	Carboxylic acids and derivatives	Amino acids, peptides, and analogues	5735.84	5097.45	3838.04	7819.14	3882.33	5428.38	2789.08	2904.56	3374.99	3524.36	3971.78	3663.2	3643.69	3655.74	3813.8
M88T334_2	[M-H]-	Alanine	1.23467	1.15361	0.117174	88.0396	333.713	HMDB0000161	C00041	Organic acids and derivatives	Carboxylic acids and derivatives	Amino acids, peptides, and analogues	1.22219e+06	1.09312e+06	981434	1.06254e+06	917709	1.12036e+06	713319	721273	955951	1.06602e+06	964698	1.12426e+06	946260	946254	956710
M92T99	[M-H]-	Alanine-2,3,3,3-d4	0.240771	1.14457	0.578246	92.05	99.056			Organic acids and derivatives	Carboxylic acids and derivatives	Amino acids, peptides, and analogues	87231.9	184203	79490	86989.2	78135.5	79313.1	109666	69762.9	88372.6	139809	60645.5	51905.6	93959.9	93961.2	93554.2
M359T166_2	[M-H]-	Aldosterone	0.312286	2.9797	0.0491177	359.187	165.986		C01780	Lipids and lipid-like molecules	Steroids and steroid derivatives	Hydroxysteroids	9425.98	7757.02	3516.84	13109.9	6019.76	25255.6	4366.9	1394.61	2922.14	3336.72	5224.22	4598.23	7592.82	7337.05	7437.84
M277T43	(M-H)-	all cis-(6,9,12)-Linolenic acid	2.63041	1.50754	0.148392	277.217	42.8865						3.00557e+06	2.82936e+06	1.59768e+06	2.10689e+06	4.69208e+06	5.82316e+06	2.87136e+06	2.4824e+06	2.7021e+06	2.01e+06	2.35081e+06	886296	3.11988e+06	2.70136e+06	3.11917e+06
M819T482	[2M-H]-	Aloenin	0.191959	1.67407	0.00822804	819.219	482.443			Organic oxygen compounds	Organooxygen compounds	Carbohydrates and carbohydrate conjugates	9152.39	7836.35	5896.88	12407.8	10135.8	8173.79	4335.35	5821.49	3051.73	5538.59	5757.23	7515.14	6572.64	6578.04	6427.12
M179T379	[M-H]-	Alpha-d-glucose	2.3884	0.94261	0.499662	179.056	379.408	HMDB0003345	C00267	Organic oxygen compounds	Organooxygen compounds	Carbohydrates and carbohydrate conjugates	2.27384e+06	1.79836e+06	1.69173e+06	1.79872e+06	2.09756e+06	1.78713e+06	1.58276e+06	2.12696e+06	1.949e+06	2.17719e+06	1.76572e+06	2.54267e+06	1.89189e+06	1.8987e+06	1.89187e+06
M115T379	[M-H]-	Alpha-ketoisovaleric acid	0.199857	0.968153	0.81534	115.04	379.048	HMDB0000019	C00141	Organic acids and derivatives	Keto acids and derivatives	Short-chain keto acids and derivatives	38953.5	33839.7	28828.1	25434.4	29796.8	38536.5	29290.9	44032.1	34033.9	44444.3	19747.7	30267.5	27924	27904.4	24522.3
M187T385	(M-H)-	alpha-N-Acetyl-L-glutamine	0.783643	0.258341	0.00519196	187.072	384.572						6354.82	16763.5	12664.5	13516.6	10962.3	10728.5	10269.4	31670.1	41723.8	74247.8	52712.8	64169.3	21449.9	23501.9	23482.1
M429T30	[M-H]-	alpha-Tocopherol (Vitamin E)	0.37629	0.352272	0.0101764	429.372	29.773	HMDB0001893	C02477	Lipids and lipid-like molecules	Prenol lipids	Quinone and hydroquinone lipids	4362.43	3863.76	4586.08	3843.47	5024.23	2614.28	22547.6	6974.19	8931.23	8729.01	12565.9	9216.53	9991.63	9217.53	9984.03
M323T438	(M-H2O-H)-	alpha,alpha-Trehalose	0.335813	0.829931	0.208994	323.097	437.832						24558	17361.5	24671	20072.2	33748.8	32841.5	25571.4	31847.7	38521.7	22901.1	26694.5	39121.4	29259.1	27517.4	29274.1
M473T23	[M-H]-	Amastatin	0.18062	1.14839	0.451467	473.281	23.448			Organic acids and derivatives	Peptidomimetics	Hybrid peptides	61267.3	104436	41836.8	41204.6	78820.7	58886.1	47166.1	63119.4	62271	60913	40244.4	62800.7	57905.5	58833.4	58843.1
M502T439	[M+FA-H]-	Amygdalin	0.283093	0.721187	0.125927	502.176	438.635	HMDB0035030	C08325	Organic oxygen compounds	Organooxygen compounds	Carbohydrates and carbohydrate conjugates	9570.3	9777.66	9233.89	9037.92	20957.4	13569.7	13376.1	19691.2	17702.1	13244.4	11448.1	24577.2	13556.2	13429.3	13428.3
M136T34	(M-H)-	Anthranilic acid (Vitamin L1)	0.216431	1.48968	0.0277303	136.04	34.1165	HMDB0001123	C00108	Benzenoids	Benzene and substituted derivatives	Benzoic acids and derivatives	16915.9	26309.9	21083.4	20480.1	13975	18495.7	16741.6	15783.7	9211.87	11179.3	7441.65	18356.9	21143.4	21143.4	21259.4
M265T44	[M-H]-	Aphyllic acid	0.198553	1.18488	0.504366	265.216	44.186			Organic acids and derivatives	Carboxylic acids and derivatives	Amino acids, peptides, and analogues	20282.2	14860.7	13429.4	29688.8	17981.8	44604.3	16448.1	18708	20288.1	14159.1	29501.8	19765.7	17322.9	10482	14471
M441T103	[M-H]-	Ascorbyl stearate	0.179534	1.45472	0.120088	441.299	103.42		C20340	Lipids and lipid-like molecules	Fatty Acyls	Fatty acid esters	5311.27	11825.5	15307.6	9666.54	10370.9	10362.2	4352.42	5621.64	4067.46	9736.9	12823.3	6598.33	8996.56	9001.48	7699.47
M487T103	[M-H]-	Asiatic acid	0.395634	0.65035	0.274261	487.34	103.32	HMDB0035782	C08617	Lipids and lipid-like molecules	Prenol lipids	Triterpenoids	31993.4	7552.91	8017.55	9210.98	47142.7	17753.4	16491.2	19864	37808.1	45878	14155.3	52888.9	19880.8	18960.3	19888.4
M188T255	[M-H]-	Asn-Gly	0.17408	1.53372	0.196659	188.092	254.856			Organic acids and derivatives	Carboxylic acids and derivatives	Amino acids, peptides, and analogues	25346.4	14852.3	7148.39	21301.5	22114.4	9195.52	19030.9	5071.04	3604.98	19725	6495.05	11246.8	7777.89	7014.35	6995.24
M232T335	[M-H]-	Asn-Thr	0.434094	2.33896	0.00694691	232.093	335.257			Organic acids and derivatives	Carboxylic acids and derivatives	Amino acids, peptides, and analogues	35134.4	24317.1	17387.9	33653.1	15241.7	28358	2184.14	6817.94	9412.45	12242.8	13161.9	22061.4	20568.8	20570.3	20323.4
M247T448	[M-H]-	Asp-Asp	0.217713	1.48216	0.0751842	247.056	447.932			Organic acids and derivatives	Carboxylic acids and derivatives	Amino acids, peptides, and analogues	22919.6	23643.4	14838.9	17183.5	13469.9	17882.2	2502.19	8329.13	13206.7	15933.3	14663	19539.5	15811.6	15067.2	14986.5
M260T411	[M-H]-	Asp-Gln	0.835379	2.64564	0.0018324	260.088	410.636			Organic acids and derivatives	Carboxylic acids and derivatives	Amino acids, peptides, and analogues	89362.4	95878.3	53717.3	114985	48224.6	74000.7	7325.19	27902.7	26238.6	42733.5	41743.3	34039.3	61431.2	62307.6	61452.2
M304T456	[M-H]-	Asp-Gly-Asp	0.184221	1.50312	0.0199837	304.078	456.329			Organic acids and derivatives	Carboxylic acids and derivatives	Amino acids, peptides, and analogues	13289.8	13691.4	7390.75	10226.8	9670.78	9469.47	5550.3	4188.49	7141.95	9523.34	8975.93	7024.44	9176.47	9175.34	9037.63
M245T150	[M-H]-	Asp-Ile	0.250693	2.79224	0.0232442	245.095	149.708			Organic acids and derivatives	Carboxylic acids and derivatives	Amino acids, peptides, and analogues	6737.55	15754.8	5039.71	8634.62	6133.03	3272.78	1646.78	3853.42	2031.46	2288.97	2973.63	3526.84	5981.28	4905.46	6010.58
M559T204	[2M-H]-	Benzeneacetic acid, 4-chloro-.alpha.-(4-chlorophenyl)-	0.0817708	1.09308	0.597876	558.988	204.47		C06640	Benzenoids	Benzene and substituted derivatives	Diphenylmethanes	2114.72	2340.84	4015.2	2812.37	2478.24	3045.92	3706.81	1154.6	2346.09	2824.41	2659.02	2685.12	2616.86	2756.16	2756.43
M248T132	[M-2H]2-	Benzenesulfonic acid, dodecyl(sulfophenoxy)-	0.117375	1.33414	0.317808	248.081	132.417			Benzenoids	Benzene and substituted derivatives	Diphenylethers	9320.64	5142.57	5460.67	6659.3	6053.57	2376.45	4850.29	481.404	5329.97	2875.46	4601.97	8104.85	6930.49	6879.4	6879.44
M103T223	[M-H]-	Beta-hydroxybutyrate	0.601164	1.76023	0.0133079	103.04	222.843	HMDB0000011	C01089	Organic acids and derivatives	Hydroxy acids and derivatives	Beta hydroxy acids and derivatives	53319.4	73123.2	36451.7	51597.9	72962.4	88031.4	30889.3	55933.1	24112.9	32869.8	27672.5	41838.3	47945.1	45727.8	47901.2
M347T201	[M-H]-	Bexarotene	0.296887	5.59063	3.03778e-09	347.184	201.05	HMDB0014452		Lipids and lipid-like molecules	Prenol lipids	Retinoids	5603.54	5401.05	6336.77	4937.98	6078.57	6483.5	1206.08	965.39	913.827	1095.56	1075.29	975.963	2942.53	2933.99	3481.38
M399T28	[M-H]-	Bonactin	0.385609	2.70096	0.283026	399.219	27.5105			Organic acids and derivatives	Carboxylic acids and derivatives	Dicarboxylic acids and derivatives	12953	110988	12830.4	14501.3	12064.1	13375	9250.25	9306.66	13070.1	12176.7	14357.4	7264.65	13620.3	13610.5	13104.3
M468T274	[M-H]-	Bucladesine	0.133098	1.1626	0.315442	468.115	273.759			Nucleosides, nucleotides, and analogues	Purine nucleotides	Cyclic purine nucleotides	12724.2	13094.3	10201.1	6978.9	10341.6	6092.82	7937.93	6556.53	8966.11	10799.9	8905.52	7954.43	11805.6	11804.4	11981.8
M429T335_2	[M-H]-	Bungeiside c	2.08725	0.801239	0.107349	429.125	334.637			Organic oxygen compounds	Organooxygen compounds	Carbohydrates and carbohydrate conjugates	841944	571609	653439	955232	829525	553073	596185	1.02483e+06	1.03466e+06	896264	818456	1.12712e+06	865355	850723	850714
M445T433	[M-H]-	Cdp-ethanolamine	0.213512	0.843494	0.223138	445.053	433.392	HMDB0001564	C00570	Nucleosides, nucleotides, and analogues	Pyrimidine nucleotides	Pyrimidine ribonucleotides	5974.79	11190.8	10764.6	11758.3	9685.72	6158.28	8067.92	10684.5	10214	14171.4	11311.1	11387.4	10234.9	10240.6	10020.5
M683T379	[2M-H]-	Cellobiose	4.09535	0.800638	0.114824	683.226	379.194	HMDB0000055	C06422	Organic oxygen compounds	Organooxygen compounds	Carbohydrates and carbohydrate conjugates	3.58302e+06	2.66961e+06	2.62217e+06	2.4046e+06	3.55945e+06	2.54944e+06	2.4615e+06	4.14257e+06	3.54648e+06	3.82102e+06	2.86149e+06	4.88499e+06	3.07145e+06	3.10741e+06	3.07144e+06
M391T115	[M-H]-	Chenodeoxycholate	0.355579	0.825662	0.295956	391.282	115.365	HMDB0000518	C02528	Lipids and lipid-like molecules	Steroids and steroid derivatives	Bile acids, alcohols and derivatives	48073.9	24095.8	19899.1	22125.2	30515.3	28564.4	41096.3	45169.4	36780.6	30363	36588.1	19862.9	40223	40111.3	47191.5
M293T23	[M-H]-	Cinchonine	0.51531	1.5912	0.122169	293.179	22.539	HMDB0030282	C06528				145566	194000	113604	89106.6	88904.4	58442.1	147073	44799.9	61784.2	48816.9	52133.8	78788.3	68549.6	68538.3	67688.2
M204T246	[M-H]-	Cinnamoylglycine	0.227104	0.731213	0.433203	204.062	245.756	HMDB0011621		Organic acids and derivatives	Carboxylic acids and derivatives	Amino acids, peptides, and analogues	7262.25	9285.61	16855.5	13996.8	6877.08	5786.65	2414.71	12835.1	8802.62	24588.9	6226.86	27274.6	15295.9	13527	15350.8
M327T143	[M-H]-	Cis-4,7,10,13,16,19-docosahexaenoic acid	0.903526	1.54852	0.0154052	327.231	143.293	HMDB0002183	C06429	Lipids and lipid-like molecules	Fatty Acyls	Fatty acids and conjugates	292045	161929	176646	331012	200132	273754	168310	133099	161083	157358	173739	133436	215361	219161	215375
M173T425	[M-H]-	Cis-aconitate	0.372252	2.02841	0.0082524	173.009	424.522	HMDB0000072	C00417	Organic acids and derivatives	Carboxylic acids and derivatives	Tricarboxylic acids and derivatives	20576	16385.8	12604.8	14889.2	16272.8	30120.9	5616.45	14442.4	10662.9	7878.43	7403.82	8644.4	13425.3	13006.2	13021.5
M141T342_2	[M-H]-	Cis,cis-muconic acid	2.08608	0.904107	0.500645	141.016	342.301	HMDB0006331	C02480	Lipids and lipid-like molecules	Fatty Acyls	Fatty acids and conjugates	1.63506e+06	2.03642e+06	1.92275e+06	1.16956e+06	1.25486e+06	1.50037e+06	791581	1.99786e+06	1.8536e+06	1.92764e+06	1.93575e+06	2.02221e+06	1.62563e+06	1.62563e+06	1.59222e+06
M191T486	[M-H]-	Citrate	0.386682	1.18111	0.378312	191.019	485.651	HMDB0000094	C00158	Organic acids and derivatives	Carboxylic acids and derivatives	Tricarboxylic acids and derivatives	610741	486458	404115	346391	478317	807209	265532	467942	427375	565395	319955	606580	471899	476932	476936
M379T206	[M-H]-	Clausarin	0.374781	2.09817	0.0144145	379.211	205.74			Phenylpropanoids and polyketides	Coumarins and derivatives	Pyranocoumarins	31614.4	15276.6	11403.6	16332.1	27285.7	32288.1	11103.1	10666.8	10326.7	10981	15702.4	5180.67	15185.7	15065.7	15186.5
M397T34	[2M-H]-	Clavulanic acid	0.158266	0.715183	0.0166985	397.109	33.541	HMDB0014904	C06662	Organic acids and derivatives	Carboxylic acids and derivatives	Amino acids, peptides, and analogues	2784.43	2946.44	2662.97	2257.04	2088.03	2180.65	3062.93	2386.64	3460.86	3284.78	4139.56	4526.41	3261.74	3177.58	3261.98
M531T61	[M-H]-	Cochlioquinone a	1.20446	0.22012	0.116815	531.298	60.541						32141.3	38053	14656.3	15364.1	17388.6	23868.9	110796	341436	76771.9	46331.9	22208	45160.5	61516.5	61515.9	61734.3
M367T271	[M-H]-	Curcumin	5.54264	0.940856	0.333858	367.104	270.557	HMDB0002269	C10443	Phenylpropanoids and polyketides	Diarylheptanoids	Linear diarylheptanoids	9.66206e+06	8.88142e+06	9.04822e+06	9.32676e+06	1.12447e+07	1.01238e+07	1.23934e+07	1.01105e+07	9.9162e+06	1.08993e+07	9.00538e+06	9.62618e+06	1.02341e+07	1.03642e+07	1.01706e+07
M540T422	[M-H]-	Cyclic adenosine diphosphate ribose	0.182338	1.15727	0.181602	540.053	422.442		C13050	Organic oxygen compounds	Organooxygen compounds	Carbohydrates and carbohydrate conjugates	30072.2	36695.8	19608.1	35297.4	27027.1	27124.4	25379.6	21641.4	26313.3	27334.5	28540.2	22722	24326.5	24495.1	24494.8
M357T385	[2M-H]-	Cyclohexanesulfamic acid	1.03782	0.872243	0.212933	357.103	384.609	HMDB0031340	C02824	Organic acids and derivatives	Sulfamic acid derivatives	Cyclamates	243391	226095	302023	355526	246965	202425	287514	361028	332389	280779	236913	308701	288297	301678	288409
M515T321	[M-H]-	Cynarin	0.206627	0.892874	0.175334	515.102	321.454	HMDB0030093	C10445	Organic oxygen compounds	Organooxygen compounds	Alcohols and polyols	9452.94	12213.7	11995.3	10287.8	11977.1	10840	16078.3	11656.5	12781	12383.3	11393.2	10485.1	12996.7	12808.5	12810
M401T460	[M-H]-	Cytidine 5'-diphosphate	0.0720163	0.876049	0.504771	401.03	460.424	HMDB0001546	C00112	Nucleosides, nucleotides, and analogues	Pyrimidine nucleotides	Pyrimidine ribonucleotides	2119.44	2563.54	1397.28	2774	2464.29	757.831	1965.97	2387.92	3013.83	2004.32	3011.88	1401.14	1446.66	1384.98	1386.79
M487T377	(M-H)-	Cytidine 5'-diphosphocholine (CDP-choline)	0.0858357	0.977341	0.88669	487.103	376.729	HMDB0001413	C00307	Nucleosides, nucleotides, and analogues	Pyrimidine nucleotides	Pyrimidine ribonucleotides	4935.73	9666.48	7591.21	8536.48	4063.72	5059.41	7507.86	7852.88	7928.43	6649.16	4756.73	6081.95	6770.08	6784.16	5706.01
M322T442	[M-H]-	Cytidine 5'-monophosphate	0.290964	1.11899	0.214689	322.043	441.964	HMDB0000095	C00055	Nucleosides, nucleotides, and analogues	Pyrimidine nucleotides	Pyrimidine ribonucleotides	81663.5	73265.1	54852	79786.7	74007.9	55333.8	68555.2	54733.4	56347.7	58205.7	65138.7	71384.2	73319.9	71448.7	71464.2
M613T411	[M-H]-	Cytidine monophosphate n-acetylneuraminic acid	0.169588	1.06441	0.568882	613.139	411.183	HMDB0001176	C00128	Nucleosides, nucleotides, and analogues	Pyrimidine nucleotides	Pyrimidine nucleotide sugars	30716.6	18215.1	24202.4	25275	37138.6	27637	28976.2	24409.3	26302.3	23617.1	22606.2	27398.8	29343.7	30350.4	29299.8
M179T477	[M-H]-	D-(+)-Galactose	0.677997	0.615183	0.00184723	179.056	476.723	HMDB0033704	C00984	Organic oxygen compounds	Organooxygen compounds	Carbohydrates and carbohydrate conjugates	30082.6	21766.1	40754	29791.4	38282.5	32461.8	48790.5	52180.5	60042.4	38327.2	48802.8	65809.2	39002.6	35271	39088.7
M113T375_2	[M-H-2H2O]-	D-arabinose	0.309241	1.11438	0.373755	113.024	375.489	HMDB0029942	C00259	Organic oxygen compounds	Organooxygen compounds	Carbohydrates and carbohydrate conjugates	271673	202505	179422	172017	299889	220184	245609	206532	215883	201215	148261	190067	201554	201870	199975
M101T294	[M-H-CH6O2]-	D-arabitol	0.335133	1.00651	0.95233	101.024	293.894	HMDB0000568	C01904	Organic oxygen compounds	Organooxygen compounds	Carbohydrates and carbohydrate conjugates	91681.5	68240.3	53943.6	87937.1	96035.5	79958.8	81911.7	99490.2	69320.7	87940	66894.1	69149.4	103046	93262.1	93549.1
M225T196	(M-H2O-H)-	D-Biotin	0.274961	1.78825	0.0116049	225.073	195.952	HMDB0000030	C00120				17505.7	15166.1	10410.5	15029.9	18868.1	12016	4340.01	3066.83	8328.84	13237.7	8433.1	12361	6492.5	6528.79	5058.38
M199T426	[M-H]-	D-erythrose 4-phosphate	0.378665	3.02559	0.0295736	199.001	426.196	HMDB0001321	C00279	Organic oxygen compounds	Organooxygen compounds	Carbohydrates and carbohydrate conjugates	31091.4	9871.11	10322	6863.42	16949.2	32919.2	9623.16	3365.33	3924.4	8006.09	3899.71	6882.15	12147	10411.6	10489.9
M161T379_2	(M-H2O-H)-	D-Fructose	4.17833	0.878405	0.188327	161.045	379.282	HMDB0062538	C00095/C05003/C10906	Organooxygen compounds	Carbohydrates and carbohydrate conjugates	Monosaccharides	4.69011e+06	3.6468e+06	3.63362e+06	3.61156e+06	4.54904e+06	3.76374e+06	3.45168e+06	4.88462e+06	4.38605e+06	4.9026e+06	3.85338e+06	5.72424e+06	4.07292e+06	4.07289e+06	4.06291e+06
M259T240	[M-H]-	D-fructose 6-phosphate	0.124323	1.31292	0.0689942	259.013	240.444	HMDB0000124	C00085	Organic oxygen compounds	Organooxygen compounds	Carbohydrates and carbohydrate conjugates	12893.3	7866.85	6038.9	9963.79	7180.2	9231.72	5869.87	6065.51	7895.43	6568.72	6827.76	7273.74	9126.45	9127.56	8823.19
M191T209	(M-H2O-H)-	D-Galactarate	0.292587	1.67726	0.0766293	191.019	209.281	HMDB0000639	C00879	Organic oxygen compounds	Organooxygen compounds	Carbohydrates and carbohydrate conjugates	40795.6	20654.7	9796.88	20818.2	40171.5	30888.1	14790.1	14060.8	21914.5	15400.6	7361.19	23729.6	24483.6	24500.6	27171.9
M193T277	(M-H)-	D-galacturonic acid	0.47342	0.87201	0.381908	193.035	277.166		C00333				56498.9	86501.2	46936.6	56672.8	52692.4	42482.5	54197.5	50353.1	80663.2	90232.9	57272.9	59230.3	64420.4	70889.2	64442.2
M419T416	[2M-H]-	D-glucarate	0.088992	1.23618	0.163461	419.05	415.83	HMDB0000663	C00818	Organic oxygen compounds	Organooxygen compounds	Carbohydrates and carbohydrate conjugates	6404.58	4564.87	8450.73	6113.08	7709.23	6857.16	4939.76	7816.25	6202.25	3279.08	4341.36	5859.56	6053.98	5595.52	5593.69
M519T472	[2M-H]-	D-glucose 6-phosphate	0.0949935	1.09176	0.688166	519.052	471.803		C00092	Organic oxygen compounds	Organooxygen compounds	Carbohydrates and carbohydrate conjugates	6921	4633.95	1141.37	5435.1	7372.73	8716.17	6401.15	6130.3	5449.95	3677.18	4677.19	5008.46	3632.72	3468.36	3289.4
M193T375	[M-H]-	D-Glucuronate	1.31348	1.56151	0.299955	193.035	375.489		C00191	Organic oxygen compounds	Organooxygen compounds	Carbohydrates and carbohydrate conjugates	2.32683e+06	867176	676788	823985	3.29047e+06	1.62992e+06	2.48238e+06	1.28476e+06	718676	513707	496075	662008	1.43863e+06	1.4387e+06	1.42602e+06
M175T375	[M-H]-	D-Glucuronolactone	0.196248	1.44092	0.357391	175.024	375.449	HMDB0006355	C02670	Organoheterocyclic compounds	Lactones	Gamma butyrolactones	85102.5	36896.4	30015.1	25252.7	115884	63069.5	96174.5	52124.7	27196.6	23291.6	23475.4	24954	62582.2	62574.5	60810.6
M341T380	[M-H]-	D-Maltose	4.717	0.850785	0.228915	341.108	379.808	HMDB0000163	C00208	Lipids and lipid-like molecules	Fatty Acyls	Fatty acyl glycosides	5.98185e+06	4.74216e+06	4.34265e+06	4.31528e+06	5.55964e+06	2.7705e+06	3.94501e+06	5.63374e+06	5.3441e+06	6.05506e+06	4.62925e+06	6.96519e+06	4.82705e+06	4.82707e+06	4.81215e+06
M179T293_2	[M-H]-	D-Mannose	4.31447	0.973005	0.752642	179.056	293.25	HMDB0062473	C00936	Organic oxygen compounds	Organooxygen compounds	Carbohydrates and carbohydrate conjugates	8.76463e+06	8.31389e+06	6.21437e+06	6.91854e+06	6.52484e+06	6.73272e+06	5.82084e+06	6.73515e+06	6.94137e+06	8.57589e+06	8.23986e+06	8.36186e+06	7.01783e+06	7.0049e+06	7.0168e+06
M297T462	(M+K-2H)-	D-Mannose 1-phosphate	0.297523	1.38637	0.245752	296.982	462.197	HMDB0006330	C00636	Organic oxygen compounds	Organooxygen compounds	Carbohydrates and carbohydrate conjugates	99604.5	52515.8	37755.1	38904.6	51753.8	103785	24639.4	38675.1	44814.1	62273.1	31600.2	75210.8	52982.3	52487	52827.4
M289T487	[M-2H]2-	D-myo-inositol-1,2,3,5,6-pentaphosphate	0.147631	0.993849	0.959565	288.951	487.198		C04579	Organic oxygen compounds	Organooxygen compounds	Alcohols and polyols	5724.62	9930.99	12537.7	10445.6	10224.3	9490.55	10943.5	9289.66	6462.08	11220.4	10382.4	10416.9	12344.1	14757.3	11931
M209T274	(M+CH3COO)-	D-Ribose	0.740283	1.06029	0.574293	209.066	274.497	HMDB0000283	C00121/C21057	Organic oxygen compounds	Organooxygen compounds	Carbohydrates and carbohydrate conjugates	393145	422526	239332	415594	384462	319088	279832	290128	363967	345614	353632	417357	375662	370705	370727
M211T393	[M-H-H2O]-	D-ribose 1-phosphate	0.113028	1.18139	0.233729	211.001	392.697	HMDB0001489	C00620	Organic oxygen compounds	Organooxygen compounds	Carbohydrates and carbohydrate conjugates	25646.4	27385.4	16420.2	24622.8	19870.1	21376.6	9017.11	19490.3	18709.9	23122.6	20621.5	23582.9	19153.1	20187.1	20185
M291T379_2	(M-H2O-H)-	D-Ribose 1,5-bisphosphate	0.0695868	1.04652	0.817984	291.071	378.883						5006.34	3957.36	3739.56	3099.97	8467.81	5238.28	7047.12	3971.59	4050.04	3784.11	4504.92	4839.73	3747.04	4340.56	4297.94
M229T438	[M-H]-	D-ribulose 5-phosphate	0.15795	1.18517	0.207715	229.011	437.987	HMDB0001548	C00199	Organic oxygen compounds	Organooxygen compounds	Carbohydrates and carbohydrate conjugates	67690.6	69452.9	67167.6	98779.2	53778.4	62411.9	55568.9	66180.3	49687	55148.3	80933.3	46256.3	54037.4	54067.9	52173.5
M191T276	[M-H]-	D-saccharic acid 1,4-lactone	0.192066	1.5054	0.142696	191.02	275.503	HMDB0041862		Organoheterocyclic compounds	Lactones	Gamma butyrolactones	36843.6	12270.8	20429	22630.1	35296.8	33378	32178.2	21745.8	12958.5	11276.6	5331.86	23356.2	26528.4	27108.1	26637.5
M163T212	(M-H2O-H)-	D-Sorbitol	0.0450329	0.907191	0.619473	163.057	211.78	HMDB0000247	C00794	Organic oxygen compounds	Organooxygen compounds	Carbohydrates and carbohydrate conjugates	480.718	539.224	607.841	469.478	906.175	228.858	796.658	448.407	565.012	529.201	744.313	479.378	539.364	480.806	476.965
M159T392	(M+K-2H)-	D-Threitol	0.220989	1.04751	0.478939	159.01	391.674	HMDB0004136	C16884	Organic oxygen compounds	Organooxygen compounds	Carbohydrates and carbohydrate conjugates	35719.8	31872.7	39261.7	45969.4	32773.2	38291.2	31114.4	36678.5	35863.9	37607	35912.1	36558.5	37516.7	36884.7	36884.6
M333T28	[M-H]-	Daidzein 4'-sulfate	1.87524	0.126411	0.177144	333.007	28.191			Phenylpropanoids and polyketides	Isoflavonoids	Isoflav-2-enes	27447.9	22836.9	44593.2	27244.3	34931.4	29825.2	63268.2	969451	100452	70606.6	21944.1	252626	104299	95524.6	104305
M129T210	[M-H-C7H6O8]-	Dehydro-l-(+)-ascorbic acid dimer	0.186617	1.25807	0.378033	129.018	210.2			Organoheterocyclic compounds	Furofurans	Isosorbides	39198.5	24014.6	24972.3	14780.4	65995.6	37615.4	33009.5	20886	26217.4	26635.6	22979.6	34473.1	25476.5	22996.5	22959.1
M391T151	[M-H]-	Deoxycholic acid	0.979919	0.564192	0.201502	391.284	150.633	HMDB0000626	C04483	Lipids and lipid-like molecules	Steroids and steroid derivatives	Bile acids, alcohols and derivatives	139294	71439.9	57598.2	43786.2	168049	113448	400150	253447	129546	110021	90277.2	68708.6	143674	177268	144183
M503T295	[M+HCOO]-	Deoxynivalenol-3-glucoside	0.367388	0.560715	0.497085	503.187	294.775			Lipids and lipid-like molecules	Prenol lipids	Sesquiterpenoids	8250.5	6490.94	12756.7	6000.54	6777.41	5253.94	7801.77	55196.3	5256.4	6264.64	2920.2	3760.59	11100.5	11100.2	10463.6
M363T157	[M-H]-	Dhas#18	0.425474	2.71885	0.0292462	363.216	156.724			Organic oxygen compounds	Organooxygen compounds	Carbohydrates and carbohydrate conjugates	17366	18579.2	9115.77	42220.8	18822.7	37153.7	5399.91	5787.5	8259.2	22207.7	7597.44	3439.07	14765.3	13552	13012.9
M629T361	[M+Cl]-	Didymin	0.292989	0.869122	0.222739	629.176	361.111			Phenylpropanoids and polyketides	Flavonoids	Flavonoid glycosides	18554.2	15454	26806.2	18503.7	26637.8	24306.8	31496.3	26576.1	24124.5	21443.5	21099.4	25138.7	25264.2	26897.1	25272.4
M369T476	[M-H]-	Digalacturonic acid	0.307768	0.536022	0.23879	369.067	475.829		C02273				7305.05	7127.32	5248.52	5693.02	7973.54	11996.1	5294.02	4517.22	8393.05	35574.7	7580.41	23233.2	10365.9	10366.9	9544.4
M127T362	[M-H]-	Dihydrothymine	1.1898	0.676044	0.234525	127.051	362.069	HMDB0000079	C00906	Organoheterocyclic compounds	Diazines	Pyrimidines and pyrimidine derivatives	231575	174345	198853	229889	152622	346686	37350.5	270133	280884	388624	360527	635680	271910	270602	269735
M89T376	(M-H)-	Dihydroxyacetone	0.269165	1.0191	0.902392	89.0243	376.008	HMDB0001882	C00184	Organic oxygen compounds	Organooxygen compounds	Carbohydrates and carbohydrate conjugates	121544	87455.2	71568.2	72133.8	147409	101868	100026	103992	133652	78911.4	74126.7	99987.3	116190	127235	116106
M243T22	[M-H]-	Dioxybenzone	0.14382	2.59924	0.0534755	243.067	22.034		C14283	Benzenoids	Benzene and substituted derivatives	Benzophenones	1737.86	6694.6	2217.96	3829.55	2710.28	1019.57	659.757	1019.62	1915.15	994.515	1671.27	745.505	1212.87	1215.95	1316.92
M89T216_2	[M-H]-	Dl-lactate	3.03343	1.07038	0.606249	89.0237	216.035		C01432	Organic acids and derivatives	Hydroxy acids and derivatives	Alpha hydroxy acids and derivatives	5.73599e+06	6.45668e+06	5.91301e+06	5.54831e+06	4.26399e+06	4.56383e+06	2.97156e+06	4.14625e+06	4.90414e+06	5.75036e+06	5.50791e+06	7.06578e+06	5.27993e+06	5.27991e+06	5.14036e+06
M202T293	(M+Na-2H)-	DL-O-tyrosine	0.145488	1.15488	0.193593	202.048	292.815						46208.2	40572.5	41878.3	52511	38722.6	38024.1	26710.3	41987.4	29470.6	45727.2	33225.3	46206.2	44783.8	45974.4	44777.2
M203T250	[M-H]-	DL-tryptophan	1.0108	1.16945	0.209813	203.082	249.616	HMDB0030396	C00078	Organoheterocyclic compounds	Indoles and derivatives	Indolyl carboxylic acids and derivatives	717211	854207	645377	882260	768963	784898	391591	511795	629034	795140	776562	874600	824058	820181	820182
M199T47	(M-H)-	Dodecanoic acid	0.325284	1.05628	0.846502	199.17	47.096	HMDB0000638	C02679	Lipids and lipid-like molecules	Fatty Acyls	Fatty acids and conjugates	101142	83284.1	43595.3	46946.1	102212	50845	38533.1	139297	57750.3	78537.8	41169	49930.8	62913.2	63030.1	65390.1
M471T153	[M-H]-	Echinocystic acid	0.395028	0.685202	0.281231	471.33	153.478		C08942	Lipids and lipid-like molecules	Prenol lipids	Triterpenoids	20073.3	17156.6	40280.8	11081.7	41230.4	25510.6	15557.8	64374.9	31339.8	36997.9	64231.2	14195.6	34983.4	34350.7	34346.7
M291T488	(M-H)-	EDTA	0.503887	1.09122	0.607902	291.083	488.23	HMDB0015109	C00284	Organic acids and derivatives	Carboxylic acids and derivatives	Tetracarboxylic acids and derivatives	618497	1.00853e+06	968478	823619	717129	649756	903847	951054	812794	721848	769493	226895	997883	998511	901682
M309T102_2	[M-H]-	Eicosenoic acid	0.89835	6.253	0.00211547	309.279	101.577		C16526	Lipids and lipid-like molecules	Fatty Acyls	Fatty acids and conjugates	98839.3	40525.3	30238.2	44858.8	41149.2	88257.4	8289.45	11093.3	9897.99	8623.36	8114.22	8974.15	37613	37641.2	33974.6
M717T227	[2M-H]-	Enrofloxacin	0.912462	8.6438	0.00849166	717.306	227.065	HMDB0029861		Organoheterocyclic compounds	Quinolines and derivatives	Quinoline carboxylic acids	105958	42160.5	19594.5	123446	31686.1	58098.9	4437.44	5356.72	7596.7	6747.51	13146.9	6786.03	21045.4	20302.1	20300.4
M843T486	[M+Cl]-	Epimedin b	0.433011	0.72363	0.0139794	843.263	486.372			Phenylpropanoids and polyketides	Flavonoids	Flavonoid glycosides	21455.1	21238.2	21493.1	18434.3	24393	17057.3	26907	31035.3	26030.6	24089.6	23845.7	39548.1	26892.2	29628.2	26871.6
M431T193	[M-H]-	Eplerenone hydroxy acid	0.309575	0.861397	0.668239	431.227	193.492						17935.9	15194.8	8198.92	17148.7	8806.43	19351.6	25493.7	736.829	6256.16	30144	25436.4	12509.3	13055.6	12930.6	12930
M287T204	[M-H]-	Eriodictyol	0.0769299	1.11006	0.66743	287.07	203.744	HMDB0005810	C05631	Phenylpropanoids and polyketides	Flavonoids	Flavans	5688.94	13628	2678.44	11948.3	9784.21	5931.44	9436.39	6490.96	8293.46	5101.47	6303.86	9109.76	9488.84	9495.55	8576.24
M595T332	[M-H]-	Eriodictyol 7-o-neohesperidoside	0.243514	1.7302	0.0671117	595.143	331.822		C09805	Phenylpropanoids and polyketides	Flavonoids	Flavonoid glycosides	24565.6	10453	8393.29	13622.7	17046.3	24567.1	3910.4	7040.44	10065.6	16500.2	7028.41	12470.4	13116.5	13418.5	13128.1
M337T38_2	(M-H)-	Erucic acid	0.91027	1.65091	0.0495676	337.31	37.965	HMDB0002068	C08316	Lipids and lipid-like molecules	Fatty Acyls	Fatty acids and conjugates	303881	145778	151394	131957	266685	226908	107083	199704	175866	71829.8	87048.7	101456	128679	128678	133843
M143T438	(M+Na-2H)-	Erythritol	0.641764	0.785345	0.0259596	143.035	437.628	HMDB0002994/HMDB0094689	C00503	Organic oxygen compounds	Organooxygen compounds	Carbohydrates and carbohydrate conjugates	57500.2	38894.1	63574.4	49429.7	74729.4	66848.1	69068.6	80464.1	81365.4	62413.3	72998.7	80596.4	71651.5	69851.8	69850
M349T367	[M-H]-	Estrone sulfate	0.404641	1.09332	0.423668	349.093	366.829	HMDB0001425	C02538	Lipids and lipid-like molecules	Steroids and steroid derivatives	Sulfated steroids	182214	192209	162213	220888	150268	151447	102743	151050	185479	166075	158909	204575	204331	204303	198585
M564T35	[M-H]-	Fahfa 36:1	0.720888	3.97495	0.000106757	563.501	35.043			Lipids and lipid-like molecules	Fatty Acyls	Fatty acids and conjugates	35826	29343.4	27531.2	40871.7	50111.7	56505.4	7661.4	14842.5	12346.2	10118.2	6541.37	8916.17	22349.2	23810.1	22095.6
M741T469	[M-H]-	Flavonol base + 4o, o-hex-dhex-pen	0.0843033	1.3031	0.0903759	741.173	469.445			Phenylpropanoids and polyketides	Flavonoids	Flavonoid glycosides	6428.75	3863.42	4162.24	4328.71	7640.83	6421.36	3498.68	3561.21	4679.22	4020.11	4780.85	4665.41	5614.64	5613.5	5413.99
M771T446_2	[M-H]-	Flavonol base + 4o, o-hex-dhex, o-hex	0.304075	0.989166	0.90388	771.178	445.504	HMDB0037957		Phenylpropanoids and polyketides	Flavonoids	Flavonoid glycosides	54303.7	40438.8	29216.6	37065.3	44612.2	35695.4	40483	38755.9	42015	40694.1	39499.9	42527.3	40770.1	40766	40350.1
M535T210	[2M-H]-	Formononetin	0.172665	2.45292	0.224116	535.156	210.181	HMDB0005808	C00858	Phenylpropanoids and polyketides	Isoflavonoids	O-methylated isoflavonoids	17431.9	1750.13	1502.03	2865.4	16339.6	1971.11	1088.47	5144.02	2818.8	2426.34	3170.42	2417.42	3782.13	5078.68	3863.66
M259T296	[M-H]-	Fructose 1-phosphate	0.0882362	1.05358	0.855235	259.012	295.769	HMDB0001076	C01094	Organic oxygen compounds	Organooxygen compounds	Carbohydrates and carbohydrate conjugates	7553.88	19189.4	4158.9	6965.82	8482.48	14526.6	7891.04	7481.05	8745.43	17255.6	8842.02	7566.08	9539.53	10317.6	10318
M115T363	[M-H]-	Fumarate	0.471826	0.966766	0.677783	115.003	363.429	HMDB0000134	C00122	Organic acids and derivatives	Carboxylic acids and derivatives	Dicarboxylic acids and derivatives	91253.3	62689.9	62096.9	63830.5	72094	72090.5	74244.1	60717.4	66064.2	80363.5	82953.8	74289.5	65933.4	66199.1	65511.4
M195T374	(M-H)-	Galactonic acid	4.92199	0.727501	0.193925	195.05	373.807	HMDB0000565	C00880	Organic acids and derivatives	Hydroxy acids and derivatives	Medium-chain hydroxy acids and derivatives	4.54917e+06	326362	4.10901e+06	2.38519e+06	5.31953e+06	4.63096e+06	6.88395e+06	5.14382e+06	3.55179e+06	6.16608e+06	3.53309e+06	4.02737e+06	3.84875e+06	3.59594e+06	3.72146e+06
M331T210	(M+K-2H)-	gamma-L-Glutamyl-L-phenylalanine	0.168129	2.05875	0.00956336	331.071	209.869						5046.6	6918.18	4874.17	6492.95	2839.08	2521.85	1530.57	2520.25	2623.92	1836.52	2807.82	2617.92	2329.91	2521.06	2521.09
M601T302	[M-H]-	Garcinol	0.165854	1.16868	0.254409	601.336	301.873		C09929	Lipids and lipid-like molecules	Prenol lipids	Monoterpenoids	24879.3	41930.4	25845.1	34299.6	23489.7	24466.1	17911.8	22352.2	25349.3	27116.2	29949.5	26985.2	28819.5	27509.7	27515
M401T380	[M+FA-H]-	Gentiopicroside	1.22989	0.813522	0.28793	401.129	379.722			Organic oxygen compounds	Organooxygen compounds	Carbohydrates and carbohydrate conjugates	266908	368896	317542	199998	244566	197280	305115	235216	294889	442227	196748	486651	341257	341923	261532
M493T231	[M-H]-	Gilvocarcin v	0.128833	0.549084	0.0172241	493.149	230.756			Organic oxygen compounds	Organooxygen compounds	Carbohydrates and carbohydrate conjugates	810.116	1163.17	1208.72	909.074	1087.33	961.667	2771.93	1410.32	1755.86	1622.59	979.957	2641.74	1189.63	1188.17	1188.17
M683T206	[M+FA-H]-	Ginsenoside rh1	0.422019	18.3372	0.00433481	683.433	206.378			Lipids and lipid-like molecules	Prenol lipids	Triterpenoids	24850.1	6474.29	3895.81	16238	9844.55	10653.8	157.696	974.729	643.062	698.114	1289.05	161.421	6329.97	6659.79	6334.81
M216T342	[M-H]-	Gln-Ala	0.148693	1.7362	0.015873	216.099	341.657	HMDB0028790		Organic acids and derivatives	Carboxylic acids and derivatives	Amino acids, peptides, and analogues	6420.25	6759.29	5382.63	6609.77	3318.28	5831.8	1611.18	2703.71	4215.54	2439.6	6064.93	2733.48	5552.21	6108.64	5549.82
M274T405	[M-H]-	Gln-glu	0.367156	2.03361	0.00724638	274.104	404.637			Organic acids and derivatives	Carboxylic acids and derivatives	Amino acids, peptides, and analogues	22144.3	28747.9	17717.1	32398.5	13298.1	21453.3	3992.1	10036.3	9163.41	14191	11937.7	17437.4	16317.5	16317.7	15928.9
M434T420	[M-H]-	Glucoberteroin	0.0381179	1.07361	0.720765	434.081	419.781		C08401	Organic oxygen compounds	Organooxygen compounds	Carbohydrates and carbohydrate conjugates	1785.44	4064.47	3922.23	7068.03	5025.8	4853.51	2574.75	4747.31	4365.29	4313.35	5611.33	3275.46	4267.57	4275.38	3982.54
M207T326	[M-H-H2O]-	Glucoheptonic acid	0.127423	1.53132	0.00657973	207.05	325.928			Organic oxygen compounds	Organooxygen compounds	Carbohydrates and carbohydrate conjugates	5956.25	4494.98	4232.06	4080.73	6357.35	5208.46	4081.58	3677.39	2038.99	2498.75	3882.67	3626.92	3045.96	3043.93	3367.58
M129T380	[M-H]-	Glutaconic acid	0.566217	1.02028	0.869313	129.019	379.755			Organic acids and derivatives	Carboxylic acids and derivatives	Dicarboxylic acids and derivatives	194358	141130	186807	229973	311028	196371	211687	194579	207920	224124	224579	171744	180693	192214	179760
M146T384_2	[M-H]-	Glutamic acid	1.84461	1.04771	0.594225	146.045	383.939	HMDB0000148	C00025	Organic acids and derivatives	Carboxylic acids and derivatives	Amino acids, peptides, and analogues	3.12251e+06	3.98139e+06	2.55159e+06	3.74905e+06	3.15222e+06	2.81192e+06	3.29696e+06	3.12354e+06	3.41514e+06	3.06648e+06	3.19681e+06	2.38779e+06	3.13047e+06	3.16126e+06	3.13041e+06
M145T362_2	[M-H]-	Glutamine	2.73783	0.650665	0.209719	145.061	362.029	HMDB0000641	C00064	Organic acids and derivatives	Carboxylic acids and derivatives	Amino acids, peptides, and analogues	1.07716e+06	809975	956426	1.04178e+06	720312	1.63185e+06	156026	1.2664e+06	1.34287e+06	1.94331e+06	1.76848e+06	3.10927e+06	1.30292e+06	1.29569e+06	1.29567e+06
M131T375	[M-H]-	Glutaric acid	0.666221	1.45722	0.0932777	131.035	374.829	HMDB0000661	C00489	Organic acids and derivatives	Carboxylic acids and derivatives	Dicarboxylic acids and derivatives	396731	226292	176848	201989	390921	244487	273811	235989	131259	168861	123499	190135	247166	247176	244327
M611T516	(M-H)-	Glutathione disulfide	1.33215	1.04495	0.781919	611.144	515.699	HMDB0003337	C00127	Organic acids and derivatives	Carboxylic acids and derivatives	"Amino acids, peptides, and analogues"	2.00875e+06	2.22566e+06	1.79682e+06	805027	1.52934e+06	1.76001e+06	1.87967e+06	1.40556e+06	2.04151e+06	1.94654e+06	1.25732e+06	1.15942e+06	1.63666e+06	1.65829e+06	1.63685e+06
M611T480	[M-H]-	Glutathione, oxidized	5.82743	1.04813	0.462651	611.144	479.888	HMDB0003337	C00127	Organic acids and derivatives	Carboxylic acids and derivatives	Amino acids, peptides, and analogues	1.70958e+07	1.90991e+07	1.54305e+07	1.64373e+07	1.72985e+07	1.42834e+07	1.63956e+07	1.3134e+07	1.70241e+07	1.75613e+07	1.4078e+07	1.68756e+07	1.66993e+07	1.71114e+07	1.66909e+07
M145T330	[M-H]-	Gly-Ala	0.60918	1.75699	0.0338844	145.061	330.335			Organic acids and derivatives	Carboxylic acids and derivatives	Amino acids, peptides, and analogues	90238.2	123020	82464.2	141437	49604.6	85631.7	16458.2	40084.8	46349.3	64197.6	72993.7	85698.7	75655.8	74410.6	74414
M189T419	[M-H]-	Gly-Asp	0.15334	1.05574	0.708442	189.051	419.097			Organic acids and derivatives	Carboxylic acids and derivatives	Amino acids, peptides, and analogues	22407.3	38068.6	22787.1	24649.9	20854.5	15932.7	17980.5	24248.6	22350.9	22226.3	27825.3	22428.7	23468.1	22591	23527.3
M203T411	[M-H]-	Gly-Glu	0.565041	1.39558	0.0729959	203.067	410.636			Organic acids and derivatives	Carboxylic acids and derivatives	Amino acids, peptides, and analogues	158508	239083	148734	222891	119615	165897	56735.6	113982	120629	143697	174625	146096	161493	157785	157765
M211T366	[M-H]-	Gly-His	0.400116	1.4411	0.102327	211.083	366.231			Organic acids and derivatives	Carboxylic acids and derivatives	Amino acids, peptides, and analogues	68143.8	105089	70704	121331	59806	67057.2	18247.2	47554.2	56727.7	57902.2	84530.8	76533.8	77836.7	77186.4	77174.6
M339T25	[M-H]-	Gly-His-Lys	0.520796	1.54143	0.387722	339.199	24.772			Organic acids and derivatives	Carboxylic acids and derivatives	Amino acids, peptides, and analogues	586071	179973	191781	77727.7	108290	127737	159822	75433.7	109569	98132.5	106751	275225	182522	182446	186850
M221T254_2	[M-H]-	Gly-Phe	0.684311	2.18115	0.0104867	221.091	253.898			Organic acids and derivatives	Carboxylic acids and derivatives	Amino acids, peptides, and analogues	72963.1	110585	43086.1	84790.4	52575.1	57277.1	7065.92	25515.6	23729.6	41902.7	44111.1	50819.5	44663.4	46412.6	46436.5
M237T293	[M-H]-	Gly-Tyr	0.311979	1.54711	0.0867739	237.088	292.873	HMDB0028853		Organic acids and derivatives	Carboxylic acids and derivatives	Amino acids, peptides, and analogues	35894.9	40809.3	19361.4	61088.8	24474.6	33087.4	13591.9	23031.2	15629.3	25930.9	31711.4	28890.9	31853.5	31793.7	33591.7
M173T295	[M-H]-	Gly-Val	0.574669	1.78569	0.0539866	173.093	295.324			Organic acids and derivatives	Carboxylic acids and derivatives	Amino acids, peptides, and analogues	63524.1	128884	76926.5	149858	43216.3	84453.4	20642.7	46716.6	75399.2	47655.4	70269.4	45563.5	68567.9	68613.8	60527.3
M105T295	[M-H]-	Glyceric acid	0.231033	1.06835	0.819396	105.019	295.425	HMDB0031818	C00258	Organic oxygen compounds	Organooxygen compounds	Carbohydrates and carbohydrate conjugates	95779.2	64221.4	66246.6	32516.3	49444.1	44715.8	50405.6	48023.9	34134.6	118295	26997.3	52489.7	36624.8	29786	36542.2
M74T351	[M-H]-	Glycine	1.15001	1.49587	0.121287	74.0245	350.946	HMDB0000123	C00037	Organic acids and derivatives	Carboxylic acids and derivatives	Amino acids, peptides, and analogues	823804	963183	641981	591589	364843	348813	234545	469779	536149	668527	260264	327091	407158	446396	446492
M448T110	(M-H)-	Glycochenodeoxycholate	0.0992939	1.47475	0.2617	448.31	109.646	HMDB0000637	C05466	Lipids and lipid-like molecules	Steroids and steroid derivatives	"Bile acids, alcohols and derivatives"	2636.83	7983.16	1973.69	1302.39	5425.52	6613.98	2040.58	4548.57	2575.9	2555.61	3051.97	2813.79	4569.87	4650.53	5037.84
M464T242	[M-H]-	Glycocholic acid	0.6112	0.383556	0.303575	464.3	241.521	HMDB0000138	C01921	Lipids and lipid-like molecules	Steroids and steroid derivatives	Bile acids, alcohols and derivatives	25561.1	7119.79	8037.87	3886.1	10048.4	19394.3	21748.3	121235	19890.5	12007.9	5728.25	12444.7	23419.8	23232.2	25938.8
M448T201	[M-H]-	Glycodeoxycholic acid	0.242909	0.39351	0.118435	448.305	200.777	HMDB0000631	C05464	Lipids and lipid-like molecules	Steroids and steroid derivatives	Bile acids, alcohols and derivatives	3083.74	1868.45	1445.41	2020.01	2701.23	1277.24	3176.46	14372.8	4552.26	3239.21	3472.4	2688.21	2877.21	3233.78	3246.98
M133T207	(M+CH3COO)-	Glyoxylate	0.165118	1.14915	0.503429	133.015	206.99	HMDB0000119	C00048	Organic acids and derivatives	Carboxylic acids and derivatives	Carboxylic acids	28219	37562.4	32495.6	40953.2	33728.9	14722.3	31404.4	22700.9	24652.7	42443.2	32244.7	9876.78	36133.3	36440.4	36438.8
M116T268	[M-H]-	Guanidoacetic acid	0.326574	1.55848	0.0187824	116.035	267.579	HMDB0000128	C00581	Organic acids and derivatives	Carboxylic acids and derivatives	Amino acids, peptides, and analogues	33095	21771.8	24731.6	26170.8	41193.4	40220.9	12737.8	24407.2	16416.1	17710.2	26415	22420.2	25089.4	26241.5	25070.9
M362T384	(M-H)-	Guanosine 5'-monophosphate (GMP)	0.10716	1.31624	0.0273396	362.046	384.474	HMDB0001397	C00144	Lipids and lipid-like molecules	Fatty Acyls	Eicosanoids	7609.47	9700.34	5492.74	9389.52	6992.13	7233.38	5679.23	6015.1	6697.47	4490.89	6547.47	5835.15	6725.38	6724.17	6471.74
M604T433	(M-H)-	Guanosine diphosphate mannose	0.10797	1.19662	0.174492	604.078	433.396	HMDB0001163/HMDB0062759	C00096	Nucleosides, nucleotides, and analogues	Purine nucleotides	Purine nucleotide sugars	33674.6	34667.2	27335.2	21872.5	27872.9	23956.3	27674.5	29024	21707.7	29199.6	18093.4	15847.7	29536.5	30159.9	29498.4
M177T364	(M-H)-	Gulonolactone	0.341863	1.19683	0.397697	177.04	363.746						81905	82483.6	78524.9	157098	183838	114084	139900	69085.3	70725.5	84089.1	97803.5	121551	109193	109199	108551
M811T475	[M+CH3COOH-H]-	Haploperoside c acetate	0.158244	0.851611	0.411023	811.239	475.154			Phenylpropanoids and polyketides	Coumarins and derivatives	Coumarin glycosides	6884.62	5510.73	11991.5	5189.18	6132.36	5859.37	8544.61	11445.9	10022.4	5303.06	7185.83	6308.9	9141.6	9197.97	7995.45
M529T369_2	[M+Cl]-	Harpagoside	1.43595	1.02149	0.8531	529.157	368.732		C09783	Lipids and lipid-like molecules	Prenol lipids	Terpene glycosides	1.08092e+06	1.35474e+06	993557	1.05888e+06	1.09236e+06	1.03906e+06	752983	834150	1.28646e+06	1.38464e+06	1.28542e+06	936625	1.09321e+06	1.09776e+06	1.08734e+06
M469T372	[M-H-C41H66O12]-	Hederacoside c	0.341953	1.18723	0.328904	469.136	371.683			Lipids and lipid-like molecules	Prenol lipids	Terpene glycosides	228361	335841	161380	255965	277378	161264	158080	293844	144028	157688	221607	220978	271247	243133	237547
M285T193	[M-H]-	Hexadecanedioic acid	0.198502	1.39471	0.285313	285.206	192.569	HMDB0000672	C19615	Lipids and lipid-like molecules	Fatty Acyls	Fatty acids and conjugates	30459.9	29125.4	17607.6	20685.3	48431.5	9293.83	20317.5	14696.1	18747.6	19762.5	32015.1	6028.07	16123.2	16423.1	14299.6
M172T175_2	[M-H]-	Hexanoylglycine	0.54395	0.992371	0.976113	172.097	174.522	HMDB0000701		Organic acids and derivatives	Carboxylic acids and derivatives	Amino acids, peptides, and analogues	111786	112170	171925	105154	92029	42728.3	20222	123300	131292	115000	84346.8	166519	108887	104531	108894
M638T194	[M-H]-	Hexosyl lpe 18:2	0.234145	1.91032	0.00628574	638.308	194.024			Organic oxygen compounds	Organooxygen compounds	Carbohydrates and carbohydrate conjugates	12748.4	6338.49	10038.3	12421.9	10782.4	10981.4	3841.33	2674.1	7295.81	2833.31	7479.79	9017.22	4524.51	4016.54	4035.81
M178T184	[M-H]-	Hippuric acid	0.313483	0.986495	0.950531	178.05	183.863	HMDB0000714	C01586	Benzenoids	Benzene and substituted derivatives	Benzoic acids and derivatives	26809.8	68146.7	41022.7	18115.5	49736.9	26719.7	40136.8	35859.3	40477.7	36667.4	27498.2	53068.1	36326.7	36360.4	33896.3
M269T405	[M-H]-	His-Asp	0.16919	1.5965	0.0166053	269.088	405.392			Organic acids and derivatives	Carboxylic acids and derivatives	Amino acids, peptides, and analogues	7674.33	9956.16	5904.64	9011.64	5787.91	6504.61	2994.82	2615.92	5242.9	5382.57	4800.08	7049.73	5804.32	5809.31	6067.33
M257T141	[M-H]-	His-Cys	0.328447	1.1144	0.511267	257.077	141.145	HMDB0000884					66656.7	49087.8	30208.5	51217.1	45227.3	51379.1	63057.8	23861.7	39904.8	49069.5	35713.3	52011.7	52358.2	47987.3	48072.8
M282T253	[M-H]-	His-Lys	0.219706	0.964179	0.879201	282.084	253.166	HMDB0000133	C00387				12119.5	34441.2	15422.1	48256.2	16487.4	23938.5	31529.7	27973.7	23660.4	19118.5	30426.8	23553.2	25647.9	25669.5	26552.7
M205T445	[M-H]-	Homocitrate	0.22932	0.946534	0.497439	205.035	444.868	HMDB0003518	C01251	Organic acids and derivatives	Carboxylic acids and derivatives	Tricarboxylic acids and derivatives	19189.1	15369.1	11926.5	14825.9	13636	16138.5	15278.2	14849.9	16376.9	17114.2	13963.4	18647.5	15682.2	15677.3	16655
M167T104_1	[M-H]-	Homogentisic acid	0.416345	0.387867	0.0351241	167.034	103.696	HMDB0000130	C00544	Benzenoids	Benzene and substituted derivatives	Phenylacetic acids	10020.1	8944.39	8177.48	3435.1	3303.32	3004.7	30483	7495.32	12625.2	11622.5	8987.14	23883.9	16086.8	15755.9	18221.3
M261T233	[M-H]-	Homovanillic acid sulfate	0.253399	1.7519	0.0195049	261.007	233.323	HMDB0011719		Organic acids and derivatives	Organic sulfuric acids and derivatives	Arylsulfates	17485.3	9036.18	8265.04	16366.8	12311.3	18493.9	6679	6789.78	8982.92	7355.13	4543.02	12432.8	7873.78	7872.2	7649.56
M325T25	[M-H]-	Hydroquinidine	0.399736	1.41234	0.428522	325.183	24.772		C10696				404900	180521	150264	51022.8	78692.6	100548	138112	77144.3	79752.2	87554.9	86164.1	215206	149201	149196	149739
M109T22	[M-H]-	Hydroquinone	0.122793	1.26921	0.479567	109.029	22.135	HMDB0002434	C00530	Benzenoids	Phenols	Benzenediols	25108.5	43815.4	7953.34	12762	22690.5	30268.3	15212.3	26026.5	10718.4	10924.6	11846.2	37624.1	17471.7	17318.4	17470.6
M474T62	[M-H]-	Hydroxycerivastatin	0.200472	1.68889	0.122947	474.231	61.839			Organoheterocyclic compounds	Pyridines and derivatives	Phenylpyridines	13620.8	9466.97	12242.9	31384.3	27868.4	8204.96	7736.46	13917.8	10907	9792.95	9852.43	8655.04	8036.19	8521.08	8033.79
M131T33	(M-H)-	Hydroxyisocaproic acid	0.282356	0.470944	0.0457287	131.07	33.001	HMDB0000624	C03264	Lipids and lipid-like molecules	Fatty Acyls	Fatty acids and conjugates	4138.25	9057.1	3130.25	3439.04	4648.54	3127.59	6484.62	15998.5	6465.11	16095.3	8773.89	4662.54	3957	4706.53	4712.72
M181T182	(M-H)-	Hydroxyphenyllactic acid	0.54066	1.02431	0.937676	181.05	181.66	HMDB0000755	C03672	Phenylpropanoids and polyketides	Phenylpropanoic acids		52302.3	94496	100813	46824.4	53703.1	21733.5	34733.9	18479.7	70270.5	90403.2	44848.9	102356	60409.1	61942.3	60411.4
M130T332	[M-H]-	Hydroxyproline	0.253125	1.4149	0.0240715	130.05	332.258	HMDB0000725	C01157	Organic acids and derivatives	Carboxylic acids and derivatives	Amino acids, peptides, and analogues	27998.7	32914.1	20123.4	25380.2	23732.3	21290.1	11897.2	15349.8	20879.7	20237	13790.8	24876.7	18309.6	18343.9	16989.1
M721T387	[M+FA-H]-	Icariin	0.29222	1.22842	0.099918	721.223	387.299		C17555	Phenylpropanoids and polyketides	Flavonoids	Flavonoid glycosides	71754.3	75911.3	47980.8	48636.2	53032.3	58755	46690.7	37127	43765.8	53142.1	45936.2	63198.5	55239.1	53787.4	53770.9
M258T405	[M-H]-	Ile-Lys	0.433236	1.70113	0.124829	258.038	404.637	HMDB0001254	C00352	Organic oxygen compounds	Organooxygen compounds	Carbohydrates and carbohydrate conjugates	93103.5	35241.8	23921.2	61877.8	27456.9	66041.8	14541.5	17369.4	25072.4	39840.4	29494.5	54528.2	37479.2	38120.7	37476.4
M492T61	[M-H]-	Imatinib	0.338366	0.58106	0.230727	492.276	61.43	HMDB0014757		Benzenoids	Benzene and substituted derivatives	Anilides	13972.8	1519.17	7917.42	7979.07	14690.2	14511.2	4186.51	40899.3	17710.1	18015.3	16551.8	6911.65	17831.8	17832.6	18321.4
M116T250	(M-H)-	Indole	0.14672	1.24436	0.213527	116.05	249.714	HMDB0000738	C00463	Organoheterocyclic compounds	Indoles and derivatives	Indoles	24901.2	28910.7	19316.8	36018.1	19316.9	27645.4	14908.5	19589.9	22473.5	25335.2	12061	31085.6	26726.2	25933.3	25939.7
M202T371	[M-H]-	Indole-3-butyric acid	0.291881	1.49983	0.071204	202.072	371.206	HMDB0002096	C11284	Organoheterocyclic compounds	Indoles and derivatives	Indoles	20372.2	40185	20018.5	46446.9	23760.4	41115.2	15397.6	21926.6	22937.6	20053.8	17520	30110.7	24823.9	24199.8	24179
M144T35	[M-H]-	Indole-3-carboxaldehyde	1.33526	2.6095	0.18141	144.045	35.162	HMDB0029737	C08493	Organoheterocyclic compounds	Indoles and derivatives	Indoles	109680	877389	232632	194075	194331	110242	32782.7	121347	63718.1	221650	137173	81827.7	71567.7	74268	71522.5
M158T33	[M-H-CH2O2]-	Indolelactic acid	0.942204	1.86365	0.224956	158.06	32.651	HMDB0000671	C02043	Organoheterocyclic compounds	Indoles and derivatives	Indolyl carboxylic acids and derivatives	181329	592423	172857	138704	136574	97890.4	36578.4	76190.2	196135	128052	146621	124591	123737	109667	111559
M713T453	[2M-H]-	Indomethacin	0.294089	0.733851	0.117574	713.17	452.637	HMDB0014473	C01926	Organoheterocyclic compounds	Indoles and derivatives	Benzoylindoles	10758.9	7728.09	10749.2	9787.49	11291.8	13113.8	18511	10148.2	10435.5	16022.5	9408.19	21908.1	9685.43	9688.83	8677.62
M267T210	[M-H]-	Inosine	1.98556	0.703998	0.111091	267.073	210.191	HMDB0000195	C00294	Nucleosides, nucleotides, and analogues	Purine nucleosides		484497	549549	499763	988812	517900	386048	391891	1.02778e+06	987167	583213	980698	896545	703612	700373	700360
M427T446	[M-H]-	Inosine 5'-diphosphate	0.322126	0.624272	0.025974	427.004	445.578	HMDB0003335	C00104	Nucleosides, nucleotides, and analogues	Purine nucleotides	Purine ribonucleotides	6469.86	7611.92	10089.8	7197.7	8942.51	7237.8	12457.9	9605.1	11383.3	21095.2	9771.57	11855.1	11438.1	11267.1	11438.3
M347T458	[M-H]-	Inosine 5'-monophosphate	0.247928	0.764867	0.128104	347.037	457.635	HMDB0000175	C00130	Nucleosides, nucleotides, and analogues	Purine nucleotides	Purine ribonucleotides	8044.75	12038.5	9817.52	14852.5	5404.17	6232.34	9754.49	11914.6	11381.2	11870.4	12189.8	16614.6	15400.4	15240.7	15093.8
M329T434	(M-H2O-H)-	Inosine 5'-monophosphate (IMP)	0.272591	1.24892	0.163832	329.029	433.832	HMDB0000175	C00130	Nucleosides, nucleotides, and analogues	Purine nucleotides	Purine ribonucleotides	35244	37858.1	35295.5	29195.3	24164.6	35344.4	34792.9	9652.95	21849.1	27393	31353.6	32776.5	40790.3	36972.3	37090.2
M515T386	[M-H]-	Isochlorogenic acid b	0.548088	1.38754	0.0240146	515.142	385.978	HMDB0030705	C10468	Organic oxygen compounds	Organooxygen compounds	Alcohols and polyols	165082	125037	135106	146271	216557	209730	146672	100553	134986	110438	103777	122677	139015	136766	137581
M227T470	[M-H-H2O]-	Isopentenyl pyrophosphate	0.228938	2.30279	0.0128606	226.996	470.492	HMDB0001347	C00129	Lipids and lipid-like molecules	Prenol lipids	Isoprenoid phosphates	13294.9	4653.3	4099.3	7259.87	7880.23	8434.85	3436.45	2400.55	5106.96	4013.62	2885.11	1969.1	4998.47	4962.32	5205.47
M353T135	[M-H]-	Isoprostaglandin-f2.alpha.-iv	0.66349	1.31511	0.35018	353.233	135.433			Lipids and lipid-like molecules	Fatty Acyls	Eicosanoids	259977	170929	222110	71150.6	198823	159650	107910	45331.9	109075	281733	82462.6	196719	160819	158027	158022
M158T188	(M-H)-	Isovalerylglycine	0.678248	1.69154	0.0686708	158.082	188.418	HMDB0000678		Organic acids and derivatives	Carboxylic acids and derivatives	"Amino acids, peptides, and analogues"	113833	112726	180921	129319	58395.7	144660	28890.5	14601.6	71540.3	108751	82553.1	131047	77885.1	80561.9	80584.8
M707T493	[M-H]-	Jasplakinolide	0.621548	0.953647	0.83509	707.225	492.998		C16883	Organic acids and derivatives	Peptidomimetics	Hybrid peptides	167377	137893	171192	143970	333469	149972	81338.8	196202	237049	166737	184728	291473	200100	200086	198933
M417T293_1	[M-H]-	Kaempferol-3-o-arabinoside	0.407294	7.09884	0.00298928	417.074	292.844			Phenylpropanoids and polyketides	Flavonoids	Flavonoid glycosides	10225.2	13070.7	3046.5	6893.5	17570	19713.3	920.672	1733.63	1601.98	2262.74	1924.73	1490.15	7725.47	7366.58	7701.56
M739T482	[M-H]-	Kaempferol-3-o-galactoside-6''-rhamnoside-3'''-rha	0.0954564	1.3128	0.0429255	739.203	482.438			Phenylpropanoids and polyketides	Flavonoids	Flavonoid glycosides	12330.8	7760.54	10020.1	11190.2	8045.01	9874.65	8250.41	7969.78	5695	5988.49	10409.3	6797.53	8958.17	8361.91	8384.29
M485T584	[M-H]-	Kendomycin	0.111615	0.984351	0.803096	485.279	583.532						4660.52	5144.2	4793.75	4961.15	5746.67	4983.64	5047.63	5020.3	5129.11	5921.23	3991.65	5661.55	4729.69	4728.97	4183.18
M529T34	[M-H]-	Kukoamine a	0.530436	0.649766	0.530407	529.282	33.698	HMDB0030392		Benzenoids	Phenols	Benzenediols	24546.6	22731.5	19642.8	21314	13688.1	27458.4	23438.2	121408	19383.7	12974.2	7825.09	14090.5	21364.3	21444.7	17467.6
M188T179	[M-H]-	Kynurenic acid	0.163611	1.05454	0.889239	188.034	178.784	HMDB0000715	C01717	Organoheterocyclic compounds	Quinolines and derivatives	Quinoline carboxylic acids	9436.87	13811.7	17898.8	9492.74	3924.06	6826.76	22805.4	508.465	9689.22	9839.13	4281.64	11091.7	8601.76	8641.53	7879.65
M88T264	(M-H)-	L-Alanine	0.57193	1.53657	0.14065	88.0399	264.425	HMDB0000161	C00041	Organic acids and derivatives	Carboxylic acids and derivatives	"Amino acids, peptides, and analogues"	109547	207711	77829.1	100823	109314	172902	79542.5	56095.3	56884.1	67164.3	64978.9	181740	93107.6	90328.2	90305.2
M239T403	(M-H)-	L-Anserine	0.0777288	1.11293	0.377385	239.115	403.291	HMDB0000194	C01262	Organic acids and derivatives	Peptidomimetics	Hybrid peptides	6561.38	6055.09	7551.97	5237.34	9706.07	9392.26	6468.3	6905.16	6783.87	6239.93	5551.51	8039.42	7754.45	8093.78	8186.69
M147T75	[M-H]-	L-Arabinono-1,4-lactone	0.39466	1.33117	0.140548	147.029	75.41		C01114				226508	156756	132054	182079	114687	96278.5	67937.9	110871	152120	92456.9	148349	110646	151866	151892	134508
M174T379	[M-H]-	L-citrulline	0.455836	0.612833	0.0232309	174.089	379.048	HMDB0000904	C00327	Organic acids and derivatives	Carboxylic acids and derivatives	Amino acids, peptides, and analogues	10465.9	26561.9	18289.6	18354.7	17566	6343.66	16368.8	25258.5	28485.4	35693	27468.4	25956.7	20230	20248.9	19407.9
M168T260	[M-H]-	L-Cysteic acid	0.306117	3.89232	2.06833e-05	167.999	260.034	HMDB0002757	C00506	Organic acids and derivatives	Carboxylic acids and derivatives	Amino acids, peptides, and analogues	6281.94	9924.46	6293.27	9041.63	7011.52	5961.49	1383.08	1901.22	2797.39	2730.39	1366.62	1257.76	3365.69	3364.52	3246.13
M425T470	[M-H]-	L-cysteine-glutathione disulfide	3.49493	0.560477	0.107504	425.08	469.568			Organic acids and derivatives	Carboxylic acids and derivatives	Amino acids, peptides, and analogues	844951	968214	722507	700693	913169	856133	826716	427311	2.41575e+06	2.54354e+06	867779	1.84999e+06	1.02231e+06	1.03419e+06	1.03422e+06
M152T369	[M-H]-	L-cysteinesulfinic acid	0.108427	0.827496	0.477279	152.002	368.954	HMDB0060179	C00606	Organic acids and derivatives	Carboxylic acids and derivatives	Amino acids, peptides, and analogues	2504.59	5026.4	2056.51	6128.35	2824.99	1809.73	4878.42	3869.29	2357.59	2240.05	5905.77	5341.83	2691.34	2989.85	2686.44
M157T180	[M-H]-	L-dihydroorotate	1.20817	1.03005	0.90154	157.036	179.572	HMDB0003349	C00337	Organic acids and derivatives	Carboxylic acids and derivatives	Amino acids, peptides, and analogues	591251	540076	475775	266130	619537	616683	369806	159676	503430	797184	375343	813300	488668	488666	492977
M243T377	[M-H]-	L-fucose-1-phosphate	0.727854	0.847658	0.000863688	243.048	377.302	HMDB0001265	C02985	Organic oxygen compounds	Organooxygen compounds	Carbohydrates and carbohydrate conjugates	82565.9	101195	92107.7	82185.3	93027.5	86187.9	101781	109607	105406	107088	99871.2	110075	97456.6	95968.9	95950.5
M306T388	[M-H]-	L-glutathione, reduced	0.886254	1.24414	0.76922	306.076	387.638	HMDB0062697	C00051	Organic acids and derivatives	Carboxylic acids and derivatives	Amino acids, peptides, and analogues	77568.2	596689	409043	2.33708e+06	166226	126667	44364	1.18623e+06	877137	156643	636896	83341.4	260594	261741	261741
M195T343	[M+OH]-	L-gulono-1,4-lactone	2.86102	1.08688	0.4712	195.05	343.003	HMDB0003466	C01040	Organoheterocyclic compounds	Lactones	Gamma butyrolactones	4.64948e+06	7.82636e+06	4.45968e+06	7.12592e+06	8.0159e+06	6.55122e+06	5.72136e+06	5.00998e+06	5.3554e+06	6.55821e+06	6.41982e+06	6.47604e+06	6.30823e+06	6.87639e+06	6.31222e+06
M377T202	[2M-H]-	L-homocitrulline	0.240143	6.03516	0.0303345	377.196	202.411	HMDB0000679	C02427	Organic acids and derivatives	Carboxylic acids and derivatives	Amino acids, peptides, and analogues	3549.54	2128.3	591.494	5128.82	5938.96	11813.5	575.281	1263.35	484.852	1077.47	951.361	477.811	2742.34	2741.69	2612.33
M182T200	[M-H]-	L-homocysteic acid	0.237443	1.83302	0.0614194	182.01	199.741	HMDB0002205	C16511	Organic acids and derivatives	Carboxylic acids and derivatives	Amino acids, peptides, and analogues	13680.3	19425.1	4008.7	8840.28	9138.51	17052.6	8562.58	1889.06	4696.06	7676.34	8364.22	8170.46	8226.33	8405.46	8414.5
M261T181	(M-H)-	L-phenylalanyl-L-proline	0.204441	1.91721	0.0132968	261.128	181.369						7361.75	9756.58	4874.46	5416.22	6247.57	11260.1	3084.73	2082.44	3889.73	6062.4	5121.56	3187.22	7249.42	6620.84	7214
M128T289_2	(M-H)-	L-Pyroglutamic acid	1.96159	1.06998	0.364482	128.035	288.904	HMDB0000267/HMDB0000805/HMDB0060262	C01879	Organic acids and derivatives	Carboxylic acids and derivatives	"Amino acids, peptides, and analogues"	2.55344e+06	2.62081e+06	2.30972e+06	2.15628e+06	2.4529e+06	2.24053e+06	2.41462e+06	1.90123e+06	2.07306e+06	2.87859e+06	2.09408e+06	2.03461e+06	2.3398e+06	2.33983e+06	2.29998e+06
M161T477	(M-H2O-H)-	L-Sorbose	0.924247	0.644169	0.0260876	161.045	477.039	HMDB0001266	C00247	Organic oxygen compounds	Organooxygen compounds	Carbohydrates and carbohydrate conjugates	58500.7	38227.9	113413	57487.5	94067.2	67041.9	110268	99221.2	130948	85081	90556.3	149493	91308.4	89037.8	89025.9
M135T333	[M-H]-	L-threonate	0.891913	0.626288	0.0379208	135.029	333.268	HMDB0000943	C01620	Organic oxygen compounds	Organooxygen compounds	Carbohydrates and carbohydrate conjugates	49846.4	101003	47998.9	100351	96419.6	43263	142255	112160	107192	84397.3	171194	83568.8	84768.1	86540.5	84664.6
M545T508	[2M-H]-	L-thyronine	0.348208	1.21943	0.144212	545.172	507.751	HMDB0062356		Organic acids and derivatives	Carboxylic acids and derivatives	Amino acids, peptides, and analogues	208832	133000	112798	159756	142694	163916	97203.7	175135	125231	107045	117852	132802	135381	142045	135345
M116T202	(M-H)-	L-Valine	0.0911971	1.37102	0.0612773	116.071	202.122	HMDB0000883	C00183	Organic acids and derivatives	Carboxylic acids and derivatives	"Amino acids, peptides, and analogues"	5360.8	4030.49	2980.15	3651.18	4479.87	4336.38	2133.54	4135.36	2231.5	2942.44	2247.08	4427.13	3483.74	3859.75	3860.8
M357T436	[M-H]-	Lactobionic acid	0.356423	0.955455	0.794244	357.102	436.164			Lipids and lipid-like molecules	Fatty Acyls	Fatty acyl glycosides	100153	49807.9	90291.4	44722.1	112673	114371	55524	112931	82157.7	98076.3	91665.2	95534.2	79492.9	71598.1	70901.6
M613T374	[M-H]-	Leiocarposide	0.37644	0.838164	0.260918	613.179	373.504		C10805	Organic oxygen compounds	Organooxygen compounds	Carbohydrates and carbohydrate conjugates	26622	36766.1	48084.2	45852.3	23660.7	38193.2	22432.5	45738.5	51122.7	45683.3	50133.6	46387.6	46749.2	46160.3	46227.7
M310T231	[M-H]-	Leonurine	0.66842	0.519205	0.00226473	310.118	230.571		C16985	Benzenoids	Benzene and substituted derivatives	Benzoic acids and derivatives	11870.3	23724.1	24347.9	22949.7	24111.9	22000.7	55991.7	28110.4	42460	36455.6	33086.1	52361.9	33102.4	33085.2	30879.8
M258T276	[M-H]-	Leu-Gln	0.626994	2.60334	0.00419538	258.145	275.867			Organic acids and derivatives	Carboxylic acids and derivatives	Amino acids, peptides, and analogues	53711.2	42360.9	31791.1	71427.7	24167.9	55061.7	5936.65	16032.9	14736.5	18299.7	21693.4	30286.9	35341.3	35350	33506.6
M244T169	[M-H]-	Leu-Gly-Gly	0.0981931	1.4241	0.318562	244.154	168.947			Organic acids and derivatives	Carboxylic acids and derivatives	Amino acids, peptides, and analogues	4591.79	3891.96	6176.48	5448	17204	9812.88	5567.68	5571.99	3169.24	8562.82	7062.25	3157.14	6106.59	5666.17	5659.69
M452T26	[M-H]-	Leukotriene e4 methyl ester	0.264345	0.795745	0.597375	452.245	26.142			Organic acids and derivatives	Carboxylic acids and derivatives	Amino acids, peptides, and analogues	62842.3	7880.38	3293.84	8188.16	37950.1	7945.39	19253.7	21084.3	33123.6	30871.7	31452.1	25196	15015.9	15019.3	13689
M674T456	[M-H]-	Lewis b tetrasaccharide	0.0662471	1.4432	0.440745	674.265	456.194			Organic oxygen compounds	Organooxygen compounds	Carbohydrates and carbohydrate conjugates	8233.61	2640.4	3991.21	1643.06	2293.72	5950.89	961.885	1908.03	1163.74	3287.78	1258.08	8571.87	3512.17	3221.48	3222.1
M405T292	[M-H]-	Lincomycin	0.252569	0.707131	0.297393	405.211	292.111	HMDB0015564	C06812	Organic acids and derivatives	Carboxylic acids and derivatives	Amino acids, peptides, and analogues	9521.43	9914.29	8836.9	4431.91	8939.12	6633.92	9453.74	25338.1	9202.51	10505.2	9021.1	4751.86	9985.08	9220.64	9197.28
M593T9	[M-H]-	Lonicerin	0.0512665	1.35114	0.435607	593.159	8.882		C17557	Phenylpropanoids and polyketides	Flavonoids	Flavonoid glycosides	1181.52	4563.89	1342.05	1425.96	1264.41	868.798	1310.97	1266.55	1168.42	1323.65	1170.02	1640.13	1317.28	1321.99	1295.94
M133T392_2	[M-H]-	Malate	3.72497	0.978001	0.631895	133.014	391.526	HMDB0000156	C00149	Organic acids and derivatives	Hydroxy acids and derivatives	Beta hydroxy acids and derivatives	4.69649e+06	3.97334e+06	3.99335e+06	4.21858e+06	4.31396e+06	4.39393e+06	4.25775e+06	3.69556e+06	4.34199e+06	4.81934e+06	4.37239e+06	4.67823e+06	4.25602e+06	4.25602e+06	4.23445e+06
M115T391	[M-H]-	Maleic acid	1.52805	0.990507	0.837688	115.003	391.332	HMDB0000176	C01384	Organic acids and derivatives	Carboxylic acids and derivatives	Dicarboxylic acids and derivatives	823424	751200	711376	810814	777129	805251	745306	679865	774984	878227	774667	870988	778909	781369	778909
M103T375	[M-H]-	Malonic acid	0.153932	1.14727	0.597751	103.003	375.449	HMDB0000691	C00383	Organic acids and derivatives	Carboxylic acids and derivatives	Dicarboxylic acids and derivatives	89620.8	55819.6	46374.2	46406.7	120307	79613.9	123902	55953.7	58114.9	38010.3	54044.8	51872.5	66623	68648.1	66626.6
M325T315	[M-H-H2O]-	Maltitol	0.268122	0.99473	0.955337	325.113	314.599	HMDB0002928		Lipids and lipid-like molecules	Fatty Acyls	Fatty acyl glycosides	27658.9	32763.7	23242.5	26473.3	28148.7	23182.4	20836.6	20818.1	29451.3	30646.8	28882.4	31689.8	25742.4	26517.5	25824
M645T412	[2M-H]-	Methanone, [1-(5-hydroxypentyl)-1h-indol-3-yl](4-hydroxyphenyl)-	0.0720907	1.37035	0.0259557	645.273	411.975			Organoheterocyclic compounds	Indoles and derivatives	Benzoylindoles	3249.76	2730.34	2744.53	4060.47	2860.7	2495.2	1503.43	1962.58	2325.62	3003.1	1959.65	2483.81	3109.7	2556.17	2525.17
M689T357	[M-H]-	Methyl (5z)-5-[2-(4-hydroxy-3-methoxybenzoyl)oxyethylidene]-4-[2-[2-(4-hydroxyphenyl)ethoxy]-2-oxoethyl]-6-[(2s,3r,4s,5s,6r)-3,4,5-trihydroxy-6-(hydroxymethyl)oxan-2-yl]oxy-4h-pyran-3-carboxylate	0.959754	0.709291	0.0557276	689.196	356.531			Phenylpropanoids and polyketides	Tannins	Hydrolyzable tannins	110522	104956	152884	100745	107671	101137	70632.5	212618	187460	160549	151302	173202	150788	148840	148841
M419T28	[M-H]-	Methyl 10-acetyloxy-4,5,9-trihydroxy-1,4a-dimethyl-7-propan-2-yl-2,3,4,9,10,10a-hexahydrophenanthrene-1-carboxylate	0.147701	1.29949	0.524752	419.209	27.521			Lipids and lipid-like molecules	Prenol lipids	Diterpenoids	22805.3	61660.8	16557.5	18872.6	12790.7	6977.25	19461	15378	21898	21367.3	11798.3	17573.1	17536.3	18800.5	18794
M147T343	[M-H]-	Mevalonic acid	0.188406	0.791645	0.406522	147.066	342.804	HMDB0000227	C00418	Lipids and lipid-like molecules	Fatty Acyls	Fatty acids and conjugates	12485.8	11642.9	10220.2	2723.29	2883.79	7245.94	3367.18	7038.35	12629.4	13837.2	10976.9	11776.1	10478.5	8706.23	10493.3
M496T38	[M-2H]2-	Microcystin lr	3.00093	0.170265	0.361147	496.271	37.583		C05371	Organic acids and derivatives	Peptidomimetics	Hybrid peptides	103294	50258	47406.9	38263.8	70827.9	268241	75993.5	3.01331e+06	113523	65828.1	59648.9	68108	235011	239056	234995
M349T148	[M-H-H2O]-	Misoprostol (free acid)	0.270189	2.65942	9.80524e-05	349.238	147.901			Lipids and lipid-like molecules	Fatty Acyls	Eicosanoids	6418.75	7202	6848.05	6853.37	10086.1	7010.8	3642.99	502.725	2485.22	3459.97	2801.02	3810.58	5990.41	6007.73	6007.71
M397T26	[M-H]-	Mitragynine	0.0759998	1.14673	0.720853	397.207	26.016	HMDB0041933	C09226				19836.4	8295.75	10582.8	7684.03	6319.3	3922.04	15753	5476.96	5595.32	4477.55	2585.5	15504.8	6690.54	5175.75	5356.65
M499T292	[M-H]-	Mls000863654-01!	0.222522	0.518545	0.523843	499.256	291.504			Lipids and lipid-like molecules	Steroids and steroid derivatives	Steroid esters	2932.56	2571.55	2082.54	1111.67	1973.08	2860.07	890.725	20115.8	918.251	1672.33	1721.22	776.818	3119.31	3539.71	3539.25
M310T248	(M+CH3COO)-	Muramic acid	0.356253	0.852502	0.463042	310.113	247.682						28896.8	37421.1	23702.7	33948.7	26772.6	30360.9	17032.6	17786.1	55123.2	32602.2	39629.1	50263.6	30358.1	30370.2	29885
M161T252	[M-H-H2O]-	Myo-inositol	0.132606	1.21059	0.508579	161.045	251.829	HMDB0000211	C00137	Organic oxygen compounds	Organooxygen compounds	Alcohols and polyols	200612	98176.2	84189.3	175385	95539.4	65461.5	62106.9	136231	77668.5	77312.4	56121	184784	116321	117150	131149
M317T356	[M-H]-	Myricetin	0.091222	1.34944	0.130747	317.051	356.479	HMDB0002755	C10107	Phenylpropanoids and polyketides	Flavonoids	Flavones	4682.14	3227.25	1693.67	4327.04	4548.92	3482.3	2785.24	1164.08	3735.77	2901.83	2670.66	3016.77	2869.49	2802.65	2329.02
M534T31	[M-H]-	N-(1.3-dihydroxyoctadeca-4.14-dien-2-yl)palmitamide	0.699314	3.04936	0.00237755	534.487	31.417			Lipids and lipid-like molecules	Sphingolipids	Ceramides	80728.6	59362.6	39852.6	29908.6	30814.1	51194.4	20716.6	16290.4	19044.5	15129.5	14642.9	9888.04	33599.9	32401.8	34048.3
M265T349	[M-H]-	N-(4-aminobenzoyl)-l-glutamic acid	0.377423	1.21283	0.218595	265.083	349.071			Organic acids and derivatives	Carboxylic acids and derivatives	Amino acids, peptides, and analogues	245426	148694	124578	156466	188140	147412	92337.1	122407	138280	170380	122970	186981	158872	158835	157346
M300T150_1	[M-H]-	N-acetyl-d-galactosamine 4-sulfate	0.522045	0.967491	0.810883	300.038	150.245			Organic oxygen compounds	Organooxygen compounds	Carbohydrates and carbohydrate conjugates	99535.5	132692	74901.7	132144	135466	107024	85384.6	94075	122153	164763	103686	134611	132608	132742	119823
M222T253	[M-H]-	N-acetyl-d-galactosaminitol	0.418499	1.86189	0.000884376	222.097	252.883			Organic oxygen compounds	Organooxygen compounds	Carbohydrates and carbohydrate conjugates	30662.2	29779.4	21796	39080.9	27567.8	27237.5	11487.3	12760.3	11755	17885.8	19133.2	21572.7	20743.2	19958.3	19804.2
M174T381	[M-H]-	N-acetyl-l-aspartic acid	0.206682	1.36845	0.0363972	174.041	381.49	HMDB0000812	C01042	Organic acids and derivatives	Carboxylic acids and derivatives	Amino acids, peptides, and analogues	18738.8	22119.7	14892.9	19705.1	17735.8	23370.4	10625.8	8967.26	15087.2	21461.6	14255.8	14780.9	17623.5	18639.8	18644.9
M190T191	[M-H]-	N-acetyl-l-methionine	0.358683	1.47798	0.15294	190.055	190.882	HMDB0011745	C02712	Organic acids and derivatives	Carboxylic acids and derivatives	Amino acids, peptides, and analogues	24788.2	50855.3	41599.8	53985.7	34301.8	36000.7	20021.5	4933.59	15101.9	29617	41584.4	52161.8	30284.6	32601.3	32648.9
M180T293_2	[M-H-C2H2O]-	N-acetyl-l-tyrosine	3.34974	1.01993	0.829373	180.066	292.844	HMDB0000866	C01657	Organic acids and derivatives	Carboxylic acids and derivatives	Amino acids, peptides, and analogues	7.45179e+06	6.89115e+06	6.20438e+06	7.73268e+06	6.2867e+06	6.40404e+06	4.39665e+06	6.3524e+06	6.48896e+06	8.29593e+06	7.48706e+06	7.14923e+06	6.92944e+06	6.9432e+06	6.92337e+06
M300T474	(M-H)-	N-Acetylglucosamine 1-phosphate	0.5979	1.52143	0.0329701	300.048	474.024	HMDB0001367	C04256	Organic oxygen compounds	Organooxygen compounds	Carbohydrates and carbohydrate conjugates	95290.7	136605	120020	193166	136310	178676	109048	89835	120218	33056.6	96435.5	116709	80281.4	66167.2	80504.2
M187T300	[M-H]-	N-acetylglutamine	0.574804	1.19426	0.485949	187.072	299.95	HMDB0006029		Organic acids and derivatives	Carboxylic acids and derivatives	"Amino acids, peptides, and analogues"	991785	516949	561420	766303	710156	768085	269721	546364	543905	520169	432766	1.29995e+06	621870	624598	621864
M308T250	[M-H]-	N-acetylneuraminate	0.0646052	1.12987	0.561851	308.108	249.983	HMDB0000230	C00270	Organic oxygen compounds	Organooxygen compounds	Carbohydrates and carbohydrate conjugates	14146.1	17335.3	7011.66	19551.4	11020.3	7778.17	11117	13321.9	7585.5	7428.58	14061.5	14495.6	14570.1	12854.3	14591.7
M308T361	[M-H]-	N-acetylneuraminic acid	0.411712	0.986343	0.933509	308.096	361.072	HMDB0000230	C00270	Organic oxygen compounds	Organooxygen compounds	Carbohydrates and carbohydrate conjugates	68507.7	84463.7	51712.1	91163.1	49760.3	55604.4	49673.7	45705.5	66412	97784.7	82989.6	64200.8	57621.2	60111	57703.7
M374T86	[M-H]-	N-arachidonoyl-l-alanine	0.717643	2.44787	0.0143111	374.268	86.1455			Organic acids and derivatives	Carboxylic acids and derivatives	Amino acids, peptides, and analogues	61233.2	70046.3	19996.7	98845.6	47925.3	89105.8	40046.6	17771.5	38937	35790.6	16887.9	8725.41	34128.7	34124.4	32464.8
M176T188	[M-H]-	N-formylmethionine	0.347093	3.00833	0.000785556	176.038	187.831	HMDB0001015	C03145	Organic acids and derivatives	Carboxylic acids and derivatives	Amino acids, peptides, and analogues	15981.8	8545.87	6803.76	9325.25	10457	12574	1572.56	5896.63	2254.55	3380.5	2991.37	5074.87	6928.78	7047.34	6930.74
M324T383	[M-H]-	N-glycolylneuraminic acid	1.28308	0.991747	0.947199	324.093	383.144	HMDB0000833	C03410	Organic oxygen compounds	Organooxygen compounds	Carbohydrates and carbohydrate conjugates	682629	876071	488789	635604	794627	468191	564989	495057	740063	773870	659281	745484	668596	665054	663090
M144T207	[M-H]-	N-isobutyrylglycine	0.985013	0.63138	0.185996	144.066	207.01	HMDB0000730		Organic acids and derivatives	Carboxylic acids and derivatives	Amino acids, peptides, and analogues	75088.7	128470	212759	94861.6	92989.5	87277.4	39534.1	282978	199611	133419	124057	315535	166866	166857	164643
M618T33	[M-H]-	N-palmitoyl-d-erythro-dihydroceramide-1-phosphate	0.334356	0.98247	0.930806	618.477	33.182	HMDB0010698		Lipids and lipid-like molecules	Sphingolipids	Phosphosphingolipids	135653	80942.8	184610	161610	114164	127995	203003	202854	116372	107639	122649	66820.9	120394	120383	122232
M537T31_1	[M-H]-	N-palmitoyl-d-sphingosine	0.427855	3.43142	0.191177	536.503	31.293	HMDB0004949		Lipids and lipid-like molecules	Sphingolipids	Ceramides	115701	21094.8	20435.1	10792.9	10158.4	20199	11384.7	15084.7	9485.02	9761.38	6534.72	5562.76	27013.5	26810.6	27012.9
M362T34	[M-H]-	N-palmitoyltaurine	2.5911	0.791014	0.171956	362.236	34.2195			Lipids and lipid-like molecules	Fatty Acyls	Fatty amides	1.08403e+06	705211	895764	1.12424e+06	1.85148e+06	1.42027e+06	1.81394e+06	1.37046e+06	1.69274e+06	1.03949e+06	1.23891e+06	1.79624e+06	1.15917e+06	1.16631e+06	1.15655e+06
M228T265	[M-H]-	N-tris(hydroxymethyl)methyl-2-aminoethanesulfonic acid	0.167427	1.8874	0.119266	228.055	265.097		C05353	Organic acids and derivatives	Organic sulfonic acids and derivatives	Organosulfonic acids and derivatives	6387.46	10760.4	1768.1	13048.9	4927.95	5273.85	1394.6	1989.4	6018.84	2536.69	7154.18	3247.41	4397.03	5144.83	4592.86
M187T337	[M-H]-	N.epsilon.-acetyl-l-lysine	0.176778	1.21232	0.359992	187.108	337.281	HMDB0000206	C02727	Organic acids and derivatives	Carboxylic acids and derivatives	Amino acids, peptides, and analogues	33674.2	42517.2	22543.4	9733.89	25027	29352.8	17062.1	17826.3	21134.2	30608.4	23060	24637.5	26867.9	26868.6	26273.3
M249T31_3	[M-H]-	NCGC00384653-01	0.184512	1.3618	0.593407	249.149	31.293			Lipids and lipid-like molecules	Prenol lipids	Sesquiterpenoids	11563.2	16916.4	12281.6	6372.06	11830.2	73362.1	19189	18789.7	10748.1	13971	9521.23	24950.6	16256	16252.7	15969.4
M187T376	[M-H]-	Ne-acetyllysine	0.110316	1.0984	0.464733	187.109	376.085	HMDB0000206	C02727	Organic acids and derivatives	Carboxylic acids and derivatives	Amino acids, peptides, and analogues	11702.2	21803.4	16393.5	19559.5	14368.9	19706.7	14314.9	14485.4	19876.3	14755.5	11523.5	19303.8	19896.7	19895.2	19177.9
M583T440_1	[M-H]-	Neomangiferin	0.34611	1.08432	0.595265	583.128	439.717			Organoheterocyclic compounds	Benzopyrans	1-benzopyrans	114131	68042.9	92445.1	73792.2	82906	86975.1	87119.7	61089.3	63904.6	72003.3	66292.9	127580	61511.1	61790.3	54580.4
M365T36_2	[M-H]-	Nervonic acid	0.351502	0.86206	0.482025	365.341	35.691	HMDB0002368	C08323	Lipids and lipid-like molecules	Fatty Acyls	Fatty acids and conjugates	42266	65602.9	38544.4	43492.1	69405.1	27350.3	54586.8	86010.5	68241.7	44329.3	50458.2	28903.5	56998.3	56987.1	54794.1
M190T442	[M-H]-	Nitrilotriacetic acid	0.0981895	0.916944	0.611354	190.035	441.775		C14695	Organic acids and derivatives	Carboxylic acids and derivatives	Amino acids, peptides, and analogues	3405.29	4135.14	2338.19	2946.93	3648.65	2258.5	4456.99	2490.88	3530.31	4890.41	2175.35	2885.54	3575.99	3782.63	3574.5
M297T100_2	(M-H)-	Nname,cis-9,10-Epoxystearic acid	0.604525	2.70929	0.00307258	297.242	100.237						45899.2	59627.1	22265.6	29275.2	30314.8	43682.7	10999.4	10212.2	13410	11606.6	11040	28017.9	22432.9	22429.5	22034.3
M151T230_2	[M-H]-	Nudifloramide	0.256837	1.14187	0.418307	151.06	230.398	HMDB0004193	C05842	Organoheterocyclic compounds	Pyridines and derivatives	Pyridinecarboxylic acids and derivatives	92473.8	78936.1	87777.1	96259.1	102980	88284.7	26560.3	85729.3	60565.6	114397	88276.3	103258	114284	111570	111557
M218T168	[M-H]-	O-succinyl-l-homoserine	0.343341	3.80121	0.0379177	218.081	168.046		C01118	Organic acids and derivatives	Carboxylic acids and derivatives	Amino acids, peptides, and analogues	13188.9	25545.7	9263.01	30632.5	7105.35	2586.91	2457.1	5426.96	2721.62	5565.4	4288.73	2775.49	4604.31	4817.58	4587.41
M153T261	[M-H]-	O,o-diethyl phosphate	0.162957	2.42779	0.00144693	153.056	260.913	HMDB0012209	C06608	Organic acids and derivatives	Organic phosphoric acids and derivatives	Phosphate esters	2863.07	3646.72	2708.27	5257.39	2943.36	2595.87	519.733	1649.72	1769.03	1544.76	1438.3	1322.45	1772.24	1680.96	1661.81
M283T34_2	[M-H]-	Octadecanoic acid	2.78681	0.899487	0.721214	283.261	33.698	HMDB0000827	C01530	Lipids and lipid-like molecules	Fatty Acyls	Fatty acids and conjugates	4.08094e+06	2.27712e+06	3.16957e+06	3.35268e+06	8.33759e+06	1.49956e+06	3.46816e+06	4.89578e+06	3.47132e+06	3.24301e+06	6.95073e+06	3.22701e+06	6.849e+06	6.73079e+06	6.7313e+06
M892T463	[M-H]-	Octanoyl-coa	0.225753	0.737453	0.190249	892.233	463.113	HMDB0001070	C01944	Lipids and lipid-like molecules	Fatty Acyls	Fatty acyl thioesters	8184.81	10322.8	12985.3	7078.03	10991	8078.25	21370	17941.5	12580.9	7593.12	10436.6	8239.17	12750.7	11707.5	11906.4
M288T386	[M-H]-	Ophthalmate	0.971713	0.75256	0.268834	288.119	385.929	HMDB0005765	C21016	Organic acids and derivatives	Carboxylic acids and derivatives	Amino acids, peptides, and analogues	220551	201036	191413	214043	218202	132053	113085	268189	162418	386599	443212	190887	238259	237144	238266
M155T219	[M-H]-	Orotate	0.384653	1.72399	0.0181035	155.01	219.189	HMDB0000226	C00295	Organoheterocyclic compounds	Diazines	Pyrimidines and pyrimidine derivatives	57929.7	35826	33036.7	21249.8	35034.2	27765.3	24732.6	17739.9	19654.9	23504.2	16868.2	19798.9	28498.6	28013.4	28499.3
M431T320	[M-H]-	Osmanthuside h	0.436479	8.42598	0.00148323	431.157	319.819			Organic oxygen compounds	Organooxygen compounds	Carbohydrates and carbohydrate conjugates	5219.72	22792.7	14522.5	18329.5	12848.2	7023.99	719.875	893.571	1062.65	2399.13	2426.69	2079.93	5503.71	5840.53	5498.13
M297T26	[M-H]-	Ostruthin	0.137862	1.22509	0.551577	297.152	26.142		C09281	Lipids and lipid-like molecules	Prenol lipids	Terpene lactones	91473.4	49733.3	39551.7	19234.8	24363.6	28485	45917.8	28095.5	29823.2	20320.2	22000.7	60228.2	44893.8	46722.5	44874.7
M171T33	[M-H]-	P-toluenesulfonic acid	0.566301	0.462942	0.00347862	171.012	33.1045	HMDB0059933	C06677	Benzenoids	Benzene and substituted derivatives	Benzenesulfonic acids and derivatives	13750.9	11738	15201.2	6877.16	11573.9	15951.2	27434.1	15063.2	21975.9	28282.8	27836.1	41614.6	34552	33040.9	33002.8
M255T43	[M-H]-	Palmitic acid	9.98588	0.922742	0.777355	255.232	42.941	HMDB0000220	C00249	Lipids and lipid-like molecules	Fatty Acyls	Fatty acids and conjugates	2.12974e+07	2.23954e+07	1.8845e+07	1.32854e+07	3.44306e+07	1.02859e+07	1.46111e+07	6.71858e+06	1.65134e+07	3.09006e+07	2.41566e+07	3.77316e+07	2.31655e+07	2.30921e+07	2.46677e+07
M277T45	(M-H)-	Pantetheine	0.991009	5.18631	2.50023e-06	277.121	45.241	HMDB0003426	C00831	Organic acids and derivatives	Carboxylic acids and derivatives	"Amino acids, peptides, and analogues"	47322.2	76257.6	65319.1	71276.8	66212.3	67781.4	5855.38	29501.4	14264.7	8332.08	14892.9	3155.51	60365.3	43460.6	58632.3
M218T262	[M-H]-	Pantothenate	3.05861	1.08761	0.671543	218.103	261.538	HMDB0000210	C00864	Organic oxygen compounds	Organooxygen compounds	Alcohols and polyols	4.55308e+06	5.24457e+06	2.98336e+06	4.06616e+06	4.51463e+06	7.4369e+06	5.98571e+06	2.46374e+06	5.35459e+06	5.22835e+06	5.06415e+06	2.38246e+06	3.69475e+06	3.6947e+06	3.66218e+06
M434T33	[M-H]-	Paxilline	0.60919	1.20237	0.457716	434.236	33.498	HMDB0030323	C13782				270085	122933	147987	371349	386474	272420	378784	135539	232786	201161	207177	151344	225732	224401	225738
M891T117	[M+CH3COOH-H]-	Pc 40:7	0.354368	1.14744	0.220392	890.59	117.299			Lipids and lipid-like molecules	Glycerophospholipids	Glycerophosphocholines	91537	144921	82090.3	102848	94714.7	108738	87404.3	70192.1	99630.3	105282	90941.6	91107.5	93232.4	93479	93242.4
M889T139	[M+CH3COOH-H]-	Pc 40:8	0.394367	1.16709	0.0543183	888.576	139.433			Lipids and lipid-like molecules	Glycerophospholipids	Glycerophosphocholines	139716	113763	90133.3	125841	107725	115569	102742	84116.9	102282	95444.4	106307	102676	111958	107438	107757
M937T136	[M+CH3COOH-H]-	Pc 44:12	0.267383	1.58346	0.0705106	936.578	136.279			Lipids and lipid-like molecules	Glycerophospholipids	Glycerophosphocholines	25110.3	12379	8750.84	22409.2	11485.7	23696.9	13772.2	7119.39	10889.6	8107.21	13453.9	12230.6	15171.2	14433.1	14827
M843T143	[M+Hac-H]-	Pc(16:0e/5,6-eet)	0.749749	1.25931	0.227531	842.588	143.316			Lipids and lipid-like molecules	Glycerophospholipids	Glycerophosphocholines	441020	946555	422249	446256	716314	469110	490259	552911	468019	409648	470216	341787	602561	602282	562414
M841T142	[M+Hac-H]-	Pc(16:0e/8-hepe)	0.848537	1.16987	0.165653	840.576	142.328			Lipids and lipid-like molecules	Glycerophospholipids	Glycerophosphocholines	557024	883358	643351	559413	677026	577838	611149	483360	614580	612719	609819	400364	721146	721597	793681
M865T141	[M+Hac-H]-	Pc(16:1e/17-hdohe)	1.22801	0.980577	0.766835	864.576	141			Lipids and lipid-like molecules	Glycerophospholipids	Glycerophosphocholines	740646	795341	581394	591221	629702	600592	686190	632044	702839	659594	744394	591853	737262	734371	807562
M839T36	[M+Hac-H]-	Pc(16:1e/8,9-epete)	0.557701	0.690468	0.00452291	838.555	36.189			Lipids and lipid-like molecules	Glycerophospholipids	Glycerophosphocholines	34696.3	27149.2	20390.1	29754.7	24852.2	24546.8	30482.6	31432.2	43734	45726.9	41812.8	40550.6	27552.9	27557.7	27092.1
M817T146_1	[M+Hac-H]-	Pc(16:1e/9-hode)	1.69386	1.15671	0.409502	816.576	146.063			Lipids and lipid-like molecules	Glycerophospholipids	Glycerophosphocholines	1.28232e+06	1.76423e+06	2.64773e+06	2.06382e+06	1.42075e+06	1.4454e+06	1.54938e+06	1.10165e+06	1.51723e+06	2.28211e+06	1.68763e+06	1.04689e+06	1.21414e+06	1.25574e+06	1.31136e+06
M893T119	[M+Hac-H]-	Pc(18:1e/20-hdohe)	0.600683	0.930422	0.320291	892.595	119.05			Lipids and lipid-like molecules	Glycerophospholipids	Glycerophosphocholines	89755.3	98916.3	100787	106743	112899	106745	104681	95852.7	125678	128140	118154	89392.2	91651	91456.8	87251
M763T122	[M-H]-	Pe 38:6	3.72085	0.744811	0.119722	762.509	122.29			Lipids and lipid-like molecules	Glycerophospholipids	Glycerophosphoethanolamines	1.54699e+06	1.00648e+06	1.81717e+06	1.19232e+06	1.3897e+06	1.87242e+06	2.50084e+06	762709	2.48888e+06	2.02482e+06	2.14843e+06	1.92307e+06	1.3143e+06	1.33878e+06	1.3388e+06
M760T122_2	[M-H]-	Pe 38:7	0.976746	0.808905	0.284942	760.493	121.699			Lipids and lipid-like molecules	Glycerophospholipids	Glycerophosphoethanolamines	161135	111023	149750	115415	158603	182719	190338	78368.4	232885	143845	163706	277072	143958	144913	144920
M763T144_1	[M-H]-	Pe(16:1e/14-hdohe)	4.28735	0.990534	0.949047	762.508	144.224			Lipids and lipid-like molecules	Glycerophospholipids	Glycerophosphoethanolamines	1.06792e+07	8.4892e+06	1.12213e+07	8.64373e+06	1.05337e+07	1.20419e+07	1.58408e+07	8.04571e+06	1.20002e+07	8.49457e+06	1.12956e+07	6.521e+06	7.92707e+06	8.97459e+06	8.97319e+06
M736T146_2	[M-H]-	Pe(16:1e/14,15-epete)	1.13356	0.962574	0.758275	736.492	145.615			Lipids and lipid-like molecules	Glycerophospholipids	Glycerophosphoethanolamines	611765	548431	726085	458430	734277	696604	790058	579501	844760	473148	724021	510904	568574	572757	590939
M763T584	[M-H]-	Pe(16:1e/7-hdohe)	0.0497887	1.06186	0.456515	762.508	584.164			Lipids and lipid-like molecules	Glycerophospholipids	Glycerophosphoethanolamines	2972.53	2384.36	2495.31	2643.07	2583.67	2013.54	2172.31	2466.67	2706.11	2411.99	2658.78	1797.32	1918.23	1916.89	1865.3
M805T179	[M-H]-	Pe(18:1/14-hdohe)	0.355268	0.549547	0.000401187	804.516	179.25			Lipids and lipid-like molecules	Glycerophospholipids	Glycerophosphoethanolamines	6690.63	5363.46	7390.64	5055.65	8684.98	6334.05	14342.7	9459.4	13816.5	12751.6	12278.9	9263.58	8670.12	8334.24	8669.19
M789T119	[M-H]-	Pe(18:2e/7-hdohe)	1.56899	0.912441	0.53551	788.524	118.769			Lipids and lipid-like molecules	Glycerophospholipids	Glycerophosphoethanolamines	504038	404268	546520	486418	437232	679860	660864	254341	654072	610238	659406	512895	479987	491108	480085
M667T433	[M+HCO2]-	Pectolinarin	0.0762774	1.05146	0.747206	667.19	433.481			Phenylpropanoids and polyketides	Flavonoids	Flavonoid glycosides	23089.5	13517.7	19440.9	15207.7	21008.5	21716.8	25854	22626.3	17607.7	10349.2	13379.9	18585.1	15814.9	15157.2	15814.8
M241T44	[M-H]-	Pentadecanoic acid	0.575175	1.44235	0.00482039	241.216	43.9805	HMDB0000826	C16537	Lipids and lipid-like molecules	Fatty Acyls	Fatty acids and conjugates	140939	133043	118113	139759	77385	136804	86323.9	70776.5	89191	88985.1	85005.9	96959.5	138520	139131	154490
M766T169	[M-H]-	Pentagastrin	0.581211	0.174726	0.0206934	766.341	168.934			Organic acids and derivatives	Peptidomimetics	Hybrid peptides	5613.54	3415.78	5597.78	3138.5	4766.26	2767.01	7058.36	52583.5	38720.1	20166.8	12515.7	13747.2	22604	22666	21727.7
M684T176	[M-H]-	Pepstatin a	0.155016	0.837856	0.378081	684.456	176.113		C00773	Organic acids and derivatives	Peptidomimetics	Hybrid peptides	4581.68	6826.44	6017.56	4865.66	2755.14	4915.65	4040.45	3279.12	7249.25	5121.32	8894.07	7176.24	4985.24	4981.62	5366.34
M743T34	[M-H]-	Pg 34:3	0.67354	1.51331	0.0471709	743.487	34.221			Lipids and lipid-like molecules	Glycerophospholipids	Glycerophosphoglycerols	250709	217856	122859	195977	113592	139087	114850	98823	128261	101637	78372.2	165344	97687.2	99503.5	97684.7
M796T99	[M-H]-	Pg 38:5	0.446375	2.1874	0.00184298	795.52	98.745			Lipids and lipid-like molecules	Glycerophospholipids	Glycerophosphoglycerols	27931.4	38446.6	14932.9	25438.9	21962	24628.2	13542.7	14044.6	13705.5	11048.4	8439.7	9320.67	18848.5	21371.1	18947.3
M794T34	[M-H]-	Pg 38:6	0.956839	1.36454	0.00206181	793.503	34.123			Lipids and lipid-like molecules	Glycerophospholipids	Glycerophosphoglycerols	464826	316374	389983	397513	450175	388216	274550	269459	322717	287423	259014	350862	370197	362734	362715
M842T34	[M-H]-	Pg 42:10	0.617459	1.08761	0.566479	841.504	33.521						349019	193175	282990	410685	499761	316354	289608	268823	304013	369021	364458	290766	332184	329494	329505
M843T484	[M-H]-	Pg 42:9	0.154008	1.03706	0.894673	843.497	484.377			Lipids and lipid-like molecules	Glycerophospholipids	Glycerophosphoglycerols	8184.06	28561.3	15262.7	23207.6	12530	13771.3	7281.88	12215	10436	26274.3	16465.2	25216.6	18604.1	18612.2	18055.3
M353T169	(M-H)-	PGF2a	1.13059	0.559082	0.259338	353.232	168.944						88644.8	84772.2	272224	77970.4	94486.2	57079.7	58062.2	153322	173816	524066	131899	166487	94257.2	94228.8	91196.6
M537T295	[M-H]-	Phe(benzoyl)-leu-arg	0.167808	1.17802	0.297256	537.303	294.813			Organic acids and derivatives	Carboxylic acids and derivatives	Amino acids, peptides, and analogues	20154.7	20437	18900.1	21042.6	18401.5	12187	7754.69	12121.1	18801.3	20205	14028.3	21420	15202.7	15225.6	15845
M93T23	[M-H]-	Phenol	0.393444	0.670257	0.316763	93.034	22.798	HMDB0000228	C00146	Benzenoids	Phenols	1-hydroxy-4-unsubstituted benzenoids	13503.5	74205.8	22020.4	53943.7	37779.1	10827.5	27783.4	94012.7	33665.3	29789.1	93227.6	38236.1	32468.3	32478.5	30142
M206T170	(M-H)-	Phenylpropionylglycine	0.68041	0.792957	0.317461	206.082	170.126	HMDB0000860		Organic acids and derivatives	Carboxylic acids and derivatives	"Amino acids, peptides, and analogues"	170706	94127.1	64483.3	62055.9	100595	78375.7	71812.4	97976.2	143957	185639	90658.4	129218	103003	102892	95784.1
M290T424	(M+NH4-2H)-	Phloretin	0.119558	1.19047	0.477839	290.098	423.865	HMDB0003306	C00774	Phenylpropanoids and polyketides	"Linear 1,3-diarylpropanoids"	Chalcones and dihydrochalcones	4134.55	19240.3	11026.3	10156.8	9610.79	8775.24	4261.55	10886.1	7288.71	9285.09	11122.4	10029.2	10523.2	10432.5	11363.5
M211T400	M-	Phosphocreatine	0.119241	1.48029	0.372528	211.033	400.133	HMDB0001511	C02305	Organic acids and derivatives	Carboxylic acids and derivatives	"Amino acids, peptides, and analogues"	3616.39	12811.5	2800.62	1672.9	9902.31	12152.2	3941.1	8932.96	1024.31	1794.39	9076.05	4249.72	2158.03	1968.48	1968.21
M167T445	[M-H]-	Phosphoenolpyruvate	1.33159	0.549676	0.138932	166.975	445.341	HMDB0000263	C00074	Organic acids and derivatives	Organic phosphoric acids and derivatives	Phosphate esters	101126	77499.7	216815	89202.5	138692	108329	188436	114882	152137	497006	127597	251025	165555	165547	163343
M283T43_3	[M-H]-	Physcion	0.183597	1.77894	0.25151	283.061	43.05		C17045	Benzenoids	Anthracenes	Anthraquinones	10710.8	1782.29	8613.51	4108.58	4499.81	14419.4	5564.97	12475.1	2529.13	1223.56	754.629	2261.91	6427.18	7991.48	6372.5
M834T188	[M-H]-	Pi 34:2	0.645826	1.38511	0.17267	833.519	188.418			Lipids and lipid-like molecules	Glycerophospholipids	Glycerophosphoinositols	597519	226627	324790	221675	259284	374423	338514	150701	248741	263893	213376	231822	231658	228999	228998
M862T187	[M-H]-	Pi 36:2	0.58888	1.52618	0.0561166	861.546	187.211			Lipids and lipid-like molecules	Glycerophospholipids	Glycerophosphoinositols	255035	120951	137967	178686	102819	153750	143060	84613	104021	134728	88447.6	67079	120837	116753	116854
M858T186	[M-H]-	Pi 36:4	2.23771	0.898564	0.539986	857.52	185.692			Lipids and lipid-like molecules	Glycerophospholipids	Glycerophosphoinositols	2.06441e+06	1.39056e+06	1.90445e+06	1.1381e+06	1.69045e+06	1.42695e+06	2.79251e+06	1.35268e+06	2.25571e+06	1.59482e+06	1.33525e+06	1.36934e+06	1.6831e+06	1.67199e+06	1.68315e+06
M886T184	[M-H]-	Pi 38:4	2.56211	0.939358	0.802526	885.55	184.19			Lipids and lipid-like molecules	Glycerophospholipids	Glycerophosphoinositols	4.33388e+06	2.03969e+06	2.5403e+06	2.12051e+06	2.44822e+06	2.45392e+06	5.07897e+06	1.99757e+06	2.79428e+06	3.6932e+06	2.31142e+06	1.08988e+06	2.43695e+06	2.38055e+06	2.43814e+06
M884T184_1	[M-H]-	Pi 38:5	1.58155	0.974315	0.886974	883.535	183.828			Lipids and lipid-like molecules	Glycerophospholipids	Glycerophosphoinositols	1.31431e+06	1.11948e+06	961840	955576	968342	898561	1.66604e+06	684727	1.16876e+06	1.4257e+06	870850	565956	1.04884e+06	1.03598e+06	1.03639e+06
M882T184_1	[M-H]-	Pi 38:6	0.901856	0.927677	0.610853	881.52	184.457						357593	199454	185771	215369	236927	231736	339996	199133	292665	292519	222977	190801	253883	249787	249845
M880T184	[M-H]-	Pi 38:7	0.374573	0.907313	0.330389	879.503	184.291			Lipids and lipid-like molecules	Glycerophospholipids	Glycerophosphoinositols	35703.2	26705.2	21354.4	33733.4	40900.4	37973.7	39952.3	32021.7	37791.6	38195.9	32668.1	35800.9	35116.6	35099.4	34014.3
M908T39	[M-H]-	Pi 40:7	0.431099	0.564678	0.0230613	907.531	38.7945			Lipids and lipid-like molecules	Glycerophospholipids	Glycerophosphoinositols	19695.3	828.549	10726.9	14611.6	12196.2	9913.28	28167.7	22456.8	18767.7	18687.7	19194.8	13098.1	15641	14675.4	15644.2
M902T190	[M-H]-	Pi(18:0/8,9-eet)	0.22121	1.35081	0.126704	901.545	189.607			Lipids and lipid-like molecules	Glycerophospholipids	Glycerophosphoinositols	59994.9	23251.7	33776.3	36045.8	34732.8	38663.8	29702.2	18705	31689.5	40473.5	21702.1	25379.3	30960	31493.1	32713.6
M924T36	[M-H]-	Pi(18:1/17-hdohe)	0.985333	6.56817	0.0408487	923.505	36.041			Lipids and lipid-like molecules	Glycerophospholipids	Glycerophosphoinositols	218616	26350.4	18704.2	91739.5	41466.8	117646	21256.2	11374.7	12436.2	10248.3	9399.48	13620.9	50182.2	48387	50153.2
M1014T194	[M-H]-	Polyphyllin e	0.182904	0.97447	0.879125	1013.55	193.975			Lipids and lipid-like molecules	Steroids and steroid derivatives	Steroidal glycosides	19827.5	12101.8	8415.77	7633.11	13350.2	14623.4	15939.5	8276.88	15212.9	13110.6	13036.6	12365.1	14441.7	14764.8	14442.8
M217T28	[M-2H]2-	Ponceau 6	0.239192	0.872168	0.299177	217.017	27.918			Benzenoids	Naphthalenes	Naphthalene sulfonic acids and derivatives	17254.2	19343.7	16436.6	8692.71	16678	20825	14035.3	21880.7	18931.8	19687.7	16120.6	23118.1	17870	18209.1	17996.9
M463T23_2	[M-H]-	Pristimerin	0.438722	1.13174	0.328298	463.288	23.422		C08633	Lipids and lipid-like molecules	Prenol lipids	Triterpenoids	174924	224398	194306	237104	195814	331022	229741	184217	227656	214765	183675	159480	260807	255812	255796
M515T89	[M-H]-	Probucol	0.354606	0.620614	0.244126	515.302	88.564	HMDB0015537	C07373	Benzenoids	Benzene and substituted derivatives	Phenylpropanes	17649.7	37931.7	14887.6	8613.48	20860.9	13036.7	62856.8	37817.2	40607	15502	14255.7	11007.2	27275.2	26265.5	27277.6
M501T109	[M-H]-	Propanoic acid, 2-[[4-[2-[[(cyclohexylamino)carbonyl](4-cyclohexylbutyl)amino]ethyl]phenyl]thio]-2-methyl-	1.44746	0.995314	0.987562	501.32	108.556		C15622	Organosulfur compounds	Thioethers	Aryl thioethers	455310	136315	849754	466389	855487	442716	456307	241881	343037	631692	539489	1.00866e+06	512571	512250	490443
M822T462	[M-H]-	Propionyl coenzyme a	0.0728518	0.962124	0.83794	822.146	461.703	HMDB0001275	C00100	Lipids and lipid-like molecules	Fatty Acyls	Fatty acyl thioesters	2631.37	2952.64	3069.34	3275.95	4530.01	2527.38	3029.97	3182.92	3875.97	5234.85	3037.37	1373.07	2964.22	3107.66	2944.31
M691T455	[2M-H]-	Propylthiouracil n-.beta.-d-glucuronide	0.0642344	1.19906	0.124895	691.171	454.562			Organic oxygen compounds	Organooxygen compounds	Carbohydrates and carbohydrate conjugates	4156.03	5817.29	4446.95	3498.81	4943.31	5748.86	4335.49	3760.16	4476.14	3477.44	2947.98	4864.09	4410.19	4896.12	4445.12
M335T100	[M-H]-	Prostaglandin b1	0.841204	2.7814	0.000662662	335.221	99.616	HMDB0002982	C00959	Lipids and lipid-like molecules	Fatty Acyls	Eicosanoids	79567.2	100452	73088.8	53410.1	64339.4	76966.4	19136.5	11381.3	22584.4	62441.9	18789.9	26672.4	50091	50007.6	53916.6
M389T168	[M+Cl]-	Prostaglandin f2.alpha.	0.369293	0.580725	0.0353104	389.209	168.305		C00639	Lipids and lipid-like molecules	Fatty Acyls	Eicosanoids	8363.44	7600.09	9233.2	8616.01	11778.1	10864	11275.2	11267.5	16123.8	27947.7	11235.5	19364.5	7752.1	9509.51	9471.16
M1048T182	[M-H]-	Protodioscin	0.206088	1.50024	0.175205	1047.54	182.28		C08907	Lipids and lipid-like molecules	Steroids and steroid derivatives	Steroidal glycosides	15079.3	40028.7	14298.2	24605	14490.4	17736.5	5567.67	11039.5	17001.8	23777.4	13655	13103.8	19535	19460.5	22217.2
M807T37	[M-H]-	Ps 38:6	0.749842	0.545537	0.00130272	806.501	37.069			Lipids and lipid-like molecules	Glycerophospholipids	Glycerophosphoserines	38170	10593.1	38764.7	23622.7	35898.3	30590.4	60622.5	64712.5	57523.9	52029.1	48310.4	42424.5	32744	32762.9	31362.4
M632T253	[M+FA-H]-	Pseudojervine	0.198574	2.83678	0.00312307	632.346	253.101			Lipids and lipid-like molecules	Steroids and steroid derivatives	Steroidal glycosides	3783.34	4603.84	2067	3680.76	2861.42	6519.45	1636.06	1476.98	1554.33	1320.15	1802.69	499.406	2289.97	2370.09	2288.16
M243T234	[M-H]-	Pseudouridine	0.366317	1.13699	0.22002	243.062	233.701	HMDB0000767	C02067	Nucleosides, nucleotides, and analogues	Nucleoside and nucleotide analogues		81710.3	101740	92199	81703	80849.4	87493.3	82807.6	58338.4	78889.2	66055.4	67352.6	108913	83035.7	83037.2	82704.7
M511T443_2	[M-H]-	Pumiloside	0.125373	1.02397	0.879428	511.146	442.908		C16723	Organic oxygen compounds	Organooxygen compounds	Carbohydrates and carbohydrate conjugates	24108.1	31742.7	19715.7	21864.6	10694.5	26989	17423.4	23575.1	18847.7	20948.7	29353.1	21803.5	23878.8	23511.4	23852.9
M166T99	[M-H]-	Pyridoxal	0.201097	1.03822	0.831981	166.051	99.443	HMDB0001545	C00250	Organoheterocyclic compounds	Pyridines and derivatives	Pyridine carboxaldehydes	26807.8	37802.9	25286.3	48034.3	19040.4	23144	26826.4	24841.1	37472	35837.1	23463.8	25045	48601	44822.7	48486
M143T379	(2M-H)-	Pyruvaldehyde	1.1418	0.891028	0.165497	143.035	379.32	HMDB0001167	C00546	Organic oxygen compounds	Organooxygen compounds	Carbonyl compounds	345573	288871	291764	281534	321116	283477	262118	358839	336482	354994	299653	421895	316033	311373	311379
M87T125_2	[M-H]-	Pyruvate	1.18588	1.27431	0.24517	87.0084	125.255	HMDB0000243	C00022	Organic acids and derivatives	Keto acids and derivatives	Alpha-keto acids and derivatives	816111	319737	637306	675768	795175	788350	448373	142421	668160	705221	498591	701661	711992	706073	706096
M301T295	[M-H]-	Quercetin	0.362589	0.613961	0.401961	301.054	295.425	HMDB0005794	C00389	Phenylpropanoids and polyketides	Flavonoids	Flavones	43047.5	13938.9	11275.8	8107.65	25542.1	15814.4	91967.8	30858.6	15261.9	6494	8458.12	38708.5	27979.7	28019.6	27112.2
M485T36	[M-H]-	Quillaic acid	0.0505833	1.0712	0.899826	485.325	36.017		C08972	Lipids and lipid-like molecules	Prenol lipids	Triterpenoids	46266.6	12659.5	7976.19	2531.36	12664.6	1214.14	4229.97	13160.8	15789.5	8453.36	17848.4	18292.8	10990.4	10380	13323.6
M144T253	[M-H]-	Quinolin-8-ol	0.147305	1.09989	0.619789	144.045	252.588		C19434	Organoheterocyclic compounds	Quinolines and derivatives	8-hydroxyquinolines	32050.3	31894.2	20385.4	22036.7	15146.5	15492.4	14864.8	17907.1	17623.8	20249.9	20803.9	33113.1	17601.9	19035.4	19015.7
M160T63	[M-H]-	Quinoline-2,8-diol	0.614307	0.19568	0.0463433	160.04	63.2395			Organoheterocyclic compounds	Quinolines and derivatives	Quinolones and derivatives	8070.22	8472.04	4747.39	8083.01	4551.79	3122.82	5802.87	5908.57	52306.1	9628.03	50768.8	64910.9	18212.4	19063.1	19109
M520T371	(M+NH4-2H)-	Raffinose	0.218999	2.28539	0.0124666	520.184	371.449	HMDB0003213	C00492	Organic oxygen compounds	Organooxygen compounds	Carbohydrates and carbohydrate conjugates	9292.32	10497.7	3854.61	4949.9	3407.07	7393.46	2483.52	2801.26	2536.38	3203.4	3472.77	2740.5	4703.83	4701.52	4332.7
M457T369	[M-H]-	Raltitrexed	0.272762	1.44182	0.197302	457.137	368.936	HMDB0014438	C11372	Organic acids and derivatives	Carboxylic acids and derivatives	Amino acids, peptides, and analogues	29686.6	35073.9	29233.5	22185.2	19543.1	1478	10470.4	17396.3	11974.3	17877.9	18439.1	18999.6	23545.8	22198.8	23574.1
M353T23_2	[M-H]-	Rauwolscine	0.221687	1.07047	0.821646	353.201	23.44						51128.9	25600.5	28151	21168.2	15667.5	27298.3	49581.4	9844.92	21409	18032.6	18100.3	40920.3	27470.7	25546.3	25848.8
M515T304	[2M-H]-	Rhapontigenin	0.206707	3.86281	0.00588582	515.176	303.973	HMDB0031842		Phenylpropanoids and polyketides	Stilbenes		5853.97	2429.12	2226.67	2506.47	2659.74	6229.22	639.049	1645.48	728.959	731.153	732.391	1193.77	1702.3	1685.3	1681.99
M375T163	(M-H)-	Riboflavin	0.360795	1.03648	0.945704	375.13	163.047	HMDB0000244	C00255	Organoheterocyclic compounds	Pteridines and derivatives	Alloxazines and isoalloxazines	14102.3	63729.9	88014	35168	10854.5	35301.6	1649.11	92767.7	69397.7	3429.15	3908.95	67319	64647.6	66714.4	66744.8
M257T35_2	(M-H)-	Ribothymidine	0.153623	0.931366	0.7814	257.079	35.205	HMDB0000884		Nucleosides, nucleotides, and analogues	Pyrimidine nucleosides		19091.8	16607.4	12867.4	12497.5	15488.1	10784.4	11471.8	28559	16765.7	11116.8	4067.28	21792	7896.98	9820.49	9917.48
M279T148	[M-H-H2O]-	Ricinoleic acid	1.70252	4.80943	0.105861	279.232	148.16	HMDB0034297	C08365	Lipids and lipid-like molecules	Fatty Acyls	Fatty acids and conjugates	606888	84732.7	72046.2	122367	100262	823730	47539.1	38598.6	58194.3	54531.3	59729.3	117756	92510.1	94389.3	92488.8
M657T468	[M-H]-	Rutarensin	0.231287	1.45452	0.0879172	657.16	468.498			Phenylpropanoids and polyketides	Coumarins and derivatives	Coumarin glycosides	21720	18402.4	5606.31	21485.7	22021.4	21995.9	12275.7	18497.1	9694.62	11595.5	8538.96	15871.3	17398.6	17374.3	18517.7
M307T408	[M-H-H2O]-	Rutinose	0.248627	0.855019	0.236463	307.113	407.673		C08247	Lipids and lipid-like molecules	Fatty Acyls	Fatty acyl glycosides	15943.4	20937.6	15359.6	9118.73	19013	15913.8	17434.9	24916.1	16702.6	18008.2	20268.4	15282.6	18708.2	18706.4	18225.7
M383T377	[M-H]-	S-adenosyl-l-homocysteine	0.925922	1.1517	0.47827	383.114	376.681	HMDB0000939	C00021	Nucleosides, nucleotides, and analogues	5'-deoxyribonucleosides	5'-deoxy-5'-thionucleosides	228468	336619	576881	442284	376631	362858	309146	211026	201752	530057	382791	382884	338804	338913	317080
M695T30	[M+HCOO]-	S4:18(p3:16/f1:2)	0.162151	1.21556	0.497366	695.312	29.5815						102332	93373.9	32145.4	34499	34966.7	33971.6	39842.8	37438.8	58204.6	43726.7	50950.3	42376.1	23453.8	23452.9	23840.9
M299T150	[M-H]-	Salidroside	0.399444	2.04535	0.0010666	299.099	150.018		C06046	Organic oxygen compounds	Organooxygen compounds	Carbohydrates and carbohydrate conjugates	21224.3	29929.2	13580.4	23616.5	26972.3	20660.6	12938.7	7718.36	13460.7	11413.6	7951.61	13001	13564.7	13607	12448
M685T198	[M-H]-	Secoisolariciresinol diglucoside	0.0999785	1.15838	0.697797	685.282	198.437						3852.36	7402.36	4953.25	3950.39	3049.42	5365.79	1421.94	9850.47	7608.83	2164.43	2534.99	1086.14	10942.8	10421.4	10425.5
M191T343	[M-H]-	Sedoheptulosan	0.262808	1.98195	0.0109362	191.067	342.632						14294.8	16625.6	11668.7	16736.2	5422.75	11768.1	2050.29	5967.1	5265.86	8656.55	7551.68	9114.95	11876.1	11873.9	11309.8
M289T450	[M-H]-	Sedoheptulose 7-phosphate	0.848406	0.579794	9.74577e-06	289.032	449.546	HMDB0062754	C05382	Organic oxygen compounds	Organooxygen compounds	Carbohydrates and carbohydrate conjugates	35456	46747.4	34686.6	47552.5	46654.3	32917.7	64888.7	68006.6	78711.5	65098.1	74119.8	70039.4	55949.1	55208.9	55204.9
M175T300	[M-H]-	Ser-Ala	0.0727326	1.23823	0.325318	175.073	299.577			Organic acids and derivatives	Carboxylic acids and derivatives	Amino acids, peptides, and analogues	7839.98	10293.6	4585.03	6825.9	9391.71	6480.79	4428.43	7741.85	4778.26	5059.92	3685.86	10984.7	6039.88	6042.28	6575.67
M218T357	[M-H]-	Ser-Asn	0.222668	1.70441	0.0939912	218.077	356.55			Organic acids and derivatives	Carboxylic acids and derivatives	Amino acids, peptides, and analogues	13799.6	23324.9	13572	23813.4	5755.71	13589.9	2350.75	6578.39	6787.1	9930.1	12481.5	16938.3	12979.3	12029	12984.8
M219T407	[M-H]-	Ser-Asp	0.39841	1.55358	0.166704	219.062	407.46			Organic acids and derivatives	Carboxylic acids and derivatives	Amino acids, peptides, and analogues	55746.6	109433	47594.2	116993	37314.5	49242	14352.4	31983	34627.6	52281.5	65141	69591.5	59377.2	58902.1	58901.4
M499T399	[M+OH]-	Silydianin	0.404952	1.26459	0.141123	499.129	399.316			Phenylpropanoids and polyketides	Flavonoids	Flavans	107909	136667	84596.5	97920.6	101040	135235	46487.9	63960.7	82716.9	105652	103173	122580	111510	109324	109319
M380T165	[M-H]-	Sinefungin	0.312418	2.31757	0.113848	380.174	165.059						14233.2	16099.4	32337.7	13374.7	4170.77	3009.12	3143.94	10322	4277.33	4012.17	3404.25	10750.8	9182.56	8349.41	8365.15
M762T176	[M+CH3COOH-H]-	Sm d34:1	0.625985	0.501229	0.01681	761.582	176.402			Lipids and lipid-like molecules	Sphingolipids	Phosphosphingolipids	41281.2	13488.6	25091.7	15123.8	11641.7	15274.5	46648.6	51922.8	32579.5	50002.9	44374.6	17676.9	25202.3	25196.8	24614
M760T176_1	[M+CH3COOH-H]-	Sm d34:2	0.123011	0.960534	0.720151	759.567	176.227			Lipids and lipid-like molecules	Sphingolipids	Phosphosphingolipids	4549.72	8053.14	8103.97	6497.91	5577.05	6791.1	5822.59	6930.51	5839.55	8504.48	7959.35	6142.36	7451.65	7291.11	7417.96
M231T423	(M+CH3COO)-	sn-Glycerol 1-phosphate	0.235095	2.85697	0.0128514	231.087	423.185		C00623				7441.37	8145.06	988.574	4694.11	10730.1	6823.01	3546.38	2763.76	2107.64	1530.18	1701.43	1939.21	3162.94	2142.99	3151.58
M261T293	[M-H]-	Sorbitol 6-phosphate	0.122844	1.2468	0.260813	261.027	292.873		C01096	Organic oxygen compounds	Organooxygen compounds	Carbohydrates and carbohydrate conjugates	31149.4	18041.6	11459.9	23628.6	17577.2	18188.2	8108.73	16355.8	14881.3	18808.3	16103.2	22024.6	18286.7	18320.2	17704.8
M1068T193_2	[M-H]-	Soyasapogenol b base + o-hexa-hex-pen, o-c6h7o3(ddmp)	0.640808	0.167983	0.192511	1067.54	193.374	HMDB0038721		Lipids and lipid-like molecules	Prenol lipids	Terpene glycosides	7480.65	4669.98	3823.05	836.874	4621.99	6818	15211.1	110617	18369.8	13409.1	5082.98	5484.52	16044.8	18126.3	18194.2
M1038T192_1	[M-H]-	Soyasapogenol b base + o-hexa-pen-dhex, o-c6h7o3	0.529427	0.379786	0.192994	1037.55	191.535			Lipids and lipid-like molecules	Prenol lipids	Terpene glycosides	11258.6	13285.3	9793.48	6887.68	11101	5851.9	18494	81624.2	13881.3	11028.5	16973.1	11185	15228.7	15094.1	16847.5
M912T315	[M-H]-	Soyasaponin ii	0.074439	2.08028	0.0177209	911.525	314.964		C12081	Lipids and lipid-like molecules	Prenol lipids	Terpene glycosides	1539.26	766.431	1028.71	1349.11	814.318	781.774	181.541	289.483	284.109	699.457	486.35	1077.7	581.496	613.366	582.138
M607T411	[M-H]-	Spinosine	0.194549	0.94067	0.736067	607.173	411.166		C17834	Phenylpropanoids and polyketides	Flavonoids	Flavonoid glycosides	13836.8	13311.2	14227.7	11434.6	7783.84	9240.76	6495.96	7977.54	11656.7	14220.4	16880.6	17008.3	13697.4	12954.2	12920
M283T62	(M-H)-	Stearic acid	2.63809	0.91296	0.694279	283.262	61.746	HMDB0000827	C01530	Lipids and lipid-like molecules	Fatty Acyls	Fatty acids and conjugates	3.77179e+06	2.80602e+06	2.20811e+06	346811	3.1998e+06	1.22273e+06	2.25582e+06	2.17218e+06	2.57236e+06	2.68487e+06	2.78088e+06	2.3815e+06	1.84443e+06	2.11133e+06	2.11492e+06
M479T26_2	[M-H-C6H10O5]-	Steviolbioside	0.753265	0.851722	0.687855	479.288	25.732			Lipids and lipid-like molecules	Prenol lipids	Terpene glycosides	184059	32902	11896.6	93168.9	31048.7	211737	146849	148004	126194	116740	23375.5	101979	151650	151650	151577
M574T29_2	[M-H]-	Sulfobacin b	0.535269	1.31336	0.318827	574.45	29.028			Lipids and lipid-like molecules	Fatty Acyls	Fatty amides	436669	1.04872e+06	694398	1.22098e+06	522006	418533	855359	756958	447496	557573	417924	270192	587538	596706	586578
M124T285	[M-H]-	Taurine	7.12664	1.00697	0.880732	124.007	285.458	HMDB0000251	C00245	Organic acids and derivatives	Organic sulfonic acids and derivatives	Organosulfonic acids and derivatives	2.08242e+07	2.28523e+07	1.92031e+07	2.28475e+07	2.36254e+07	2.17214e+07	2.14849e+07	2.03866e+07	2.25841e+07	2.06791e+07	2.01889e+07	2.48426e+07	2.16625e+07	2.1529e+07	2.15293e+07
M498T149	[M-H]-	Taurochenodeoxycholate	14.8634	0.162929	0.262728	498.288	149.414	HMDB0000951	C05465	Lipids and lipid-like molecules	Steroids and steroid derivatives	Bile acids, alcohols and derivatives	4.37245e+06	2.00133e+06	2.02076e+06	896624	1.8563e+06	3.2294e+06	4.77101e+06	6.64333e+07	6.53632e+06	4.24135e+06	4.03743e+06	2.2208e+06	7.33873e+06	7.53472e+06	7.53421e+06
M514T192_2	[M-H]-	Taurocholate	23.1371	0.234035	0.266287	514.283	191.652	HMDB0000036	C05122	Lipids and lipid-like molecules	Steroids and steroid derivatives	Bile acids, alcohols and derivatives	1.63809e+07	8.36347e+06	5.86546e+06	2.9512e+06	7.72375e+06	1.26276e+07	1.98776e+07	1.62229e+08	2.16095e+07	1.30185e+07	6.52611e+06	7.09947e+06	3.28324e+07	3.31456e+07	3.26339e+07
M1030T192	[2M-H]-	Taurocholic acid	2.45717	0.0291777	0.325133	1029.58	192.077	HMDB0000036	C05122	Lipids and lipid-like molecules	Steroids and steroid derivatives	Bile acids, alcohols and derivatives	21263.1	13046.7	4810.53	4576.3	6219.79	9187.74	28988.4	1.92092e+06	46144.2	15858.6	5618.64	8125.03	67538.8	63355.7	63331.8
M482T25	(M-H)-	Taurolithocholic acid	0.247248	1.23441	0.204146	482.301	24.772	HMDB0000722	C02592	Lipids and lipid-like molecules	Steroids and steroid derivatives	"Bile acids, alcohols and derivatives"	44221.6	82586.2	43741.9	52496.2	48777	60519.7	37484.8	35013.9	41920.2	50840.6	66522	37450.4	39420.8	39363.6	39363.6
M469T105	[M-H-CO2]-	Telmisartan	0.359013	1.19708	0.760842	469.225	104.507	HMDB0015101	C07710	Benzenoids	Benzene and substituted derivatives	Biphenyls and derivatives	14072.8	19081.4	16342.5	6873.4	33605.8	45528.6	6505.39	70085.1	6550.51	11499.3	14455.4	4100.26	25508.6	23290.6	25513.1
M381T27	[M-H-C11H14O6S]-	Teniposide	0.526187	0.415904	0.0695561	381.101	26.928		C11153	Lignans, neolignans and related compounds	Lignan lactones	Podophyllotoxins	9907.64	15914.1	13155.3	7148.27	8123.24	8820.25	15157	60781.6	19571.9	19031.3	19473.6	17627.3	17948.4	17410.5	17977.9
M400T393_1	[M-H-CHNO]-	Tetracycline	0.280994	0.627352	0.0436205	400.126	392.507	HMDB0014897	C06570				7421.42	6735.66	2729.57	7143.23	13138.1	3113.49	13873.5	9937.19	11557.3	11139.8	8456.28	9244.63	7238.35	7201.73	5138.92
M257T227	[M-H]-	Tetradecanedioic acid	0.135714	1.26347	0.228223	257.175	226.508	HMDB0000872		Lipids and lipid-like molecules	Fatty Acyls	Fatty acids and conjugates	12362.7	9046.49	13316	2849.21	11261.3	9785.52	9047.83	7821.27	6887.21	8772.2	7577.75	6290.73	9416.72	9241.97	9193.51
M424T393	[M-H]-	Thiamine pyrophosphate (tpp)	0.0809364	0.985695	0.943553	424.032	392.642	HMDB0001372	C00068	Organoheterocyclic compounds	Diazines	Pyrimidines and pyrimidine derivatives	8900.59	14378.5	9340.98	10187.1	10416.3	9174.24	2823.17	13520.4	13759.7	9851.5	15351.5	7996.93	9323.76	8700.04	9326.81
M233T402	[M-H]-	Thr-Asp	0.458329	1.85909	0.00739016	233.077	402.231			Organic acids and derivatives	Carboxylic acids and derivatives	Amino acids, peptides, and analogues	46514.7	51231	27017.4	41088.3	25006.2	40030.7	8961.1	17635.9	19110	21609.6	32092.3	24785.4	26086.7	28468.1	26193.5
M247T391	[M-H]-	Thr-Glu	0.362051	2.11003	0.0318499	247.093	390.628			Organic acids and derivatives	Carboxylic acids and derivatives	Amino acids, peptides, and analogues	21628.9	36474.3	21632.4	36040.5	11406.6	18038.2	2770.49	5717.79	8538.48	14180	14079.8	23537.6	19499.3	19259.2	18575.5
M175T336_2	[M-H]-	Thr-Gly	0.75335	1.90778	0.0153835	175.072	336.222			Organic acids and derivatives	Carboxylic acids and derivatives	Amino acids, peptides, and analogues	112787	147765	87957.1	158809	61705.6	105386	17752	43352.2	51658	73035.6	79803.7	87904	86356.7	86360.9	85471.3
M118T342_2	[M-H]-	Threonine	0.811617	1.20466	0.411902	118.05	342.484	HMDB0000167	C00188	Organic acids and derivatives	Carboxylic acids and derivatives	Amino acids, peptides, and analogues	622946	890210	530672	521939	387763	462549	166118	361077	427342	806691	521879	552625	620754	621205	571861
M369T169	(M-H)-	Thromboxane B2	0.430424	0.792624	0.410271	369.228	168.902	HMDB0003252	C05963	Lipids and lipid-like molecules	Fatty Acyls	Eicosanoids	36323.3	28835.6	31055.1	20543.3	34553.7	18605.2	18239.8	13605.8	34390.5	68090	33566.2	46479.3	34099.6	33054	33354.4
M241T100_1	(M-H)-	Thymidine	0.633794	1.84651	0.0194935	241.08	100.13	HMDB0000273	C00214	Nucleosides, nucleotides, and analogues	Pyrimidine nucleosides	Pyrimidine 2'-deoxyribonucleosides	67206.1	137490	50016	73042.9	65616.1	93789.8	44933.2	31799.8	59682.8	41035.9	52479.5	33896.1	64060.3	62758.9	64055.5
M311T25	[M-H]-	Thymol-beta-d-glucoside	0.423417	1.3388	0.428614	311.168	25.452			Lipids and lipid-like molecules	Prenol lipids	Terpene glycosides	334955	194716	155702	60720.2	91963.8	112127	138442	73496.9	79748.3	89499.7	82902.2	245640	140573	138441	138444
M326T23	[M-H]-	Tranilast	0.402559	3.99388	1.87558e-06	326.105	23.427			Phenylpropanoids and polyketides	Cinnamic acids and derivatives	Cinnamic acid amides	11188.2	13590.7	10934.5	7928.37	13453.7	12225.1	2881.24	3108.63	2517.52	2911.08	2175.04	3763.17	6692.25	6710.89	5750.19
M606T419	[M-H]-	Udp-n-acetylglucosamine	0.541323	0.858625	0.557116	606.075	419.084	HMDB0000290	C00043	Nucleosides, nucleotides, and analogues	Pyrimidine nucleotides	Pyrimidine nucleotide sugars	33396.4	195557	58454.4	190369	123416	62222.6	111315	120091	169843	124512	128090	118800	115661	115733	113654
M185T36	(M-H)-	Undecanoic Acid	0.304515	0.736783	0.308353	185.154	35.5505	HMDB0000947	C17715	Lipids and lipid-like molecules	Fatty Acyls	Fatty acids and conjugates	17450.2	33988.8	16232.1	8629.07	20925.4	16584.5	15157.9	46580.4	22923.5	36291.7	19684.6	13831.1	27706.5	27706.2	28214.8
M167T183	(M-H)-	Uric acid	0.734697	0.917625	0.739331	167.02	182.666	HMDB0000289	C00366	Organoheterocyclic compounds	Imidazopyrimidines	Purines and purine derivatives	72373.3	87753	143306	77597.9	103594	42675.9	94895.7	13837	127212	143114	109849	85727.1	83396.1	93217.1	83316.7
M243T159	[M-H]-	Uridine	6.52493	0.97468	0.768292	243.062	158.573	HMDB0000296	C00299	Nucleosides, nucleotides, and analogues	Pyrimidine nucleosides		1.23316e+07	1.16117e+07	1.15476e+07	1.20664e+07	1.40056e+07	1.22846e+07	1.16083e+07	8.88917e+06	1.3598e+07	1.41516e+07	1.16839e+07	1.58349e+07	1.34806e+07	1.34813e+07	1.33625e+07
M385T444	[M-H-H2O]-	Uridine 5'-diphosphate	0.19596	2.2249	0.00856747	384.983	444.134	HMDB0000295	C00015	Nucleosides, nucleotides, and analogues	Pyrimidine nucleotides	Pyrimidine ribonucleotides	7728.43	6603.17	3461.65	9038.38	3934.23	3905.48	2344.06	2295.41	2773.11	3201.62	1937.57	3031.54	3479.43	3346.65	3335.82
M579T464	[M-H]-	Uridine 5'-diphosphoglucuronic acid (UDP-D-glucuronate)	0.174101	0.75473	0.553577	579.027	464.257			Nucleosides, nucleotides, and analogues	Pyrimidine nucleotides	Pyrimidine nucleotide sugars	5950.48	7854.64	5891.76	5748.58	18395.3	3772.13	28393.4	8056.49	6792.88	8611.34	5920.06	5311.88	8781.4	8628.28	8781.01
M323T403	[M-H]-	Uridine 5'-monophosphate	0.372671	1.81121	0.00949827	323.028	403.087	HMDB0000288	C00105	Nucleosides, nucleotides, and analogues	Pyrimidine nucleotides	Pyrimidine ribonucleotides	28899.5	31631.3	16532.1	38875.3	20281.9	26891.8	6459.62	13719.5	14606.3	17813.2	17428	20030.3	20662.5	21017.9	20668.1
M137T278	[M-H]-	Urocanate	0.133926	1.17211	0.585692	137.035	277.725	HMDB0000301	C00785	Organoheterocyclic compounds	Azoles	Imidazoles	12716.5	16405.4	4776.8	13016.5	18754.4	14723	6327.2	5307.94	7657.13	14906.4	10289.8	24099.4	13239.4	13257.1	12749.7
M829T464	[M-H]-	Uroporphyrin i	0.0963108	0.854859	0.38561	829.242	463.801	HMDB0000936	C05767	Organoheterocyclic compounds	Tetrapyrroles and derivatives	Porphyrins	2136.61	1686.32	2542.35	2540.91	3751.97	1770.84	2110.79	2747.91	3889.49	2176.58	2229.14	3724.89	3765.79	3415.7	3433.49
M230T299	[M-H]-	Val-Asn	0.565443	2.28723	0.0041472	230.114	299.315			Organic acids and derivatives	Carboxylic acids and derivatives	Amino acids, peptides, and analogues	51505.8	48777.2	39979.8	69429.9	27611.1	38838	7604.51	17620.4	14731.4	18842	26894.1	35039.5	34495.4	34302.1	34496
M233T29_2	[M-H]-	Valerenic acid	0.16575	1.18921	0.343766	233.154	29.4365		C09743	Lipids and lipid-like molecules	Prenol lipids	Sesquiterpenoids	25720.1	39423.4	22624.9	30037.3	24431.7	20563.6	19275.1	18150	16566.9	24583.5	38564.9	19758.3	51005.5	54755.6	54711.5
M167T104_2	[M-H]-	Vanillic acid	0.145878	1.11496	0.71078	167.107	103.633	HMDB0000484	C06672	Benzenoids	Benzene and substituted derivatives	Benzoic acids and derivatives	27427.9	18185.3	7673.52	15759.3	13427.8	19124.5	3852.54	6261.98	28722.3	18589.4	18236.1	15460.2	5418.05	8655.28	8546.39
M351T396	[2M-H]-	Vitamin c	1.06894	0.793959	0.295339	351.056	396.394	HMDB0000044	C00072	Organoheterocyclic compounds	Dihydrofurans	Furanones	211744	217739	114457	315710	522153	248316	346471	383057	444475	229114	312165	337872	282273	279813	279814
M919T396	[2M-H]-	Wogonoside	0.37449	0.44604	0.0275384	919.216	396.169			Phenylpropanoids and polyketides	Flavonoids	Flavonoid glycosides	2548.41	9759.4	4705.12	5060.26	15037.8	3121.63	19294.1	23774.7	18162.1	9277.52	8070.69	11620.5	7601.84	7604.79	7342
M151T103	[M-H]-	Xylitol	0.374072	2.96713	0.031229	151.04	103.243	HMDB0002917	C00379	Organic oxygen compounds	Organooxygen compounds	Carbohydrates and carbohydrate conjugates	31595.1	16618.9	13741.6	6450.46	24701.1	6631.44	1462.4	6375.88	9403.93	10991.3	1722.24	3658.81	9377.12	9202.07	10428.3
M265T23	[M-H]-	Zinniol	0.350408	1.18835	0.614423	265.147	23.422		C10840	Benzenoids	Benzene and substituted derivatives	Benzyl alcohols	249066	134843	103946	68193.3	65909.2	83015.5	178946	38405	89943.5	68960.4	68599	148383	115539	115539	115116
M797T437			0.712877	0.407686	1.19171e-06	797.305	437.494						12463.9	13656.3	18546.4	15162.7	18582.1	10767.8	30526.5	38214.9	40549.4	40433.1	33637.9	35382.7	20505.7	20512	19649.3
M995T435			0.170843	2.29352	1.33239e-06	995.19	435.373						3601.1	3630.76	3703.52	2845.93	2746.77	3307.4	1670.19	1273.52	1318.01	1320.35	1559.04	1507.37	2984.96	2683.92	2730.74
M497T435			0.44145	3.08695	1.71837e-06	497.038	435.306						19148.6	18612.7	18943.6	13273	13624.1	18340	6075.63	4716.96	6089.24	5159.86	6113.75	4868.09	13829.6	13111	13101.9
M582T30_1			0.365732	3.00613	2.51288e-06	582.345	29.6905						13753.9	12419.2	12784.7	8269.06	11264.2	11483.8	5011.03	3737.57	3820.83	2949.93	3806.38	3951.64	5572.89	4519.5	4484.64
M137T103			0.500142	2.92248	2.81486e-06	137.097	103.251						23311.3	25965.2	16645.7	22574.3	22570.5	20441	7455.27	6598.51	5759.45	10933.8	5449.03	8802.69	15988.6	15887.4	14081
M839T34			1.02845	0.393297	2.82974e-06	839.487	34.218						29552.7	16783.7	25560.2	41204.1	34216.2	26555.7	70024.2	67467.6	73531.6	83379.5	83609.3	64076.9	43307.3	43769	40413.2
M316T362			0.537153	5.79878	3.52572e-06	316.149	361.877						20139.7	24268.7	15339.5	18352.1	13631.4	20523.1	1196.93	2907.71	3036.33	2685.9	3565.22	5966.2	11044.3	11041.7	10561.8
M564T150			0.382607	1.8942	3.59647e-06	564.33	150.16						20859.1	24256.3	21891.6	24308.1	20389.8	21808.6	11002.5	9568.05	11279	12701.5	15815.6	10118.6	16059.3	18110	18167.8
M433T101_1			0.409466	1.90105	3.64203e-06	433.28	100.853						26536.8	22811.6	22254.4	21679.2	24636.8	22196.9	10809.8	8335.26	14353.4	12932.6	14163.6	13109.6	23490.4	23575	21451.3
M583T387			0.62322	2.58789	3.7707e-06	583.128	387.282						46942.5	40843.8	32567.2	37119	40185.6	35332.7	21723.7	11022.2	13128.5	16960.1	11652.6	15543.8	25454.8	25324.6	25322.6
M380T260			0.721854	3.71272	4.99858e-06	380.164	260.369						42998.1	43271.2	28874	44595.1	45430.9	33730.2	3245.59	11706.9	14004.4	12583.2	14698.6	8107.62	14589.5	14411	14411.4
M183T102			0.587929	4.84012	5.50688e-06	183.102	101.951						27580.2	18803.8	27454.9	21691.3	29619.6	26324.2	4840.77	3839.9	11747.4	716.88	7154.14	2996.44	16481.6	16468.6	15172.7
M140T260			0.472324	3.12869	6.42946e-06	140.005	260.096						16433.6	21278.6	22050.7	12925	19859.4	17710.4	3994.63	5578.81	6646.88	6177.08	5741.76	7101.68	7348.68	7336.58	7778.33
M563T29_2			0.696509	5.56816	7.49534e-06	563.336	29.0225						37906.3	37511.8	39809.7	26027.2	21897.3	39338.8	6007.06	4866.82	7905.74	5380.76	2978.28	9227.21	7394.51	7394.47	7896.37
M249T224_2			3.97919	0.296811	7.65004e-06	249.078	223.839						302800	321928	282456	243662	307418	308477	1.03317e+06	829169	1.06836e+06	1.24517e+06	684211	1.09234e+06	511468	514645	514655
M610T197			0.769848	4.5337	9.06135e-06	610.277	197.411						37248.3	44829	32805.9	51968.5	56852.9	36095.7	8699.99	4015.91	10866.9	10227.3	11662.4	11831.7	12220.2	11944.6	12454.3
M347T87			0.396378	3.14246	9.63114e-06	347.121	86.5665						13148.4	12532.8	14093.1	16885.5	14775.3	15558.2	2311.23	2551.28	6979.6	8350.91	3310.39	4179.82	5730.27	5579.31	5375.86
M361T32			1.03248	0.166682	1.1025e-05	361.115	32.176						12917.1	4874.32	9811.09	9995.55	7664.28	15342.1	44807.1	55025.4	54874	69358.4	86359.5	53168.2	28823.1	29157.8	29166.1
M585T332			0.120023	2.0462	1.11746e-05	585.324	331.763						1822.87	1772.33	1614.39	2034.85	2052.61	1962.52	741.315	560.544	1093.83	1110.64	1140.7	855.66	1183.21	1196.24	1214.22
M241T70			0.874015	2.56132	1.13091e-05	241.217	69.93						92557.7	58721.6	90679.3	63323.4	86889	83554.2	33164	29778.8	30654.4	27312.9	33251.5	31573	47915.3	47891.1	45238.9
M580T29			1.35996	7.62504	1.13784e-05	580.338	29.311						162184	137124	124138	92428.6	78088.2	108139	8500.29	18998.6	22153	12815.7	14484.3	15126.8	17185.1	17181.3	17451.7
M475T435			0.795004	2.8829	1.16627e-05	475.057	435.306						67402.5	66328	64603.3	40403.3	49851.8	59568	24955.1	14524.7	21043.8	16371.8	19129	24741.9	45235.7	41730.2	42276.7
M1043T437			0.283175	0.684301	1.18007e-05	1043.31	437.397						7291.21	5510.86	6629.24	6433.4	6284.87	7190.29	10013.3	9384.46	10321	9064.66	10066.3	8639.33	8149.51	7964.75	7970.98
M275T260			0.800105	4.12832	1.21222e-05	275.085	259.97						45596.5	57086.9	36294.4	54160.3	54865.7	35295	2435.75	15315.5	14084.9	14979.5	14041.1	7766.43	18506.2	18501.7	18229.7
M579T169			1.34213	2.42241	1.35251e-05	579.305	168.94						207841	190128	124285	197993	174388	193554	67326.8	68025.5	72222.7	67390.8	103106	71145.2	126760	126657	122474
M581T29			0.83109	7.1986	1.37013e-05	581.343	28.993						62319.2	52238.4	41636.9	35663.7	30627.2	40401.2	3290.88	6040.83	9097.49	5662.8	4883.26	7543.9	7450.78	7343.17	7450.08
M654T133			0.505386	2.88829	1.37619e-05	654.342	132.996						25841.2	25903.3	21109.4	27470.3	22325.8	20656.1	6711.14	1700.6	7416.18	11898.3	12237.2	9652.76	19034.6	19049	21349.1
M321T260			1.61932	3.99016	1.52637e-05	321.09	259.97						193816	241176	146010	224960	225602	149622	11019.4	57256.3	72923.4	58905.1	58879.7	37041.1	71847.9	70862.1	69137
M259T260			0.786899	3.56912	1.71717e-05	259.09	259.926						49721	58032.2	40416.6	53932.4	57240.7	35986.7	3290.77	15712.9	22490.3	16997.6	15222.9	9031.43	20708.7	20707.9	20545.8
M420T332			3.03263	3.62029	2.00184e-05	420.117	332.241						714121	698236	548089	518456	946758	766839	187305	238161	182059	165649	118480	266403	516012	513312	512510
M549T194			0.564202	5.07802	2.03232e-05	549.227	194.036						24309	25475.3	13731.9	16475.4	24959	23320.3	740.434	2083.46	5981.19	6746.44	3237.45	6471.05	6592.38	6546.12	6592.29
M295T40			1.11797	2.5457	2.05819e-05	295.263	40.045						121997	132292	100295	121121	146146	93224.5	45818.7	64303.7	36407.5	30144.4	45003.5	59218.4	99680.2	85783.6	100036
M491T435			0.30894	3.74108	2.31815e-05	491.027	435.291						8629.27	9645.63	7664.87	5405.52	6474.78	8293.11	2958.28	1517.42	3173.57	1412.97	2746.58	517.366	5640.7	5642.72	5561.3
M419T235			0.276954	0.487143	2.36239e-05	419.255	234.77						3127.19	2802.14	3958.74	2585.17	3545.98	2756.29	7505.08	7054.99	5471.68	7244.83	5924.68	5340.82	4600.91	4350.38	4600.73
M1102T185			0.446056	2.16248	2.42067e-05	1101.71	185.448						24439.3	23416.1	16794.5	28914.8	21820.7	25116.9	10368.5	9553.96	11149.8	10902.6	12967.2	10030.8	17013.7	17652.7	17008.1
M838T52			0.437465	0.478573	2.57466e-05	838.482	52.3905						6951.49	7677.81	9194.74	7470.78	8791.15	4732.9	14036.5	12743.9	14754.6	16668.3	18988.2	16459.5	12304.8	12548.1	12297.3
M205T40			1.01759	4.11686	2.67458e-05	205.195	40.097						84715.6	83805.3	48025.9	85246.5	60450.8	96863	26196.2	9196.62	21442	12055.6	19133.5	23494.7	52852.2	50159.7	52860.4
M555T102			0.34719	3.06893	2.70709e-05	555.441	101.716						13849.6	9808.67	14406.9	8710.19	11025.7	9094.37	3650.91	2524.45	4368.03	4188.96	3772.93	3292.39	8652.2	8227.39	8706.74
M596T29_1			1.22683	11.6616	3.04461e-05	596.333	29.311						112859	107814	135451	78288.2	50722.6	88348.5	3041.32	11335.9	11681.3	9872.15	7780.01	5466.31	10358	10358.1	10321.6
M495T435			0.989605	3.86758	3.0511e-05	495.087	434.854						86032	99639.3	72658.4	45656	67891.1	70692.2	18711.6	12179.2	23994.7	16294.4	21862.8	21387.8	49475.4	46726.1	46623.5
M718T471			0.779645	3.0024	3.05646e-05	718.149	470.553						55681.4	60594	39856	54228.2	69598.7	39595.5	18613.6	15571.6	21491.6	13716.3	16678.3	20361.4	39645.8	36893.7	36881.5
M684T235			0.430006	0.59599	3.18745e-05	684.297	234.504						13276.5	8901.28	10978.8	11289.3	11236.5	8855.94	19817.7	17606.9	17150.4	20845	16793.1	16074.4	13556.2	13417.4	13417.7
M1050T189			1.01668	3.24337	3.57596e-05	1049.68	188.921						95977.5	85349.9	54097.5	101260	74918.8	102954	22276.3	11961.1	32919.5	27988.7	26928.3	36575.2	56112.5	55725.9	55003.9
M360T36			0.709248	4.82671	3.74428e-05	360.297	36.383						31303.1	45877.9	24733.8	37436.6	28130.6	43562	1358.31	11926.4	8530.83	12458.6	7486.82	1963.26	14732.4	17160.4	15749.6
M217T102			0.304039	3.39004	4.0122e-05	217.159	102.161						5764.12	8049.76	6612.34	7414.14	7400.61	10860.8	2037.24	1346.21	3039.95	1937.72	1835.21	3402.87	5603.02	5488.24	5605.09
M378T290			0.615099	4.70817	4.18874e-05	378.106	290.175						34130.1	28483.5	15485.6	25493.6	20606.6	31054.7	4138.58	7023.54	6784.07	1614.33	6418.46	6996.51	17004	17803	17019.1
M624T464			0.639499	2.47185	4.24825e-05	624.129	464.277						40345.5	44527.1	29524	43578.4	43773.8	54191.3	21689.4	13619.1	19397.9	20087.6	18195	10552.7	37402.7	39057.5	34530.3
M222T207			0.371944	2.01788	4.27718e-05	222.044	207.006						19389.1	20977.6	15531.8	18313.2	19848.5	17302.9	10719.4	8288.93	9645.3	8925.77	4757.02	12851.7	16613.7	17194.6	17208.7
M344T328			0.313497	4.0695	4.35084e-05	344.181	327.512						6808.08	9723.07	6626.61	5677.06	5493.44	9450.29	1134.99	1985.34	1076.53	1696.76	2010.74	2853.37	4435.43	4045.92	4433.91
M536T144			0.547202	3.48536	4.57912e-05	536.303	144.43						15951.6	26284.6	28868.7	30258.8	26164	31213.8	4587.27	4208.69	5910.19	14630.7	7039.06	9169.34	12492.9	12575	12493.4
M631T494			0.3659	0.516732	4.65321e-05	631.257	493.672						4430.86	6185.72	7223.37	6234.05	8062.43	4246.75	12230.2	13649.1	12828.6	10477.6	10283.6	10941.1	7158.49	7157.48	7240.65
M405T333			0.532585	3.34786	4.70466e-05	405.054	333.015						24523.9	32730.4	26897.5	16195.5	19273.8	24617.1	9468.83	5554	8549.47	5140.07	6279.7	8091.69	15850.5	15851.7	15644.9
M452T435			0.276371	3.86578	4.71641e-05	451.655	434.746						6475.41	8552.09	4839.58	4373	5847.16	5260.06	2306.89	1074.72	1867.38	1158.43	1291.96	1444.26	3271.99	3724.23	3269.68
M578T168			2.37744	2.65524	4.8908e-05	578.304	168.316						578859	602425	322946	532759	606602	561995	170892	108847	252592	198730	252126	224078	419192	418675	417783
M294T49			0.929428	8.80004	4.90125e-05	294.214	49.4						60789.4	56817.4	38380.1	65340	27991.1	73160.1	4158.23	5780.4	8191.91	4156.87	7052.87	7304.78	12352.1	11918.6	12107.2
M326T290			0.829549	0.376576	4.9298e-05	326.123	289.548						12774.9	26724.6	14064.7	21361.9	28017.4	9136.02	44641.1	47939.5	51783.5	64565.4	46437.1	42261.2	21037.5	21035.6	23210.5
M707T427			1.28011	0.709984	4.93586e-05	707.207	426.561						126663	131475	146094	150051	186119	146153	212248	203312	211854	204126	200715	216443	180039	179620	179070
M334T223			0.270677	0.467545	5.33239e-05	334.054	223.119						2061.4	3220.21	3015.48	2526.08	3347.42	2899.03	6046.54	5125.41	6039.78	7083.62	7510.69	4703	3387.25	3564.03	3388.56
M939T435			0.326076	2.88483	5.47555e-05	939.233	434.636						11042.4	12936.4	7799.75	8830.34	10063.5	8724.19	3244.98	1882.86	5124.59	5231.49	2041.99	3063.37	6325.44	6380.28	6800.58
M457T206			0.449313	2.84366	5.60753e-05	457.228	206.368						22324.8	13664.7	15938.6	23048.2	16151.9	21750.7	6502.27	10306.8	5850.39	5194.3	7045.84	4795.3	13456.7	13468.8	12725.3
M362T260			0.392066	3.5025	5.74679e-05	362.156	260.079						14118.7	15022.2	8012.06	11806	13756.3	10416.6	1059.54	4473.64	6248.27	3745.4	3275.36	2077.67	3177.86	4817.77	3164.74
M130T363			0.486287	0.456329	5.91511e-05	130.05	362.751						7502.43	8892.13	8759.68	9584.41	11466.6	4955.24	18148.7	16981.3	20364.3	24026.9	16965.1	15626.9	9458.42	9407.13	9458.53
M245T25_2			0.704069	0.183943	6.52682e-05	245.048	24.772						3830.92	2942.55	4872.77	1904.96	1860.83	14959.6	27813.5	17400	26222.9	33513	23921.7	36243.2	17384.4	17600.6	17866.1
M704T294			1.13192	5.40229	6.54554e-05	704.252	294.115						93078.1	120652	73644	116316	91334.9	51622.5	1307.89	21916.7	24489.7	25107.5	20525.9	7840.43	22758.2	22758	22630.2
M782T365_2			0.365775	0.373286	6.92912e-05	782.255	364.675						3408.45	3059.12	2046.09	3960.71	5445.77	3549.57	12521.4	9822.28	10674.6	9685.41	7361.77	7450.03	4282.76	3674.96	4322.64
M794T501			0.175984	0.541952	6.98356e-05	794.312	501.261						1232.33	1861.84	1357.37	1654.87	2053.91	1204.32	2846.53	3365.43	3261.97	2586.78	2660.82	2557.94	2087.97	1945.14	2088.12
M340T204			0.251817	3.6542	7.09723e-05	340.187	203.81						5783.35	5368.36	2417.15	4736.88	5204.88	5750.04	1345.63	1134.15	1081.26	754.596	1896.3	1795.47	2732.56	2737.16	3238.81
M320T376			0.644063	1.6341	7.41687e-05	320.091	376.423						80461.4	74828.9	69090.6	73455.1	93729.1	73176	41443.6	46321.9	55242.2	41935.9	41697	57761.3	63232.9	63234.3	61027.3
M447T450			0.163349	0.436053	8.02127e-05	446.975	450.27						908.533	1304.77	1202.75	818.734	855.475	513.128	1556.24	2112.55	2687.17	2080.44	2122.21	2291.62	1380.18	1381.54	1439.2
M486T274			0.413344	2.26345	8.24232e-05	486.144	274.464						23001.8	23815.2	23339.3	13925	17275	19482.7	9770.9	9564.12	11091.5	8296.14	8605.56	6058.81	13789.5	14872.6	14878.1
M477T211			0.206036	2.46028	8.54287e-05	477.139	210.826						4019.04	4300.78	3861.51	5320.02	5956.84	4168.62	1615.65	1070.11	2495.13	1362.96	1974.64	2710.63	3912.97	4119.38	3917.45
M322T261			0.687771	3.96279	8.57469e-05	322.093	260.685						41197.1	46349.5	26215	39542.8	41714.9	22612.1	1848.34	12251.1	13546.5	12115.8	8223.58	6933.42	13569.5	15711.6	13553.1
M241T388			0.89748	2.85994	8.58556e-05	241.011	387.612						93300.1	75641.5	46098.8	88439.7	85759.1	76613.9	45654.4	20963.7	30151.1	21903.5	19457	24759.4	58723.6	56374.5	56336
M191T103			1.83083	5.58946	8.60584e-05	191.073	103.247						248408	290618	133579	199733	162350	307926	23821.4	32741.1	42088.4	57804.1	44698.1	39051.6	126452	125372	125364
M1074T188			0.488019	1.79195	8.8968e-05	1073.68	188.129						39095.1	41487.4	29226.1	39821.5	33623.7	43603.3	21075.3	16321.5	27432.8	19559.5	20187.9	22021	33564.9	33185.3	33559.3
M217T107_2			1.29566	4.36901	9.023e-05	217.107	107.082						100234	156064	73521.6	124265	148401	145101	3249.17	15000.1	56626.4	42232	29814.2	24189.7	57683.4	58374.8	59171.7
M250T363			0.480556	0.462357	9.03054e-05	250.092	362.709						7417.17	9876	7358.39	9670.82	11160.2	6026.68	19460.8	16387.3	18151.5	24830.5	17107.4	15468.2	9524.69	9363.33	9519.9
M293T51			2.12281	4.03529	9.51208e-05	293.211	50.893						430840	326177	288062	416065	203687	471392	107152	53746.7	58296.4	84818.5	102402	122970	166252	132981	166566
M460T417_2			0.544102	0.301172	9.9166e-05	460.077	416.967						7235.95	7709.76	4623.73	8478.28	5188.64	2853.28	20062	22871.4	21411.5	12812.2	15739.8	26933.6	11214.6	11303.4	11214.7
M497T385_1			0.48242	2.20014	9.92431e-05	497.132	385.269						31363.1	28619	22495.6	31779.1	31567.3	34026	17182.8	9202.73	11668.5	22150.6	11309.8	10230.2	24878.2	24878	22582.8
M376T442			0.463303	4.25162	0.000100747	376.135	442.415						20903.6	21926.8	15373.4	10780	14402.2	11706.3	3585.87	3010.17	4740.41	2764.18	2721.73	5543.75	8318.92	7711.34	8335.57
M457T225			0.376557	2.26354	0.000102935	457.235	224.615						16580.3	15525.9	9551.3	18256.6	15445.3	18381.7	5902.94	7295.86	6572.24	7594.07	8672.43	5375.95	16861.6	15228.9	15134.9
M440T303_2			0.768612	3.38642	0.000105198	440.144	302.91						61364.8	42806.5	25672.7	52678.6	43209.2	55466.3	7671.87	18174.3	12935.5	13651.6	15325.9	15277.6	33072.9	31678.4	31409.4
M767T157			0.308099	2.81012	0.000106195	767.425	157.273						10156.8	10560.1	4766.77	10533	8889.08	8893.91	3936.34	2470.03	2583.82	4065.58	3143.39	2945.79	4971.94	5468.98	4976.42
M179T53			0.578852	0.259804	0.000106503	178.843	52.965						3871.9	9923.31	7381.29	2591.83	7079.8	4338.86	11497.1	23704.9	25417.1	20340.6	26080.3	28396.4	12815.4	13463.4	13461.8
M190T270			0.661315	2.21257	0.000107245	190.05	270.454						62198.2	61907.8	39329.8	52823.8	40765.9	46556	17647.6	21710.9	25442.3	26510.1	17827.1	28069.9	25618.6	25625.8	25180.4
M836T52			0.393708	0.518236	0.00010808	836.48	52.187						7463.76	5382.02	8122.98	7298.48	7577.81	5047.01	12489.5	9511.52	16177.2	13893.2	13133.6	13701.2	9241.83	9602.1	9202.37
M248T224_1			1.77197	0.387923	0.000108648	248.082	223.869						78929.4	177005	69997.1	65604.6	78597.7	79370.3	243989	199179	253368	293897	240732	185366	130779	130776	129069
M79T52_2			4.41495	0.295322	0.000109334	78.918	52.481						368304	466037	444414	306455	421450	317034	697076	1.05352e+06	1.4999e+06	1.59844e+06	1.42029e+06	1.5991e+06	598248	608873	598362
M107T170			1.18786	4.98804	0.00011044	106.98	170.201						110270	106190	63655.1	60845.5	123004	127371	25166.1	5594.44	27159.8	7660.4	17445.7	35524.2	49547.9	55393.3	48363.2
M1071T182			0.447645	3.70917	0.000112939	1070.63	182.405						19067.8	13381.1	8913.11	21335.4	20309	16349.7	5175.92	2895.36	3881.94	4534.96	5928.68	4369.69	11557.3	10844.4	10851.5
M282T290			0.614366	0.376994	0.000113862	282.134	290.132						9056.12	8554.44	9300.87	16705	13665.5	4006.66	20338.1	26650.5	23576.9	35460.2	28686.2	27860.1	13364	12593.2	12242.9
M535T208			0.660279	2.78483	0.000117564	535.21	208.221						43555.6	43826.1	28158.7	47026.3	49056.2	36110.3	1414.03	17416	22837.8	15593.8	18008.4	13688.1	20204.7	18902.3	18714.8
M273T30			0.192475	2.44699	0.000117594	273.183	30.3235						4649.64	4467.89	2995.68	4503.29	4461.01	3742.11	2443.32	1009.27	1920.24	956.79	1179.2	2634.09	3101.32	2947.6	2942.6
M163T83			0.632803	3.47539	0.000120694	163.018	82.554						35887.4	26283.8	34711.1	19940.7	45583.6	30430.8	6477.72	13099.4	10887.3	6663.5	11136.1	7222.56	9732.78	10871.6	9753.74
M291T22			0.482063	0.192717	0.000120988	291.035	22.122						3369.27	2607.97	1140.21	1449.67	2026.17	4874.41	16755	8613.4	9169.09	13440.7	13106.1	19177.1	9154.8	9220.89	9218.2
M339T313			0.602848	0.746246	0.000122319	339.093	313.427						41103.8	42801	40502.3	32469.4	38127.1	43946.1	54615	59030.8	52878.2	51691.7	53912.4	48074.1	46005.5	47290	45998.6
M495T188_1			0.721164	2.10856	0.000122587	495.271	188.45						69099.7	56138.1	44596.9	81320.7	64494	73582.9	31063.1	23911.9	30340.2	28850.5	33082.6	37348	53435.7	53437.2	52675.5
M189T176			0.450236	3.41502	0.000122863	189.113	176.046						18277.5	20395	12907.1	22196	18108.4	13967	2106.72	2038.81	4084.84	8199.63	3815.59	10750.1	6842.2	7264.47	7180.48
M747T445			0.110998	1.49119	0.000124331	747.062	444.683						3682.67	3722.03	3535.82	3758.46	3864.04	3812.14	2925.74	2520.47	1598.63	2722.38	2393.98	2843.74	2790.22	2643.37	2789.25
M499T183			0.768433	2.32983	0.000124638	498.708	182.704						70623.7	67276.9	55986.7	79769.3	70790.1	85744.6	50716.1	11310.4	24485.6	34488.3	29306.5	34338.1	62460.9	63561.6	62794.5
M432T255			0.175571	2.45809	0.000124797	432.226	255.495						3833.5	2843.18	2731.19	3819.39	2457.85	4175.84	950.704	1394.46	1068.08	1371.31	1953.21	1342.06	2317.32	2317.85	2154.29
M533T261			0.242235	3.23231	0.000126461	533.239	260.712						6033.34	6552.87	3497.62	5948.96	4686.46	3616.53	734.258	2050.67	1892.82	1965.67	1645.06	1096.7	2261.81	2262.6	2159.04
M413T321			0.407105	2.91194	0.000126775	413.11	320.531						15348	17387.6	9009.22	12398.5	14398.6	18192.2	2925.45	4546.73	4446.62	3592.25	6387.38	7887.3	10487.4	9838.39	9851.97
M507T207			0.646014	4.06922	0.000127086	507.216	207.01						31975.5	27985.7	25622.2	38888.5	49407.5	24510.4	3004.97	9865.11	11935.3	6690.62	10913.2	6344.63	11971.8	12670.1	11987
M700T179			1.95215	2.76176	0.000127307	700.37	179.358						405145	372822	217572	299343	422940	425890	119429	57579.7	139272	182449	130992	146490	252538	253078	249239
M491T208_3			0.584388	3.48085	0.000133815	491.22	208.228						34942.7	29400.1	16859.2	37739.8	28797.7	24481.6	3746.37	9667.76	12840.5	7720.82	11393.5	4107.72	15663	14313.1	15665.8
M81T52_2			4.40235	0.307203	0.000134722	80.9162	52.49						401925	478874	453198	321450	436500	369437	684213	1.10341e+06	1.59086e+06	1.62428e+06	1.41543e+06	1.59405e+06	610734	610750	602707
M1023T183			0.862745	4.38461	0.000135775	1022.63	183.267						60973.3	55921.5	27953.9	66622	40999.3	73758.8	14714	8019.24	14210.1	13103.2	12887.3	11469.3	36465.2	35091.8	34995.5
M441T303			1.62313	4.01601	0.000136658	441.141	302.854						266148	177867	107201	213094	156687	248300	37044.6	59781.6	44453.1	46643.8	53013.4	50222.8	133381	126101	133205
M590T460			0.379058	0.473485	0.000139059	590.194	459.624						5301.91	4735.85	5722.98	5325.52	7350.93	4595.83	10396.2	15395.7	11926.8	10348.8	8844.33	12854	7323.81	7328.21	7210.72
M172T59			0.9179	3.87111	0.000144823	172.105	59.0795						66048.7	100623	49865.8	70427.9	64926.5	49950.9	4565.97	9934.06	24513.9	27190.3	19682.9	17918.6	30842.4	31543.2	31560.7
M407T28			0.461233	0.39935	0.000146761	407.101	28.437						6165.48	9223.51	5759.24	2289.22	7573.19	9341.42	15945.5	15124.3	20192.6	12268.4	16567.8	20945.9	9254.93	9530.66	9519.21
M699T425			0.545026	0.713352	0.000147681	699.22	424.543						32403	23922.8	21969.5	24659.6	32130.7	25666.2	37629.1	37938.4	37027.5	38474.5	36684.2	37593.5	33065.8	32576.2	32575.1
M297T136			1.27838	13.5857	0.000154915	297.133	136.225						109491	99250.8	39283.4	70317.2	143803	115387	1587.5	3843.88	9558.44	1093.96	11103.5	15323	58138	56789.5	58144.6
M291T304			0.401629	3.00886	0.000155432	291.048	303.785						14525.1	13983.5	8226.92	17396.1	11269.6	18496.2	4279.52	5861.46	3761.52	5031.46	4825.01	4124.42	8468.93	8474.94	7958.65
M452T412			0.409681	3.03772	0.000157788	452.043	412.255						16382.6	22841.1	13210.3	12968.3	12860	13839.6	5719.5	2721.47	7711.1	3754.65	6153.56	4259.16	10765.3	10768.8	10506.3
M212T103			0.910551	6.23201	0.000157822	212.451	103.445						72136.5	37097.1	27126.1	65323	63050.8	71414.2	2022.99	8249.74	16137.3	9754.76	8071.55	9702.59	20048.3	23580.9	23555.9
M484T190_2			0.471396	2.99615	0.000160585	484.319	190.182						27720.4	26152.1	16954	21136.7	17330.9	15743.4	8493.57	1684.38	6587.1	7229.33	9867.07	7871.38	9744.99	10274.8	10259.2
M850T478			0.3019	1.99589	0.000165764	850.161	477.993						14464.2	12517	14001.4	13900.2	10346.5	16590	6725.28	8725.88	4850.52	7734.19	8777.98	4179.99	9030.34	9338.15	9012.9
M190T103_2			0.937628	6.07474	0.000170657	190.076	103.42						66929	76291.3	34264.2	51810.7	39125.2	83700.9	6444.01	2325.17	10783.1	15523.9	11675.9	11212.8	34519.9	34521.4	34135.5
M450T195			2.23306	3.62043	0.000171178	450.261	195.311						560257	351144	271280	464897	311369	503346	163071	38810.9	149704	81627.9	99202	147694	242617	253030	253036
M706T427			0.577274	0.780023	0.000171458	706.209	426.515						37169.2	36513.4	35494.3	40854.3	48273.7	41054	50627.2	51365.4	51598.1	50205	51198.8	51867.1	44649.8	43987.4	44656.2
M296T271			0.262687	2.93769	0.000172455	296.094	271.127						3949.57	7415.88	4498.54	6490.45	7194.15	7661.67	1111.92	2279.13	1849.46	1960.27	2300.6	3165.13	5024.83	4562.76	4813.01
M639T289			0.549901	0.541226	0.000173301	639.156	288.886						12403.4	14204.6	20296.5	11608.6	19352.1	15782.1	36766.6	26868.6	29768.4	25409.3	25296.7	28918.4	21040.5	21076.9	20296.7
M370T290			0.397452	3.95255	0.000177658	370.171	290.397						14115	12400.7	8279.48	15952	8051.81	15887.8	2119.4	1967.23	4069.64	2081.58	2483.76	6174.21	5725.47	5748.96	4841.1
M995T122			0.567843	4.67684	0.00017868	994.677	121.85						24299.3	37431	18652.5	27373.6	22446.5	16587.9	2325.02	1035.59	6663.9	10330.6	6483.13	4548.54	9847.84	8823.8	8793.63
M532T207			0.265825	1.96908	0.000179798	532.114	207.004						11286.1	8591.43	6465.97	10063	8701.31	9701.64	4096.57	5514.64	6068	3734.6	3711.54	4709.72	9393.5	9100.13	9099.01
M310T309			0.154757	1.69593	0.000181256	310.009	309.194						4609.02	4160.85	2768.43	4692.66	4222.14	4132.55	2342.21	2395.43	2444.05	2187.33	2412.6	2715.22	4195.37	4111.97	4023.6
M302T291			0.550159	0.411368	0.000181847	302.036	291.411						6267.64	15875	7552.41	13236.5	10969.4	4186.11	28204.1	24679.4	24738.9	25005.9	21685.2	16891.1	12738.2	12783.3	11827.1
M613T346			0.143821	0.485225	0.00018345	613.08	345.937						745.623	1599.76	556.496	789.829	862.209	916.863	1630.62	2038.41	2094.92	1659.79	2016.12	1834.87	1169.63	1249.81	1248.93
M562T259			0.42506	3.37063	0.000183692	562.183	258.754						15863.4	20630.4	9664.82	18801.5	17713.3	11832.8	2694.95	4943.56	4886.58	7419.87	6214.05	1879.17	6139.36	5676.61	5590.04
M605T510			0.130878	1.93265	0.000184318	605.351	509.601						3520	2104.25	2886.02	2680.41	2381.53	2240.44	1272.41	1500.59	1334.74	1190.22	1290.67	1593.24	2072.19	1742.32	2073.69
M695T172			0.77885	10.6856	0.000193636	695.334	172.011						40131.3	39861.2	17456.4	24175.7	40352.5	57369.5	5546.23	1142.28	1382.62	3461.57	3457.94	5536.64	21469.7	21791.1	24018.1
M441T113			0.332193	3.17766	0.000194991	441.187	113.212						9234.15	14888.7	8207.4	10688.3	10692.8	6730.48	3935.75	2848.11	4025.67	3908.93	2632.09	1670.32	4174.73	4174.61	4209.63
M389T304			0.225824	4.18601	0.00019619	389.024	304.182						5750.86	4001.36	2295.28	3899.49	2659.05	4279.99	703.683	889.106	778.662	1051.53	1067.44	976.853	2507.24	2366.54	2502.41
M500T183_2			14.8916	2.7958	0.000200094	500.277	182.718						2.5947e+07	1.88115e+07	1.44763e+07	2.36245e+07	1.83867e+07	2.65772e+07	6.87552e+06	1.72469e+06	6.88277e+06	9.84478e+06	1.14476e+07	8.94449e+06	1.35674e+07	1.32354e+07	1.32366e+07
M181T53			0.611195	0.185415	0.000201267	180.841	53.151						2252.15	7117.85	5598.26	4289.28	6124.68	735.113	8476.57	24708.1	25625.5	23891.6	26335.3	31821.9	15070.2	15075.8	14085.4
M247T263			0.253138	3.31495	0.000203155	247.165	263.178						3892.4	6276.86	4742.64	4599.7	8214.13	4596.01	1864.69	1993.19	1230.31	1803.67	1352.51	1505.94	2515.17	2894.9	2881.89
M403T452			0.270155	2.33539	0.000205826	403.147	451.887						11193.3	8004.5	6070.5	7069.27	9060.98	6660.69	3035.84	3097.42	4635.58	3086.71	3323.3	3399.83	7017.66	6886.62	7577.23
M553T189			0.530481	2.32982	0.000206168	552.606	188.927						36729.8	27563	22362	39865.5	25105.8	37409.6	11382.5	11033.4	12045	13996.6	15902.2	16777.7	21494.2	21471.1	22629.9
M307T32			0.912686	0.311382	0.000206315	307.19	31.887						8423.58	30004.1	20246.3	22902.8	14777	8818.57	39084.1	81515.4	49268.4	62171.2	54202.1	51518.2	29564.4	29912.3	29913.1
M382T383			0.225649	2.23827	0.000210927	382.172	383.298						7764.64	6181.6	5701.86	6987.1	5311.95	6224.03	1269.19	2370.23	3446.21	4091.85	1707.43	4168.98	5535.46	5298.76	5300.31
M478T191_2			9.3266	4.53435	0.000212003	478.292	190.894						7.87752e+06	5.44472e+06	4.59481e+06	1.01311e+07	4.4815e+06	7.96165e+06	1.80638e+06	1.10097e+06	1.38652e+06	1.4256e+06	1.72937e+06	1.48107e+06	2.94762e+06	2.91048e+06	2.94769e+06
M602T179			5.25391	3.24414	0.000215258	602.346	178.854						2.43192e+06	2.45537e+06	1.49005e+06	3.76396e+06	2.33092e+06	2.42753e+06	745369	893757	660951	720437	1.00463e+06	567675	1.61036e+06	1.61044e+06	1.58941e+06
M552T194			0.692036	2.81817	0.000217275	552.204	194.257						60083.3	37056	33857.8	58109.1	43106.8	51947.7	20866.9	1661.07	18915.2	19378.6	20026.8	19983	25705.2	25706.4	24994.7
M203T450			0.343371	1.83016	0.000218739	202.932	449.718						18936.1	20475.5	14307.4	23660.7	18660.7	19368	11821.9	8356.03	9688	7920.07	11324.7	13948.6	13723.8	13740.3	11860.6
M460T262			0.527934	4.08648	0.000222831	460.197	262.076						16178.2	24073.8	13085.9	17027.3	29809.9	27691.8	4191.47	5663.56	4481.14	6511.28	7466.75	2976.07	12146.3	12784.9	10075.4
M525T276			0.280373	0.412868	0.000223516	525.488	276.324						1473.72	1361.77	1486.54	4997.19	2070.36	2699.23	5568.83	6399.97	5157.38	5873.17	5720.79	5404.14	6091.3	6092.39	6274.51
M707T443			0.748465	0.716788	0.000226302	707.208	442.764						46816.1	56200.8	52976.3	62061.7	51770.5	56332.1	80584.6	84280.1	79228.2	71111.5	77347	62474.8	65973	64385.5	64379.2
M490T441			0.358081	2.08975	0.000226922	490.214	440.651						16426.3	19496.9	11144.9	16080.2	14586.2	17060.8	4157.47	7012.17	7285.53	6650.73	9989.93	10266.2	13071.6	12496.4	12494.1
M733T422			0.231154	3.32068	0.000227645	733.294	421.792						3970.73	4823.48	2600.84	5032.04	3881.99	6559.3	988.804	996.135	1441.31	1693.13	1652.73	1319.13	2181.35	2552.06	2560.43
M947T419			0.200099	0.576612	0.000228355	947.066	419.194						2301.13	1804.12	2944.94	1926.53	2786.33	2261.61	4633.77	4486.41	4208.47	3200.55	3414.82	4378.48	3344.42	3282.37	3302.68
M199T39			0.679589	4.16612	0.000228762	199.097	39.189						20379.8	49273.9	32355.1	50579.5	31436.3	40442.6	1938.17	10798.2	11392.5	12531.5	12349.1	4869.8	24597	24591.1	26436.6
M476T149			2.64501	3.94015	0.000231539	476.276	149.434						771758	473149	311491	664600	431799	636554	127176	68957.9	119216	113707	203428	202345	339786	347703	340352
M625T445			2.00373	3.55092	0.000238364	625.16	444.64						505092	311702	227862	371119	241004	346885	55712.8	58562.1	99035.3	116050	108815	126092	211684	214401	211666
M572T221			0.433484	1.67571	0.000239137	572.298	221.113						40701.2	29086.1	24544.4	36883.7	34161	36375.2	20823.4	20811	21340.5	19489	18258.2	19675.6	25946.8	25523.7	25840.4
M291T37			0.547487	4.19421	0.00024229	291.231	37.413						37687.6	20407.9	18034.3	20845.9	18594.6	24273.2	8668.92	8505.87	5669.85	4383.89	2108.26	4005.21	14290.4	14196.4	15387.7
M235T271			0.783163	2.88262	0.000243506	235.073	270.571						74697.1	77161.1	40567.8	65825.6	49459.6	41831.5	15879	19087.9	17687.1	23087.4	25615.3	19901.9	20824.7	20767.7	21635.2
M414T450_1			0.111342	1.89041	0.000243779	413.547	450.285						2178.05	1994.57	1299.17	1876.11	2131.68	1543.64	945.186	679.475	1020.18	1043.98	1144.59	997.724	1291.51	1279.05	1238.56
M193T320			0.264979	3.75039	0.000249401	193.071	319.651						4703.29	8900.96	6845.05	7318.43	4667.64	4391.88	1705.21	698.944	1094.34	1867.39	2974.82	1478.88	4439.8	4378.29	3911.45
M772T436			0.264616	2.63491	0.000255365	772.312	436.226						4944.87	9599.59	9397.61	7880.81	5982.84	6857.9	1865.43	2607.48	1851.58	3265.32	3867.63	3493.3	4468.02	4617.84	4614.38
M513T450			0.306264	2.08057	0.000257201	512.822	449.966						13634.9	13407	7045.43	12283.4	12333.5	13337.3	6661.69	4991.79	6765.72	6726.91	5683.17	3796.71	7206.66	7322.05	7321.75
M396T389			0.163946	1.87072	0.000261381	396.03	388.6						4714.7	4481.68	3260.42	5103.01	3389.98	4410.68	2226.84	1864.26	1741.68	2901.52	2083.57	2738.63	2909.21	3288.74	2837.03
M419T31			0.445802	2.21735	0.000263304	419.35	30.5005						26357.8	28677.5	24930.3	17456.4	22002.4	17941.6	5611.1	12033.2	14617.9	12103.4	9501.62	8083.43	19079.7	18907.9	18573.1
M523T182			0.833207	3.1907	0.000267417	522.633	182.041						84223.6	47870.3	36121.5	64141.7	74414.9	66952.4	16536.8	7752.88	17071.9	29359.4	22685.1	23723.2	47861.5	49672.8	47850.9
M218T249			0.213946	3.66625	0.000270924	218.122	248.505						3543.02	4816.01	2551.72	5992.97	3590.86	3380.66	610.353	906.823	780.875	1789.47	1277.98	1146.66	3959.99	3657.06	3710.66
M867T412			1.00778	0.455669	0.000271992	867.247	411.712						25145.3	29832.5	48240.1	29267.8	57826.7	42316.5	91104.1	76986	95913.7	60629.3	79039.3	106849	60116.2	60431.1	60110.8
M409T450			0.172459	0.510517	0.000274893	408.989	449.519						932.661	1371.93	1791.85	1391.2	1619.2	1334.21	2483.11	3038.09	1884.26	2645.1	3287.17	3196.6	2356.74	2354.18	2485.63
M617T493			0.469231	0.502441	0.000275962	617.24	492.671						6422.17	8328.43	11922.4	9082.48	15944.6	7668.18	19343.2	22766.6	22434.9	15675.9	19811.6	18127.6	12857.8	12859.6	13064.3
M681T31			0.383286	3.16675	0.000280319	681.456	30.728						14601.9	17403.2	6517.95	13713.9	10525.6	13050.4	4058.62	4546.55	2853.38	2907.58	3893.45	5680.69	8900.93	8900.69	8717.28
M243T179			0.378358	3.24691	0.000280361	243.171	179.487						13245.8	14901.2	9021.68	13821.4	7861.49	16841.6	2635.03	902.911	4109.24	5510.06	5577.95	4577.16	6872.44	6512.29	6389.3
M255T101			5.60463	3.54484	0.000288193	255.232	100.853						3.95287e+06	2.81985e+06	1.77656e+06	1.86524e+06	2.54111e+06	2.45588e+06	575624	542444	618057	640339	1.24307e+06	728050	1.98641e+06	1.9927e+06	1.98223e+06
M171T101			1.32241	2.81066	0.000288266	171.102	101.217						205771	176190	86630.1	138535	203487	168258	42192.1	41102.6	80950.3	59294.6	66222.8	58509	165303	165312	169998
M436T335			0.26205	1.79788	0.000288698	436.112	335.443						12791.5	12850.2	7884.86	10719.9	12384.3	10613.7	7346.03	5385.32	7161.43	5090.02	5023	7396.23	6977.38	7427.62	7418.42
M580T168			1.4823	2.23353	0.00029195	580.306	168.298						228203	297566	181616	260156	192678	331301	73672.5	127065	120181	118290	117401	111177	185202	180036	185875
M567T187			0.323745	2.08086	0.000292103	567.344	186.713						13441	18156	13049.3	9494.6	14846.2	14296.8	7522.75	4693.97	7785.41	8635.3	6665.8	4720.51	11651.8	12443.2	11652.4
M318T378			0.76333	3.53304	0.000295092	318.076	377.5						49667.6	62416.2	39141.3	76628.9	37985.5	43636.7	8674.78	17873.1	26757.7	9103.56	15430.1	9755.84	37195.5	37197.1	36076.9
M382T290_2			0.514447	3.53482	0.000296172	382.135	290.184						30918.5	20016.1	13605.6	18094.3	16519.1	27919.9	5500.13	7100.22	4018.98	6399.51	6498.37	6431.86	11198.1	11562.5	11195.2
M513T435			0.220281	3.06796	0.000299851	513.012	435.212						6151.24	5842.4	4153.03	3050.17	3235.87	4958.05	2346.97	1020.7	1507.76	1100.22	1685.36	1266.98	2568.53	2719.07	2718.75
M303T183			1.27492	2.63431	0.000303119	303.232	182.689						188539	139023	101328	208638	158929	196358	65889.4	22907.1	56703	67388.4	70693.1	93297.3	131740	122239	121795
M153T31_2			0.674003	3.53605	0.000304781	153.091	31.06						35951.2	58829.1	28824.6	42860.6	33897.6	26951.9	3223.16	12532.3	12283.9	11776	10059.8	14409.8	11934.3	12079.3	12684.1
M540T190_2			0.688009	2.15559	0.000308222	540.33	189.622						72708.5	53326.7	34927	57743.1	52719.6	66149	28546.4	18020.1	30891.7	26153.4	26290.1	26702.2	45046.1	45355.6	45040
M223T213			0.244266	2.05199	0.000308432	223.039	212.699						10230.6	6270.8	5869.91	9473.3	8162.98	8292.13	3249.86	3489.65	4656.41	4754.49	3029.6	4357.98	5834.37	5696.92	5694.8
M400T74			0.630264	3.54827	0.000309977	400.283	74.46						42979.6	35185.4	15290.3	24003.6	37263.2	37060.8	11861.3	9450.24	8476.81	5944.13	9832.71	8484.54	19526.1	17869.4	19504.4
M371T169			2.17317	0.368839	0.000315241	371.207	169.439						175078	235797	105735	94709.8	89871.1	105401	345273	392437	236487	332167	377495	502984	235130	230033	230002
M357T360			0.152632	2.35327	0.000317133	357.186	360.183						3008.69	3204.65	3064.62	3911.73	2362.51	1930.61	994.891	794.544	1134.95	1298.3	1541.54	1664.95	1455.8	1446.91	1455.8
M457T416			0.139773	1.4534	0.000326873	456.807	415.692						7079.5	6243.78	5532.47	5208.12	4963.66	6054.62	3727.5	4044.34	3956.98	4597.2	3764.1	4047.79	6033.28	5724.37	6038.23
M213T111			0.24799	4.37414	0.000332861	213.448	111.12						2990.96	5982.89	3952.35	5690.43	6791.59	3249.72	497.271	239.296	1695.43	1200.79	1290.13	1628.74	1647.61	1767.78	1758.01
M578T378			1.07174	0.429972	0.000334577	578.194	378.285						20572.3	56558.7	45380.1	36781.5	57370.8	19258.9	96181.7	81995.7	106789	114252	78436.1	71036.3	46149.9	44960.7	44966.9
M643T102			0.153801	2.56297	0.000336118	643.491	102.052						2634.87	3322.25	2359.36	2182.92	2675.16	1781.74	938.033	152.133	1097.18	1521.83	1259.96	866.397	1944.1	1896.93	1945.53
M608T381			0.637868	0.410198	0.000341787	608.204	381.299						8597.7	20795.9	12862.4	7299.18	22860.2	7078.63	33113.3	34511	34320.4	39427.5	28041.7	24380.3	17625.9	19231	17402.6
M217T416			0.226367	1.33773	0.00034872	216.909	415.796						22594.8	20558.7	16407.8	19545.8	19924.9	21291.8	14084.7	15087.3	14491.4	15916.4	13845.6	16520.7	18697.1	18631.1	18491.9
M723T227			0.257908	2.23058	0.000352134	723.266	227.115						9536.54	6277.07	4709.3	8033.26	7150.19	9165.95	3936.33	4110.44	2969.17	2790.8	3452.91	2857.26	5686.47	5537.9	5685.6
M552T135			1.90331	2.74348	0.000356388	552.308	135.227						448893	326429	634212	416096	323005	346650	149865	151642	127639	127574	211990	140822	278077	278058	284376
M328T289			0.363821	2.14967	0.000361039	328.025	289.474						15581.7	21366.1	13239.7	20931.3	15399.6	17134.6	10792.2	10353	8378.06	4530.5	4622.14	9542.31	12749.2	13177.3	12745.1
M602T151			3.80046	4.50286	0.000363669	602.345	150.704						1.06733e+06	1.03865e+06	431686	1.62844e+06	1.29598e+06	1.25652e+06	343330	234562	211217	226475	332040	144454	856512	875870	875353
M650T384			0.508241	0.484681	0.00037137	650.23	383.856						8261.96	12264.8	11276.3	10181.8	17152.8	6935.48	18072.3	23927.6	27933.4	26273.5	22024.8	18091.3	14976.3	13801.5	13747.5
M680T230			0.188794	1.7881	0.000384103	680.261	230.25						4884.55	6819.02	4857.16	7089.97	6300.89	7444.79	4203.27	3505	2477.28	3195.43	3420.73	4112.38	6780.12	6682.76	6782.83
M550T228			0.228818	2.39593	0.000400466	550.313	227.792						8853.12	5065.87	4490.03	6036.81	5350.97	5764.19	2589.9	1438.58	2350.43	2721.28	2816.9	2925.17	4267.7	3911.82	4272.08
M453T435_2			4.77408	6.12837	0.000401992	453.075	434.718						1.75639e+06	2.7243e+06	1.35375e+06	988258	1.2811e+06	1.32984e+06	367604	153701	312537	220951	229545	255002	766707	766715	759956
M475T187			0.509882	3.98114	0.000402824	474.783	186.571						27961.7	12176.4	17050.2	26095.6	18127	30522.4	6256.38	1635.69	2582.03	6653.69	9064.83	6946.96	9683.18	9684.26	10247.5
M498T338			0.34477	1.5445	0.000412698	498.15	337.751						35059.5	33098.6	28606.2	25193.1	25112	26468.2	16950.7	15972.7	18141.7	22550.7	19483.5	19258.9	24991.6	24998.5	24678.9
M732T421			0.335139	3.81348	0.000417983	732.288	421.486						6673.75	12919.9	5830.09	7837.15	8044.49	12914.4	3209.71	2051.28	2618.67	1810.99	1914.57	2612.7	5800.73	5850.49	5850.37
M645T31_1			0.3018	3.1043	0.000426986	644.598	30.533						12265.3	8061.08	7396.95	7690.92	5036.48	10452.3	3806.84	3797.3	2615.51	2652.76	2493.64	1031.5	4648.37	4661.17	4648.36
M997T123			0.449299	5.3481	0.000427525	996.685	123.276						9724	22090.4	12817.3	17187	18555.1	8262.05	1781.23	71.8748	4916.61	2161.36	4804.7	2837.54	5830.05	6371.8	5888.1
M579T486_1			0.215991	1.70475	0.000432137	579.155	485.995						7013.69	7637.53	5796.75	6661.34	8963.86	7932.05	3020.12	5650.75	4384.66	4067	3693.37	4997.36	6697.35	6694.88	6563.48
M186T260			0.378271	3.25748	0.000432157	186.01	260.078						15727.9	17055	9792.55	17594.6	16145.7	8361.59	6982.45	3245.44	4303.45	7177.54	3387.44	898.465	4892.9	4801.9	4735.15
M131T150			0.605048	1.73958	0.000435058	131.034	150.043						72279.5	64665	61708.7	91829	80562.6	68224.6	41721.3	29233.8	59173.8	42238.4	40820	39327.5	54007.2	55590.3	55678.2
M493T150			0.304687	1.99093	0.000443777	493.255	150.1						14121.2	10313.9	11067.5	14961.8	12527.6	15963.1	3081.13	8542.46	7954.11	8634.75	6118.54	5326.47	10151.9	9922.53	9910.81
M578T152			3.76756	2.55408	0.000446893	578.344	151.552						1.7622e+06	1.48457e+06	734711	1.71413e+06	1.26898e+06	1.71824e+06	653439	482600	549162	481945	808027	424427	946458	978934	977990
M311T336			1.17388	2.43364	0.000447939	311.098	335.981						192850	176485	85698	122705	133462	149200	48881.7	52214.5	54638.7	64328.4	52464.7	81016.1	100463	100451	99612.5
M547T295			1.5601	0.835026	0.000457632	547.168	294.824						379097	389371	368987	355156	357772	344927	425706	394666	445547	474266	420285	468561	380589	380585	378811
M259T365			0.393445	2.70065	0.000463897	259.102	364.923						18375.6	15594.3	14623	24469.5	11541.6	17950.7	7790.87	1935.11	5885.2	5807.14	6259.59	10296.2	10822.1	10060.3	10899.5
M1098T183			0.653993	2.96454	0.000473266	1097.68	182.625						42325.9	33873.3	20222.5	53590.9	36803.1	50724.9	9656.06	10889	12340.9	14377.7	19105.5	13758.3	30221.7	30215.3	29532.9
M346T364			0.585999	4.74842	0.000474565	346.161	364.043						24318.9	42909.3	23794	18153.6	16298.4	28146.1	2656.32	4548.11	4798.02	6882.44	4905.48	8561.52	16434	16436.9	16819.8
M1031T492			0.596475	0.744218	0.00047859	1031.32	492.37						37065.1	30767.6	36546.9	38459.6	44437.1	36950.6	54156.2	46622.7	51851.3	44100.6	49184.7	55376	42222	42810.5	42226.4
M436T336			0.183332	2.32148	0.000481833	436.192	335.999						3683.34	5246.96	3176.64	5408.55	3393.56	3253.77	1393.54	2163.11	1153.36	1607.35	2184.05	1906.95	2873.29	3041.34	3039.75
M921T83			0.339322	1.68086	0.000489427	920.611	83.373						23832.5	29927.7	26296.7	24399	25562	27387.3	16093.2	13549.6	14926.4	21082.3	19805.2	8188.79	19949.5	20690.7	20695.8
M996T189			1.28627	2.98721	0.000490117	995.612	189.457						142345	121878	97568.4	222176	175117	207974	54172.9	31604.2	54456.1	52853.2	83305.8	47340.1	111245	111278	107454
M519T151_1			0.474187	2.22716	0.000490737	519.272	150.693						28172.6	23914.3	20855.7	33328.9	28112.5	32665.6	18781.5	20322.8	7456.11	10976.2	9438.42	8030.49	19757.3	19619.2	21099.6
M757T380			0.326551	3.43591	0.000491008	757.261	380.099						12099	9593.03	4564.56	6745.34	8093.08	11716.4	2542.62	2431.12	1239.58	3278.95	3362.64	2515.55	5794.19	5783.99	5044.7
M648T225			0.331531	2.39927	0.000493017	648.322	225.145						17410.2	10544.5	9406.75	15018.5	8680.44	12843.3	4873.11	5643.67	5966.26	4115.99	5311.32	4892.21	8295.55	8300.07	8766.84
M963T419			0.129402	0.561527	0.000498944	963.036	419.185						805.733	686.764	1266.73	680.44	960.521	908.955	1572.84	1097.11	1714.6	1765.85	1765.95	1538.49	1138.72	1221.26	1137.11
M737T391			0.108789	1.55273	0.000506581	737.074	390.654						3132.35	3521.93	2612.78	3504.63	2719.15	2879.33	1797.98	1995.49	2601.35	2084.25	1568.95	1782.84	2730.77	2731.92	2657.53
M253T59			5.27872	2.72819	0.000509714	253.217	59.2655						3.66694e+06	2.29022e+06	2.52731e+06	1.72026e+06	2.58095e+06	3.7354e+06	976673	1.16144e+06	1.06e+06	675600	712926	1.46906e+06	1.94965e+06	2.01311e+06	2.01275e+06
M438T34			0.586692	2.48055	0.000510838	438.266	34.1895						42240.2	45421	21214.4	37637.8	40395.8	43591.7	23402.4	13482.1	24147.1	11128.7	7329.09	13434	30406.1	30399.1	31857.3
M1146T181			0.488729	2.70799	0.000522667	1145.67	180.773						24178.1	22704.8	12184.1	33698.1	23993.4	28799.9	11382.1	6712.23	9325.96	8970.26	10874.8	6486.04	18413.1	18414.2	18152.1
M456T369			0.322756	1.86654	0.000523761	456.14	368.864						16508	16727.6	13477.7	14335.4	11067.1	18640.1	4968.48	10658.9	7832.96	6484.35	9437.6	9240.16	13899.8	13697	13697.1
M653T169			0.307663	2.22646	0.000525614	653.286	169.265						11295	14456.6	9480.61	10461.4	10777.6	15327	7583.5	6672.47	1848.31	6697.07	3620.55	5825.77	7786.45	6321.48	6266.01
M230T358			0.224079	2.6381	0.000527166	230.103	357.636						5928.36	5559.35	2147.13	5419.11	4910.52	5980.47	2518.31	1443.86	1519.2	1799.71	1699.14	2370.71	3433.71	3037.23	3105.95
M699T437			1.2766	0.609375	0.000529368	699.221	437.316						93202.9	68891	93459.6	100749	126974	134330	167154	154384	201653	184694	141903	163720	124917	124918	126317
M574T443			0.394835	0.460553	0.000532102	574.196	442.931						6755.52	4997.52	4847.86	3680.72	10155.9	5401.55	11099.9	16672.8	13840.3	14549.8	9595.8	12058.9	8674.33	7780.81	7753.94
M152T171_2			10.5772	5.54447	0.000533986	152.002	170.692						8.41335e+06	8.21262e+06	5.01614e+06	3.86617e+06	1.01314e+07	1.21095e+07	1.97586e+06	255818	1.33968e+06	1.65281e+06	836940	2.55093e+06	4.47725e+06	4.47709e+06	4.45083e+06
M139T103			1.59339	5.72841	0.000534845	139.112	103.077						282959	112274	107288	191105	153640	243485	6773.59	19986.9	51114.9	49335.7	42465.7	20733.9	74706.2	74339.2	85784.2
M164T331			0.175247	1.82699	0.00054	163.978	330.788						3998.51	4328.21	5470.5	4613.01	6457.44	4706.01	2753.47	3343.23	2659.85	2225.05	1792.5	3413	4682.91	4683.72	4516.43
M489T259			0.139846	1.76664	0.000540363	489.163	259.204						3395.53	4503.52	3466.58	4494.41	2916.83	3883.56	1612.96	2090.57	2261.29	2430.65	2848.84	1582.53	2102.23	2425.02	2088.21
M480T413			0.450443	3.16476	0.000544758	480.128	413.491						20835.5	24618.5	13281.5	28340.2	16605.3	12932	4483.59	6116.2	9654.92	5254.09	6027.82	5310.71	15144.6	14713.3	14722.2
M327T182_2			1.26079	2.54792	0.000554834	327.231	181.919						192045	137252	99608.7	207821	154062	215369	57027.4	27585.8	72778	86665.6	83574.9	67262.6	122722	121669	122706
M356T377			0.174218	3.29802	0.000557342	356.032	377.429						2892.35	3088.44	1715.21	4215.96	3146.8	1852.63	494.595	1121.53	950.493	844.745	1154.28	562.094	1749.84	1767.05	1856.18
M475T188			0.723778	3.47959	0.000557409	475.264	188.385						37802.1	50570.8	36961.8	32761.5	66859.6	44414.6	17403.7	1938.97	9239.92	10350.5	8646.99	29834.3	20249	17405.2	20390.7
M560T457			0.385144	0.502435	0.000559609	560.183	457.243						5335.03	6912.52	6691.16	4599.86	12207.9	4699.25	14606.7	14583.7	14793.8	12336.8	10665	13513.4	8855.23	9183.33	9207.53
M532T185			0.61647	2.11266	0.000560337	532.336	184.982						50669.5	70289.9	44766.4	54994.6	56895.1	46677.8	31073.3	24256.6	40112.3	16475.7	30459	11123.4	48845.4	44482	48742.7
M415T450			1.39162	2.18621	0.000560441	414.846	449.615						261569	273754	126368	288292	218644	243096	104457	68891	102918	118027	113366	138081	155924	159068	159054
M793T502			0.256289	0.509918	0.000562453	793.31	501.68						2179.2	3061.92	3399.12	2699.12	5107.75	1957.2	5722.92	6954.11	7224.02	4861.65	5414.81	5915.12	4804.17	4727.62	4727.41
M174T271			0.675097	3.15303	0.000563409	174.055	271.089						53091.9	59428	32613.5	42019.4	38452.1	21849.2	8096.52	12934.4	15421.8	14614.3	13198.8	14215.5	16728.4	17133.5	17129.5
M332T451			0.371626	2.30987	0.000567784	332.109	450.599						15642.9	22324.9	12686.6	23226.7	13388	14504.2	6404.79	6144.62	7509.87	6783.25	8611.38	8606.3	12624.4	12334.9	12334
M596T186			1.47932	5.87454	0.000568749	596.401	185.763						257246	141227	82145.4	143584	105558	181061	18843.6	18372.1	28767.8	26691	34399.9	27971.4	93825.7	93809.7	95078
M273T395			0.591113	2.18304	0.000568779	273.038	394.703						44497.4	34904.7	39511.5	45460.5	35709.3	64677.9	11599.2	21942.1	20746	20921.3	23911.6	22160.9	35019.6	35023.3	34315
M524T149			7.37353	4.86675	0.000569833	524.277	149.373						3.50689e+06	5.05698e+06	3.28817e+06	3.9196e+06	2.28061e+06	6.67299e+06	863525	329255	554869	761601	817471	1.75372e+06	2.32264e+06	2.78574e+06	2.37716e+06
M961T493			0.172816	0.73618	0.00057366	961.29	492.99						3063.56	3065.09	3845.66	3081.66	3100.83	2888.51	3544.77	4333.36	4761.17	4055.11	4608.43	4567.63	3329.48	3562.07	3562.83
M928T195			0.92676	3.4165	0.000575788	927.547	194.736						90989.1	54456	49109.2	102734	61739.6	98648.9	24471.8	717.142	22666.5	20974.4	28460.3	36670.5	24537.5	23170.4	23124.5
M719T188			0.515585	0.372342	0.000580282	719.466	188.405						7294.6	5694.57	7396.35	3611.55	11109.3	7399.42	16600.2	9925.77	25860	19815.7	20398.3	21557.9	11101.9	11062.2	9453.19
M1172T181			0.394803	2.46465	0.000581387	1171.7	181.461						19401.4	15728	8821.46	17733.2	16276.5	20806.5	6665.18	1941.97	8471.3	7008.89	8103.64	7882.39	13657.5	13660.2	13951
M232T427			0.159791	2.47596	0.000583479	232.13	427.235						3009.23	2884.99	2244.61	3563.68	1570.57	3589.81	687.278	1291.93	1224.69	1348.12	918.689	1339.93	1817.62	1651.73	1815.73
M391T466			0.340009	3.6312	0.000584191	391.063	466.382						5760.42	12819.3	10913	14856.7	11536.8	6393.82	1637.46	2616.57	2680.86	3924.72	2217.85	4073.93	7617.7	7223.01	7617.91
M350T44			0.566816	2.68117	0.000589585	350.232	43.802						37058.8	24263.6	21289.9	40064.5	27775.7	45483.2	16847.3	12437.6	12416.4	8065.07	14336.4	8975.56	28759.8	28560.1	29695.9
M231T436			0.338021	0.325208	0.00059035	231.026	436.224						2644.07	377.795	2726.71	2470.34	3849.15	2940.6	11463.7	5218.89	8389.62	8519.19	5546.82	7012.77	5831.27	5361.52	5853.75
M608T184			0.744256	2.83764	0.000590351	608.391	183.981						68844.5	52874.7	28144.2	61852	35712.1	63842.2	20865.1	15793.5	21446.9	19352.2	16324.2	15911.3	42033.7	44153.7	42030.3
M415T32_3			0.98689	3.57193	0.000594807	415.305	32.121						61072.3	103278	58657.9	79434.8	55454.2	117211	14381.5	38763.4	16898.3	13064.5	14724.4	35179.4	40641.4	41458.9	40790.8
M851T412			0.49401	0.553452	0.000595867	851.249	411.712						11954.5	7362.22	18751.1	9762.94	16236.2	15201.8	22503.3	28022.8	24268.4	19407.1	22420.9	26603.5	20045.9	19358.9	19349.8
M770T184			0.485958	2.25864	0.000600849	770.364	183.845						26165.6	27073.8	22011	27236.6	33491.7	33306	9838.73	2206.67	11704.5	15841	13897.3	21461.6	18939.3	18940.2	18627.2
M1196T181			0.408566	2.45876	0.000602669	1195.7	181.326						19481.8	18811.9	9573.97	17963.7	17377.5	22732.5	6923.37	1616.29	8159.37	8702.12	8608.32	9077.82	13209.6	13207.9	13472.7
M255T224			0.699156	0.530261	0.000603778	255.035	224.46						17029.9	26056.1	37593.8	27268.7	22631	15944.4	56085.8	43526.3	50406.5	49425.6	40935.8	35944.3	31675.3	26965.8	27192
M727T156			0.310206	4.29506	0.000605098	727.343	156.075						12126	8204.99	3578.37	7978.23	6670.99	6578.02	1321.96	1052.48	2656.79	2248.79	2097.77	1131.17	3350.88	3347.16	4449.53
M675T479_1			0.473756	0.700293	0.000607312	675.205	478.846						17604.1	21939	17575.5	26901.1	18204.3	17306.3	26598.6	29500.6	30785.2	26410.7	27582	29808.9	24351	23857.7	23876.4
M806T188			1.56136	0.448864	0.000607378	806.498	188.048						82814.6	97861.5	118112	44434	113204	84486.8	249819	156096	232244	251021	152066	163825	133881	143648	143813
M882T409			0.272372	0.569222	0.000612569	882.259	409.025						3554.29	2636.39	4580.77	3631.13	5834.33	5191.05	8550.66	7076.45	7332.57	6183.32	6612.89	8915.56	5759.72	5533.07	5534.83
M496T311_2			0.119773	1.82989	0.000620693	495.959	311.36						2905.71	3004.74	1968.69	2257.37	2913.8	2229.36	1991.55	1152.79	1065.91	1623.83	1084.44	1431.52	2613.16	2727.53	2619.85
M647T225			0.608646	3.09825	0.000628769	647.319	224.528						50970.8	28830.9	20998	43066.8	24786.6	35624.9	10796	8970.03	11468.1	9393.7	12609.4	12696.1	28061	28242.6	33470
M1047T351_1			0.185507	0.459883	0.000629445	1046.56	350.641						1672.99	1393.74	1473.79	1717.39	1173.11	909.737	1739.07	2768.05	3827.95	3087.74	3730.57	2983.35	2154.89	2442.75	2447.79
M247T261			0.55578	2.92631	0.000647939	247.09	260.596						32069.5	39503.3	15055.9	38985.3	35176.1	24987.3	12603.8	10208	13845.2	11349.8	12639.4	2838.93	13023.7	13370.3	13365.8
M256T300			0.67659	4.45725	0.000652937	256.049	300.008						54737.8	42331.7	14332.7	39930.4	35744.4	28928.9	14022.6	3970.21	9231.67	5472.64	8262.28	7502.37	24027	25039.8	23966.8
M160T365			0.699992	0.555294	0.00065309	160.061	365.374						20097.6	33152.3	22173.8	30621.2	35291.3	18150.4	43795	44848.1	50217.1	62592.7	44857	40900.9	29998.6	29686.6	29686.3
M578T183			5.78535	2.06462	0.000656831	578.345	182.548						5.19084e+06	4.68389e+06	2.99794e+06	5.50162e+06	4.35498e+06	4.86552e+06	2.01749e+06	1.05037e+06	1.74624e+06	2.77735e+06	3.35068e+06	2.42344e+06	3.85943e+06	3.85938e+06	3.81209e+06
M303T101_2			3.5677	4.94472	0.000659255	303.232	100.621						1.26612e+06	784733	328229	954475	825752	1.32038e+06	145343	101218	215916	253685	215025	177004	530257	570490	530402
M221T22			0.595241	0.249343	0.000664295	221.085	21.762						15126.4	5524.38	3630.05	2038.99	3685.59	3797.02	16424.4	14698.4	19901.3	33441.1	27645.9	23454.9	17533.9	17028.2	17038.3
M206T362			0.236283	0.48082	0.000667161	206.103	362.386						1484.69	2636.43	2198.66	2410.24	2662.91	2566.87	5320.16	4380.98	4225.61	7047	3899.41	4160.18	2352.58	2347.11	2414.31
M434T292			1.07691	4.07171	0.000683831	434.165	292.144						138210	90336.8	48860.9	101165	55095.1	109872	11392.1	22160.5	20250.6	32112.3	26080.6	21495.8	53312.5	53308.5	53738.9
M307T23			0.472325	0.455664	0.000685321	307.03	22.8545						16127.1	6404.55	5899.53	4303.15	7012.53	10105.6	17608.3	23335.1	16861	15850.2	17321.6	18429.8	13091.1	13352.1	13092
M713T375			0.789515	0.574639	0.000685906	713.195	374.91						26369	41703.8	48535.9	25723.4	47649.4	26981.6	47787.5	67167.9	68790.9	67431.8	60719.7	65666.2	53389.2	50712	50708.9
M310T34			0.453592	2.40569	0.000686774	310.236	33.871						23875.6	23827.6	10899.5	18472.6	23663.1	28086.1	7173.13	8938.22	10536.8	6174.37	8953.24	11774.2	14164.2	14165.2	14970.2
M492T186			1.18184	3.83296	0.000691242	492.308	186.279						117068	174710	117280	127695	45852.6	146507	25600.5	14552.5	27766.7	22402.1	47029.7	52870.2	74022.4	74099.4	64373.5
M487T319			0.449325	4.73878	0.000698608	487.147	319.194						20021.7	22812.9	7206.05	11229.9	11873.1	15067.2	2230.51	4295.11	3554.6	2373.25	3308.11	2853.09	8564.71	8565.62	8313.84
M233T335			0.247638	2.7717	0.000704467	233.066	335.171						9106.25	5100.72	3304.28	5599.45	6677.46	6044.04	1824.88	2112.41	2636.19	2424.97	1913.14	2016.26	4790.83	4790.87	4763.27
M433T150			0.456096	2.10663	0.000707896	433.235	150.421						29553.6	26438.6	21800.6	41081.6	28076	31012.7	16222.3	6178.35	12876.7	17162.2	19315.8	12722.4	23122.5	23289.4	24451.8
M426T319			0.409269	1.61093	0.000710101	426.132	318.897						36417.9	38321.5	24321.6	28327.4	28965.6	33251.2	17990.8	23646	20287.8	14909.7	19573.2	21291.7	28345.5	29371.7	28226.2
M1002T184			0.599523	3.1561	0.000710679	1001.56	184.051						37341.7	22722.8	20464.5	39861.9	49226	41653.4	16631.9	2938.92	14437.2	9548.98	12300.9	11082.4	29712.6	28692.1	28704
M821T448			0.128195	1.588	0.000719016	821.038	447.932						4434.73	3924.48	2685.03	3522.58	3453.74	3493.4	2428.14	1978.35	2227	2118.46	1924.84	2871.06	2491.95	2310.26	2488.8
M274T297			0.95986	8.6232	0.000719044	274.135	297.375						67120.9	49434.7	22371.7	47818.1	100162	78019.8	1384.99	7366.41	4528.6	4651.88	11879.5	12507.9	32272.5	23300	32134.1
M938T452			0.464256	0.447444	0.000719819	938.241	452.265						5927.44	6246.77	8542.05	5938.91	13930	5505.09	17269.7	12030.9	18593.5	16569.3	15621.1	22923.6	17007.3	16313	16305.1
M345T410			0.28958	2.52652	0.000720394	345.141	410.433						9683.04	11869.2	6878.34	8144.77	6025.7	12090.8	3626.36	2244.48	2946.79	4888.09	2746.79	5194.6	6062.66	5918.55	5849.1
M111T101			3.00103	1.75376	0.00072076	111.019	101.037						1.74984e+06	1.99946e+06	1.39698e+06	1.3635e+06	1.66503e+06	1.72668e+06	908338	580799	986409	1.41905e+06	881550	869732	1.41008e+06	1.41011e+06	1.42137e+06
M865T37			1.2678	0.558441	0.000721813	864.577	36.717						76974.5	135045	101347	86451.8	92949.8	46789.2	148486	160630	160750	198954	163882	133485	86928.5	86917.2	83545.9
M1044T183			1.0753	2.8213	0.000727095	1043.61	182.679						131497	96936.4	55748.2	151761	115535	140337	64406.6	19830.9	36507	33147.8	45964.7	45354.5	81875.9	88784.2	81752.6
M777T228_1			0.205373	2.37611	0.000731398	777.273	228.147						4894.57	5720.93	3042.87	7361.1	4706.98	4700.54	1855.3	1692.52	2238.63	2979.41	1737.77	2301.78	4120.62	3759.46	3844.54
M411T306			0.422077	3.05013	0.000737245	411.104	305.541						24061.5	12824.2	16070.2	19868.8	9967.64	22857.2	3592.45	4148.56	6905.01	3651.61	7565.62	8774.45	12895.6	11991.3	12913.1
M209T102			0.727724	4.17883	0.000738312	209.118	101.732						63396.6	43436.8	21084.8	53842.9	27490.6	44689.9	7609.07	4879.59	8416.95	17354.1	8916.07	13592.9	20845.4	20844	19044.4
M263T179			0.284042	3.26332	0.000745525	263.139	179.05						8952.4	6095.79	4833.4	11055.3	4810.04	8765.06	1467.38	1852.24	2346	2648.48	2010.01	3315.99	4505.27	4435.29	4576.03
M277T106			0.284812	1.70988	0.000745564	277.072	105.848						13369.8	15980.1	18840	19377.1	16569.9	17912.5	9105.57	5021.68	10406.8	11291.5	13710.7	10146.2	17569.2	19058.3	17522.9
M657T382			0.285139	2.48039	0.000745874	657.317	381.575						7636.67	12324	7629.71	10717.1	5722.55	10063.8	2114.66	5465.6	2987.51	4947.23	3403.83	2889.84	4993.97	4992.53	5094.28
M507T161			1.60596	2.22321	0.000746241	507.327	160.525						439932	279734	228922	277478	237440	384038	128563	130239	142284	147229	166555	116158	253543	252608	261058
M175T293			0.298758	0.477154	0.000749489	175.025	292.848						4395.12	4466.9	5656.26	2826.94	2528.94	3073.12	7539.96	9183.21	10039.3	6035.38	5932.07	9362.07	7649	8282.51	7689.74
M790T312			0.0821645	2.02006	0.000752855	789.892	311.949						1399.01	861.706	874.018	908.533	1017.67	1041.93	682.625	255.802	344.444	588.796	510.47	638.996	955.957	997.939	996.9
M442T336			1.09754	3.15796	0.000753759	442.167	335.915						128947	129308	38880.2	92926.1	115509	136611	45854.9	24841	32718.1	39079.5	30781.9	30077.3	67888.1	67890.6	66777.1
M375T72			0.815229	3.97235	0.000755338	375.275	71.7335						82877	60486.4	36075.6	30728.6	49421	52663.1	4719.9	9803.63	15663.3	7780.36	15882.4	24756.7	37340.8	36401	36394.2
M252T147			0.346419	2.01443	0.000762215	252.159	146.723						20658.5	21495.2	13659.6	15210.6	13976.9	17034.8	8307	5570.5	10111	9047.34	5059.31	12557.1	15066.6	15042.2	13545
M947T189			0.369589	4.72837	0.000764586	946.601	189.018						15748.3	9257.75	5139.18	14609.2	7254.1	10982	2103.42	557.959	2232.25	2330.15	2355.97	3742.1	4359.24	4352.38	3836.76
M102T274			0.521371	4.27967	0.00077041	102.02	274.38						26214.6	26043.3	10986.7	12000.5	21579.3	29698.8	3393.37	2779.54	4885.64	10067.5	5158.38	3279.37	12290.1	11475.4	11358.5
M172T299			0.876058	0.507675	0.00078088	172.097	298.657						24646.5	51985.3	33601.8	37464.1	45479.6	17778.4	56640.5	58105	71772.5	90380.3	69521.8	69113.1	41607.4	41615.7	35227.8
M371T346			0.337751	0.488305	0.000781404	371.037	346.42						2718.52	6765.38	3577.27	6259.25	4510.85	6295.98	12469.3	11810.7	11945.5	8029.35	7467.19	9975.59	5337.47	5022.84	5020.03
M1170T179			0.393061	3.39071	0.000784431	1169.68	178.708						15740.7	10704.8	6496.48	19945.7	14946.8	16768.1	6858.8	2074.43	2551.55	3731.04	5910.13	3825.41	7593.74	7768.74	7595.54
M121T61			0.889689	0.535216	0.000788576	121.04	61.29						47452.4	36631.7	45468.6	35108.2	53048.6	12847.6	64535.6	62801.9	76267.1	73938.6	65061.7	88168.7	57321.8	57320.5	57653.6
M459T320			0.604021	7.64	0.000795698	459.151	319.69						17754.3	46132.5	20642.9	24936.1	22217.3	16132.2	1825.2	2616.68	3109.74	2112.8	4368.19	5314.93	14438.4	13631.4	13623
M554T188_2			8.84118	2.32721	0.000800395	554.345	188.476						1.02944e+07	8.07181e+06	5.46723e+06	1.16702e+07	7.49907e+06	1.10257e+07	4.08782e+06	1.66601e+06	4.16062e+06	4.05635e+06	4.04995e+06	5.19521e+06	6.62011e+06	6.49552e+06	6.62024e+06
M577T416			0.106593	1.61544	0.000805919	576.757	415.692						2649.1	2710.9	2004.89	2171.37	1908.26	2601.05	942.144	1649.8	1501.53	1812.54	1376.35	1412.2	1900.03	1955.02	1954.23
M247T196			0.187081	2.25318	0.000812105	247.11	196.462						4459.68	4003.37	2518.2	5539.17	3662.31	4786.39	1264.54	2271.77	954.582	1863.02	2348.63	2379.2	2219.49	2356.69	2353.61
M458T195			0.298836	3.80421	0.000814652	458.285	195.287						9377.27	6582.94	3354.22	10740.1	5819.54	8829.24	2628.8	808.262	1829.78	1834.03	3297.65	1352.51	3693.36	3541.74	3545.47
M870T311			0.0906177	1.67994	0.00081721	869.76	311.452						1905.03	1493.23	1572.91	1451.61	1650.25	2185.37	1169.24	862.598	1087.69	755.203	886.958	1344.73	1548.52	1544.85	1454.16
M399T449			0.470849	1.81153	0.000818213	398.885	449.453						39112.5	41972.3	21067.6	40432.5	37722.2	34737.7	19228.8	14807.3	19959.5	20067.3	19417.5	25228.8	24425.2	24611.3	24427.5
M635T30_2			0.212828	2.11116	0.000842827	635.421	30.425						6709.22	6664.07	3371.36	7743.24	6339.35	5872.69	3761.77	3420.45	1985.11	2711.74	3530.01	1974.66	3568.36	3585.65	3195.87
M375T276_1			2.39409	0.724747	0.000852097	375.069	276.432						585682	500450	681825	499182	570490	552026	771282	935388	721408	826783	693410	728746	693921	682453	682102
M402T405			0.144009	1.84391	0.000852554	402.235	405.017						2875.27	4047.9	2726.69	2422.58	3963.74	3213.03	1454.88	1588.1	1401.7	2043.49	2350.31	1600.89	2751.02	2580.04	2570.9
M288T276			0.452503	5.26163	0.000865279	288.155	276.457						21949.5	9829.79	10636.2	19507.7	8902.13	21852.8	561.323	2426.15	1786	3313.9	3569.81	5956.75	9907.83	10408.6	9911.82
M199T102			0.350979	1.90515	0.000869818	199.133	101.838						21242.6	20563.8	17007	14132.4	16725.9	26095.5	9025.5	8405.56	11283	14108	8257.95	9685.26	22671.1	22657.2	22096.6
M797T411			0.979556	0.37045	0.000877593	797.222	411.098						17020.6	10759.8	63893.3	12948.2	29642.3	26164.7	67170	92199.1	64859.6	57956.2	65313.4	85567.5	37494.4	37398.9	37288.4
M678T180			1.34932	2.08012	0.000880901	678.385	180.262						273870	273396	188176	156939	240769	280520	102681	55537.1	124032	129624	98237	169498	178824	183410	183408
M80T416			0.679184	1.46744	0.000885004	79.9568	416.236						142460	122907	97045.3	104089	125817	129709	68703.4	80719.1	93851.3	80585.4	72383.1	95790.6	100868	99103.7	100858
M304T40_1			7.50886	2.39722	0.000885451	304.235	40.389						7.75174e+06	4.36309e+06	4.24359e+06	7.0812e+06	5.51631e+06	8.89511e+06	2.81408e+06	2.47179e+06	3.17011e+06	2.73271e+06	2.29663e+06	2.30423e+06	5.22605e+06	5.14016e+06	5.2259e+06
M346T330			0.0454778	1.37322	0.000894002	345.881	330.419						1053.54	1027.48	1048.66	909.912	878.092	1200.17	834.774	714.587	790.497	783.531	581.189	750.527	1019.83	1072.88	1018.66
M353T277			0.165846	2.12232	0.000894516	353.156	276.562						3538.89	3923.06	4024.02	4928.55	3042.5	4488.55	953.104	1019.46	1333.22	2452.25	2503.3	3021.39	3015.51	3152.11	3015.08
M521T193			0.482899	2.66962	0.000894694	521.232	192.727						24658.6	23777.6	13164.8	18048.7	26863.6	19639.1	3406.45	16758.1	7946.04	8285.03	4946.6	5912.68	6990.99	6240.84	7001.01
M258T331			0.150358	1.74906	0.000899007	258.182	330.998						4427.72	4849.87	2975.95	5237.36	3581.82	3647.68	1926.14	1973.95	2357.03	2470.19	2590.85	2815.39	3529.72	3588.69	3530.2
M396T170			0.668324	5.16428	0.00089918	396.07	169.701						37346.5	33448.2	19718.5	20199.6	35011.6	56413.7	14370.3	2096.44	2620.96	8812.9	3488.06	7752.97	23863.6	27654.4	27148.2
M831T411			0.425085	0.409868	0.000899899	831.224	411.183						3358.84	2763.3	10039.1	3833.7	9023.06	7550.44	15181.1	15254.7	18846.9	8962.8	13921.6	17053	11324.8	10248.6	10232.2
M1169T474			0.16878	0.554137	0.000907901	1169.25	473.766						1977.54	620.172	1955.92	1573.76	1693.42	1333.08	3404.16	2675.5	2975.42	2316.05	2374.82	2773.25	1604.13	1879.11	1874.91
M308T346			0.914768	0.466324	0.000909127	308.042	346.38						20735.1	54708.1	29231.6	29625.8	55010.8	21749.8	86357.7	82534.2	94563.5	64236	59170.2	65744.5	45375.7	44569.7	45379.7
M255T192			1.14946	2.54427	0.000921041	255.232	192.05						142218	118481	191195	139168	187398	75763.9	36156.9	55219.9	74286.2	56431.6	45800	67849.5	81780.5	81810.2	86616.2
M295T100_2			0.618026	2.1935	0.000921112	295.227	100.391						57902.6	44921.6	35610.4	32039.6	48668	61530.8	15662.4	12953.6	22411.4	27491.1	19833.9	29604.5	36554.6	48447.2	34598.2
M518T167			0.5628	0.357678	0.000925618	518.144	166.905						6438.59	15603	12708.7	7114.55	7484.38	5090.66	14229.3	26340.8	26789	32066.6	33850.2	18927.5	13188.4	12779.1	12775.1
M280T365			0.897157	0.490138	0.00092753	280.103	365.468						26071.4	53439.6	30722.2	39551.1	47670.2	14401.4	66663.6	66891.4	75566.1	95868.7	69225.8	58022.3	41918.9	42601.9	41918.4
M1072T182_4			0.431951	3.05205	0.000928312	1071.64	182.492						23824.5	18867.4	11422.5	27427.3	21011.2	13617.2	9144.68	2133.36	8043.89	7336.95	2358.81	9045.32	12619.4	12624.6	11839.2
M1122T183			0.463922	2.42975	0.000943903	1121.68	182.711						18688.5	24854.9	15160.7	31202.8	24592.3	34285.3	13633.1	7030.1	11528.9	7701.97	12554.5	8785.9	20709.1	20293.6	20349.2
M780T384			0.365696	0.513591	0.000948473	780.241	383.958						4816.62	6309.35	7674.11	5557.99	9106.66	6471.35	16354.3	12744.6	16773.5	9682.21	11470.3	10733.6	8256.39	7490.72	8256.18
M932T193			0.665098	5.12353	0.000950067	931.578	193.12						39870.5	26615	16302.5	48597.9	20476.3	46243	9554.5	650.167	5617.59	6514.64	8476.76	7852.11	12612.4	11973	12592.6
M235T115			0.494828	2.13394	0.000965086	235.039	114.728						31336.7	34682.4	29740.3	28911.4	40857.9	18527.8	13483.2	18774.9	19504.4	7817.57	15757	10915	13441.3	13911.5	13957.1
M787T157			0.401071	4.32241	0.000967351	787.395	156.629						14960.8	20150	4727.44	14809.3	11999.8	10981.3	3387.51	1347.2	2453.74	2687.8	5164.3	2919.03	5422.63	5869.35	5868.68
M308T429			0.373212	0.591712	0.000971417	308.097	428.661						7291.61	10494.5	10295.4	7768.19	10582.5	6648.22	18806.2	13459.9	16580.2	16187.1	13207.3	11465.8	9661.82	10146.3	10140.6
M671T172			0.810448	6.14153	0.000978254	671.335	172.195						51155	39976.1	17776.9	36125.3	47553.1	78481.9	7201.18	5366.72	8951.37	8061.66	5083.81	9472.2	22778.7	22922.6	24009.6
M252T305			0.213068	3.68613	0.000984641	252.304	304.916						4474.32	2339.81	1688.46	4731.57	3827.86	5264.29	781.239	1500	731.528	948.898	905.04	1190.15	2510.69	2707.36	2708.49
M723T447			0.665628	1.85567	0.000990395	723.062	447.204						75738	72608.6	39834.4	73876.8	70566.7	74280.3	32031.4	27090.6	36504.8	33410.1	35923.5	54315.8	47703.7	48900.5	48911.9
M617T372			0.196246	1.61188	0.000991023	617.241	372.418						8625.43	10197.4	10436.3	8377.35	7358.83	8488.45	5951.41	3049.2	6675.56	5910.85	4955.22	6638.82	6896.74	6642.18	6643.8
M253T305			3.12922	4.37618	0.000991945	253.092	304.587						1.06936e+06	647267	338974	728251	511888	1.07528e+06	116873	209701	127827	176094	208052	160275	426787	419684	419654
M1019T120			0.508633	2.95158	0.000998585	1018.68	120.167						18683.3	35786	19978.4	38837.5	25109.8	23968	3614.47	5067.75	13175.8	13274.4	13543.3	6333.03	13046.4	12734.8	12743.3
M315T295			0.433596	4.33159	0.00100274	315.166	294.775						22534.4	15409.9	11667.8	18950.7	5820.22	18438.9	850.03	1830.05	3248.39	4168.36	7070.98	4261.26	9977.87	9950.26	9218.38
M251T334			0.399818	2.55114	0.00102982	251.077	333.835						23605.9	17741.4	10041.3	14760.7	17819.7	16285.1	2444.66	6471.57	5888.61	7398.98	5074.8	12019.1	12226.5	11829.8	12225.3
M335T451			0.787296	1.35871	0.00105374	334.879	450.59						262549	268163	187950	280341	241331	252887	187724	160208	197073	174143	189929	189921	216697	214178	214425
M313T78			0.954996	3.57235	0.00106539	313.238	77.985						110374	62046.7	41736.4	81087.9	52467.4	109723	17912.9	14710.9	22673.6	28401.9	22019	22330.5	46495.6	47620.4	46495.2
M585T185			0.384042	1.93574	0.00107468	585.381	185.088						31843.3	24000.8	20516.8	31071.6	17214	22562	12251.9	9773.59	13098.6	17184.9	13328.5	10410	20016.3	21045.4	20993.9
M577T182			0.368814	1.82316	0.001078	576.532	182.152						26658.1	23409.1	13464.8	25875.2	27615	19761.6	14285.3	13417.7	12898.3	11957.3	10144.1	12322.9	16111.1	16486.9	16486.7
M982T387			0.364166	0.498452	0.00107845	982.296	387.024						5002.19	4008.64	9582	4043.29	7622.67	6381.02	13128.8	11468.2	16678.5	9904.24	10210	12117.4	10327.4	10341.8	9472.57
M565T155			0.164317	2.4685	0.00108101	565.23	154.613						3662.73	2302.37	2044.07	2675.73	2847.38	4458.33	1741.13	1245.44	1235.09	781.847	1326.13	958.43	2072.02	2141.87	2069.19
M777T184			0.339945	0.324299	0.00108275	777.465	183.845						5033.46	2212.41	2215.42	221.087	4546.58	2117.1	10733.1	10810.7	9102.39	9101.75	5132.77	5523.6	6698.12	6665.96	6744.9
M1048T185			0.804091	2.90983	0.00108483	1047.64	184.681						97013.3	48824.1	36177	76826.4	52307.7	68823	26273.5	13135.2	23613.6	21136.5	24315.9	22107.4	46046.8	46058.5	45278.3
M434T100_1			0.313646	2.64703	0.00108649	434.279	100.288						14057	10553.3	6365.61	10047	11360.2	12880.2	3718.32	2883.06	7849.55	6460.84	1567.87	2175.68	8972.98	8157.61	8992.58
M382T101			0.673208	2.78755	0.00108967	382.295	100.877						57484	42388.1	24342.7	38632.6	60097.2	61031.2	27828.8	15300.5	20822.9	18928.2	12010.8	6981.94	33543.8	33714	33714
M601T379			0.346643	0.763917	0.00109017	601.335	379.328						14640.2	17305.7	14099.5	13975.5	10822.9	13866.2	18167.7	16564.5	18823.7	19303.7	19824.4	18205	17352.6	17352.7	16498.2
M80T170			1.81899	2.62223	0.00109531	79.9567	170.317						299773	366914	285979	208742	460473	467762	156110	57704.6	129591	122514	108113	222865	191090	190746	167153
M195T450			1.47309	1.58187	0.00109895	194.946	449.615						478585	559548	317910	517737	493074	520416	322634	224135	323051	287736	312166	355506	362126	362159	365565
M372T261_1			0.494251	4.33475	0.00109979	372.126	261.168						24625	19600.8	8420.44	10783.2	23737.9	25439.9	1794.77	2890.92	3633	4040.15	4685.48	8933.46	8955.83	8333.65	8367.88
M305T356			0.457304	1.75051	0.00110056	305.079	355.87						33424.2	40666.5	22860.6	38064.6	38950.8	43453.2	18767.1	17745.5	27378.4	17416.2	18664.1	24232.2	27032.7	28174.9	27035.1
M467T429			0.34656	1.75964	0.0011044	467.09	429.226						22483.7	23176.1	12728	18817.1	25232.9	17692.6	9836.09	11791.7	10995.1	12177.1	10560.4	12909.5	15540.4	15540.1	15425.1
M313T101_2			0.933102	4.57208	0.00111225	313.237	100.755						81342.2	102703	30757.7	60251.4	38469	81729.5	11079	14217.8	17516.5	12055.1	15249.3	16331.4	53440.2	46563.4	46978.6
M70T199			0.621102	3.0173	0.0011267	70.0294	199.214						23828.9	56342.1	46097.9	48070.6	27788.7	36932.3	4063.68	11005.4	21083	10146.8	22652.6	10278.3	30938.4	30941.4	29631.7
M175T416			0.428832	1.37642	0.0011283	174.937	416.332						77484.6	67957.9	50768.1	59523	67657.2	65781.4	45915.6	46367.3	49877.5	46570.4	42019.5	51992.6	61039.5	59599.4	59611.1
M731T359			0.387308	0.669986	0.00113052	731.212	358.841						13129.8	13078	16186.5	12490.8	10334	14382.8	17449.7	21743.8	20490.1	15072	23022.6	21033.1	16462.2	16319.6	16318.7
M218T272			0.41347	2.91469	0.00114147	218.044	271.876						27011.9	19195.4	13186	21141.8	12646.5	12689.4	5335.66	5832.19	6752.61	7553.01	2027.89	8821.8	8796.59	8641.1	8475.22
M383T350			1.2574	0.523414	0.00114673	383.117	349.877						80573.3	74013.1	117579	89490.9	41112.3	65038.6	150323	190024	163923	120362	111335	157795	117518	117304	115898
M596T468			0.687727	3.00745	0.00114794	596.133	468.462						37724.4	59209	16424.5	43120.2	51558.4	57257.4	13209.6	10835	14824	17264.6	15738.4	16340.9	31008.1	30994.5	31403.6
M732T175			0.248945	3.76796	0.00115306	732.422	174.797						6627.19	5335.52	4647.36	10217.3	5348.39	4410.54	1893.04	150.101	2821.95	2969.04	1052.5	823.201	2233.29	2233.96	2256.59
M166T346_2			1.61138	0.388622	0.00115373	166.018	346.437						41106.9	135956	70425.9	72138.1	132200	45297.4	260034	248662	284432	172182	153544	160344	114563	114119	112492
M598T196			0.25135	2.72189	0.00116838	598.241	195.88						4204.17	7503.77	5513.93	4190.92	8626.61	6815.21	1364.49	987.579	1935.16	2137.5	3271.5	3843.84	2435.01	2438.48	2646.59
M388T411			0.500911	4.11064	0.0011787	388.171	411.358						34802.8	16062.7	15288.1	24274.3	11570.6	23892	2451.58	3664.44	4171.06	5396.67	7438.9	7502.84	12600.7	12562.7	11954.3
M608T194			0.367645	3.42277	0.00118096	608.295	193.575						18499.3	13727.3	6838.46	7198.26	13454.7	11237.1	3399.96	1725.44	5069.67	3206.71	4557.86	2770.69	2970.51	2961.01	3160.09
M1171T178			0.314759	4.00623	0.00119198	1170.68	178.126						9377.92	7726.24	5574.49	15583.7	7587.95	8653.16	4770.74	511.816	1668.73	1978.83	3028.19	1646.36	4605.35	5039.12	4916.82
M534T349			0.433014	0.612758	0.00119783	534.131	349.399						11992.5	15590.4	17368.6	9610.72	10695.3	12828.6	22062.7	25890.6	22688.1	18229	16383.6	22179.9	21689.6	21654.7	23175.6
M397T247			0.201196	3.29344	0.00119992	397.243	246.618						3433.78	3758.34	2868.64	6068.05	2616.01	5210.91	1378.43	496.08	1906.65	2041.88	489.72	961.011	3389.88	3239.19	3239.43
M236T246			0.39193	1.51857	0.00120315	236.078	246.106						44623.4	42859.5	34442.5	50121.9	44354.1	35708.3	23863	23666.7	31695.9	29743.9	22151.5	34897.3	29947.3	29973.8	31552.7
M745T446			0.13118	1.36454	0.00120619	745.043	445.579						8404.71	7389.22	6819.6	7760.53	7385.93	6491.76	4451.64	5771.34	5573.83	6617.78	4422.41	5592.88	6455.63	6818.69	6818.1
M389T289			0.352327	0.590913	0.00120672	389.191	289.462						8425.87	11379.4	7756.54	7566.21	7674.1	6520.29	10532.6	14075.6	11319.7	16414.9	17144.1	13981.2	6981.71	6467.74	7409.22
M256T392			0.265284	2.59008	0.00120843	256.13	392.481						9901.23	9601.4	5196.28	6377.77	6017.67	8243.55	1494.17	1879.95	1867.55	4481.98	2412.07	5368.7	6244.36	6149.41	6145.22
M779T501			0.322795	0.529144	0.00121241	779.295	500.83						3512.23	4794.22	6704.09	4878.65	8320.46	4110.1	10674.2	11597	12844.8	7556.18	8767.35	9639.75	6425.32	6425.34	6319.83
M665T259			0.228055	3.4855	0.00121856	665.174	258.679						4000.05	5954.82	2530.25	5534.66	6961.05	2933.35	841.888	1411.43	2043.71	954.677	1480.23	1276.72	1705.82	1688.4	1937.4
M952T194			0.525572	2.63534	0.00121906	951.547	194.47						31360.9	21571.2	14685.1	38041.9	34013.3	35836.6	9721.63	12676.7	6227.61	7406.76	14391.1	16174.4	9068.64	9065	8665.72
M1010T356			0.371016	0.554777	0.00122664	1010.29	355.87						6505.6	4677.09	12685.7	4961.29	8542.87	8675.53	13695.8	15514.8	15470.9	11951	11988.7	14381.7	10763.9	10765.7	10604
M294T326			0.24734	2.74566	0.0012299	294.065	325.568						5126.87	10292.6	4877.32	8121.07	4831.04	5585.66	2090.82	2761.01	1940.79	2469.89	2296.66	2584.78	4250.76	3520.84	3526.36
M482T155			0.310553	3.85004	0.00123964	481.757	155.381						11575.3	7203.02	2787.36	10964.1	6780.59	8616.69	2940.73	1266.96	2495.66	1624.84	2031.62	2088.63	5412.94	5099.64	5099.2
M1076T187			0.632613	3.05414	0.00124144	1075.69	187.148						45541.9	34920.1	25540.5	47836.3	18955.9	54382.4	13529	7638.18	13910.1	13702.5	11020.9	14582.6	24146.6	24892.5	23407.8
M373T153			1.28411	0.596892	0.00124302	373.053	153.297						109642	50960.3	160248	81407.3	112004	106504	179193	170548	182546	188311	152675	166722	140817	139361	139401
M536T208			0.395872	3.09491	0.00124553	536.213	207.821						18858.6	21615.4	8850.54	9661.34	12694.9	13740.9	2061.6	4514.3	6320.32	4802.33	6167.79	3734.34	7086.61	7087.73	6578.08
M735T34			1.46427	6.59009	0.0012543	735.494	33.501						243848	194404	46745.4	140456	104711	162076	42417.8	16247.8	16601.2	18403.7	19893.3	21827.3	86138.2	83956.6	83837
M498T523			0.103989	1.82414	0.00125493	498.267	522.903						2347.93	1471.95	1080.23	1798.9	1755.58	1748.4	838.866	926.603	991.213	1002.7	847.882	986.049	956.12	873.587	946.916
M847T34_1			0.388738	1.3951	0.00125835	846.539	34.3095						78914.6	55283.8	75083.3	81990.7	77101.2	74639.5	54706.6	62160.2	56644.3	46066.2	53246	44726.3	64469.8	66666.1	66636.1
M812T431			0.272223	1.44889	0.0012584	812.207	431.441						21675.1	27754.2	18688.9	27225.4	24596.8	23938.4	17631.2	13745.2	15771.5	18720.1	14351.4	19083.5	19936.2	19531.8	19549.3
M668T151			0.410783	2.52354	0.00127001	668.323	151.379						17644.4	21227.3	9576	27083.6	24234.7	18232.6	8649.84	3739.49	10252.3	7796.5	9824.26	6496.78	14747.9	14745	15543.7
M223T194			1.10728	2.40904	0.0012724	223.075	194.155						92680.7	194311	101422	162104	148220	152817	42720.8	17442.3	64402.5	64614.5	78285.7	86017.7	56772	48308	56941.6
M452T254			0.595701	0.758439	0.00127276	452.082	253.606						49450.1	37716	44283.2	34449.4	41533.9	32879.9	56401.6	54293.4	54240	52369.7	46928.1	52618.5	47737.2	48895.9	48940.5
M269T370			0.357585	2.02671	0.00127367	269.087	369.61						19806.3	25915.6	20081.3	19576.1	12033.3	14455.4	6005.65	10078.4	7799.33	10178.8	10168.1	10966.5	13455	13051.1	13459.5
M256T168			0.349596	6.05574	0.00127711	256.117	167.604						13370.1	11842.8	4668.07	8601.73	9374.7	3930.44	471.642	3659.48	307.957	1887.91	502.473	1722.39	4370.77	4910.6	4382.81
M443T336			0.437662	2.96033	0.00128528	443.169	335.998						22880.3	19954.6	6962.67	14423.1	19103.4	24572	7993.09	3607.49	6040.61	6851.19	6343.07	5611.87	11393.5	11233.2	11235.7
M279T451			0.328507	1.43326	0.0012874	278.949	450.974						35722.9	38600.6	28766.1	39211	35485.9	39624.5	25662.4	22940.6	17859.3	26710.7	27384.1	31132.7	28955.4	27803.3	28932.7
M646T119			0.243351	2.78902	0.00128897	645.509	118.802						7929.07	7045.38	7551.59	7467.68	8217.84	3125.3	3829.93	336.652	3996.3	3203.4	2669.1	785.898	4985.69	4809.2	4816.78
M307T101			0.798838	4.91793	0.00128982	307.263	101.056						74550.3	39834.4	28145.2	37469	31980.1	73690.9	10475.2	9368.31	9298.73	12681.7	8062.77	8200.61	29987	28612.4	28516.5
M319T473_2			0.240585	2.69356	0.00129569	318.987	472.627						7905.39	5856.43	3778.33	4554.61	6846.05	8715.2	4359.86	1769.51	1326.71	1929.75	2232.11	2362.09	5744.86	5749.85	5475.38
M332T384			0.512632	3.35695	0.00130387	332.144	384.312						28461.9	39323.9	17372.8	19157.5	16110.4	22085.3	3523.77	4103.1	6869.51	10877.1	8780.25	8298.94	13432.8	13432	13098.4
M371T261			0.676227	2.6598	0.00130704	371.179	261.186						51273	59865.6	20384.4	63772.2	37829	52152.2	16655.9	14854	15095.3	21489.2	23833.3	15327	38990.3	36533.2	36543.2
M540T261_2			0.345948	4.39563	0.00131509	540.312	260.988						11363.6	14423.6	4546.76	10113.7	4638.14	11364.9	1647.09	1899.47	2956.21	2643.49	2303.75	1392.45	4760.51	4468.51	4438.7
M414T255			0.254563	1.62398	0.00134339	414.244	254.531						9440.98	13414.5	13994.7	11966.8	15282.3	15668.9	6389.08	8928.39	7550.5	6657.65	8773.31	10819.9	10711.5	11790.1	10704.4
M251T22			0.409359	5.30174	0.00135165	251.058	22.122						19884	14252.3	9049.58	5469.99	15681.7	9202.44	1726.18	956.013	2222.67	2923.66	710.984	5331.43	4325	4312.31	4684.54
M446T30_2			0.756524	2.05928	0.00136289	446.375	29.773						82765.4	112519	60679.8	68188.3	66069.8	71232.9	17963.8	40915.7	51326.8	44449.7	35037.2	34393	56027.2	55797.5	56027.6
M452T194_2			8.98034	2.84257	0.0013669	452.277	194.47						1.08626e+07	6.08151e+06	4.77047e+06	1.07284e+07	6.155e+06	1.00501e+07	3.26267e+06	989875	2.39643e+06	2.88435e+06	3.4696e+06	4.11121e+06	3.46551e+06	3.55167e+06	3.46532e+06
M317T450			0.49978	1.6829	0.00136854	316.869	449.884						51247.8	55070.2	32982.7	64936.4	43144.4	51273.1	30586.5	24586.3	31270.5	33618.8	27739.4	29662.4	36071.9	37312.8	37327.6
M451T194			0.624835	2.83198	0.00137378	450.86	194.096						52733.3	29556.5	20711.4	51407	32512.7	46847.5	15581.4	8011.19	13884.2	7725.13	17753.8	19590.1	24839.7	24833.1	22283.7
M412T407			0.32465	0.605885	0.0013903	412.145	406.703						7259.38	8872.19	5653.17	6668.33	9448.7	3886.58	10560.1	13197.9	11790.9	13264	10122.9	10035	7287.84	6948.5	7288.89
M506T330			0.0704341	0.742925	0.00139192	505.772	330.063						596.907	529.544	458.995	543.215	501.238	456.692	727.085	799.47	597.751	699.348	587.579	743.412	677.522	674.856	677.522
M556T443			0.175708	2.12189	0.0013933	556.222	442.564						4645.74	3449.93	3207.13	3885.84	5284.29	3088.27	1320.64	2884.25	2266.71	916.498	2386.43	1329.33	3009.47	2977.06	2418.27
M209T150			0.505104	1.71095	0.00139842	209.066	150.421						55881.5	47916.9	31755.7	45079.7	51882.7	44828.1	21497.8	25372.9	32340.3	20567.3	24043.9	38277.4	33849.6	36006	36018.2
M359T294			1.14464	0.78448	0.00139907	359.119	294.428						154840	163251	169269	162040	165939	132729	190405	175040	208811	214104	188931	231237	178548	180660	178527
M260T416			0.151262	1.75081	0.00140792	259.839	415.739						5060.1	4948.73	2848.34	4061.45	3190.82	4025.29	2267.04	2282.52	2115.66	2422.68	1791.03	2905.94	5976.14	5382.42	5339.79
M219T308			0.192274	1.93303	0.00140848	219.098	307.814						5881.15	6759.79	6457.59	9404.76	4782.67	6084.9	2874.26	3423.66	1964.69	3888.19	3774.79	4441.84	5505.76	5720.69	5504.62
M281T451			0.186318	3.23594	0.0014113	280.847	451.033						2966.83	3071.27	6089.18	3134.52	2625.75	3333.43	962.086	858.973	715.06	568.543	1617.2	1836.04	3211.69	2267.42	1889.64
M408T354			0.281153	2.57703	0.00141436	408.053	353.65						8356.97	13172	9036.18	4544.57	7992.59	8790.44	5067.52	2727.21	3974.91	2078.58	2541.5	3746.9	6146.87	6763.9	6241.89
M251T141			0.211411	2.54608	0.00142504	251.077	140.864						3827.16	6138.98	5602.78	3433.17	5103.3	3477.67	1144.18	309.684	2958.71	1324.89	2298.84	2797.23	3757.36	3749.68	4273.01
M464T23_1			0.321262	1.59009	0.00142505	463.847	23.422						24966.8	28513.1	22586.3	26615.5	24354.5	33789.5	20195.5	18630.2	20097.8	17648.5	14536.7	10033.7	20166.5	20201.6	18965.2
M340T125			0.790951	4.64909	0.00142595	340.248	124.827						72206.2	30488.4	27801.3	34506.6	70416.1	69373.2	19230.8	6819.86	13086.7	9601.64	6009.88	10810.6	38447.9	36478.7	38433.3
M173T348			0.789556	3.06549	0.00143103	173.092	347.584						78790.4	57176.8	33783.5	32878.1	55853.5	82866.4	13576.8	16869.8	20182.8	23716.8	19088.7	17917.2	41030.3	40833	40830.4
M861T477			0.473014	0.538973	0.00144247	861.276	477.33						7206.89	9398.64	13468.7	10450.5	18766.1	12404	24677.1	19637.4	23348.6	15428	22707.2	27223.1	17886	17911.6	17213.4
M209T42			0.418029	3.50736	0.00144454	209.118	42.0815						9211.59	24581.3	16419.2	19389.7	17617.5	9522.99	3667.18	3311.01	3813.03	4880.16	9691.67	2219.59	11481.4	10073	10053.2
M286T346			3.05825	0.362622	0.00144658	286.059	346.432						137685	453311	229716	242891	427427	136916	874537	911074	1.05829e+06	610422	497535	537514	358881	355474	347657
M923T461			1.60517	0.506244	0.00144886	923.229	461.108						111469	73250.4	188116	73812.8	152191	136154	240040	221475	300263	177330	211935	300811	215642	223966	224050
M373T38			1.43223	25.4683	0.00146254	373.143	37.6305						80983.5	205793	16286.7	147607	176890	132299	888.402	7789.72	6470.44	2731.66	6997.38	4957.79	46837	47217.5	46718
M373T168			2.4262	0.536111	0.00146841	373.053	167.643						267586	274613	519966	200628	258624	262026	661563	417844	536960	642664	574203	493396	394484	388365	376846
M162T333			0.272919	2.47508	0.00146855	162.022	332.588						6464.98	12875.7	4948.86	9604.97	8914.78	7595.53	2415.82	3671.76	3199.97	3897.28	4084.47	3095.67	5547.7	5339.41	5347.3
M518T232			0.199717	1.7751	0.00147673	518.249	232.464						10062.3	5917.23	7475.61	8854.95	7223.2	8635.45	2504.84	4605.88	3842.19	6402.86	5467.42	4312.54	6951.02	6990	6440.84
M318T450			0.289191	1.48125	0.00148068	317.873	450.245						25041.6	27884.1	22129.9	31497.1	20338.9	29194.8	19597.7	13783.8	17023.7	17739.7	19398	17832.1	24140.3	23860.9	23856.6
M293T449			0.440133	1.66586	0.00148157	292.923	449.214						35718.4	51713.6	27847.3	46980.9	43127.4	39704.4	23475.1	18760.3	26472.7	28949	27036.6	22433.1	31951.5	32893.3	32888.3
M157T416			0.183772	1.37638	0.00148201	156.926	416.287						14679.4	10779.2	10377.4	13743.9	13494.4	13805.5	8721.05	9962.38	10094.6	9017.29	8001.67	10059.6	12341.2	12002.8	12253
M442T409			0.432232	0.551345	0.00148481	442.156	409.276						8093.7	11455.9	8694.32	8981.41	17343	7011.18	18180.7	22099.1	18251.9	21858.8	15657.7	15641.4	11246.2	11238.5	11456.8
M328T182			0.622534	2.92522	0.00148582	328.235	182.088						46822.7	28985.3	21956.3	50772.4	28022.7	51796.5	15553.4	3416.84	12472.6	15827	12606.5	18188.3	27470.3	25541.1	25478.4
M667T253			0.180713	0.496114	0.00148593	667.164	253.248						670.408	1161.79	2354.44	1469.53	2146.46	1094.68	3777.86	3493.83	2630.93	2824.84	2300.69	2905.87	2545.26	2204.66	2558.4
M539T450			0.0897128	1.52357	0.00148711	538.813	450.285						2453.58	1900.77	1520.83	2206.65	2047.4	2157.06	1332.51	959.111	1379.2	1614.89	1210.56	1567.86	1621.97	1584.13	1584.04
M542T463			0.280878	2.21334	0.00149333	542.068	463.164						13226.6	9632.93	6739.51	7667.35	8215.38	13306.2	6286.94	4795	4644.86	3810.18	3439.18	3584.61	6817.68	6932.76	6775.01
M231T228			0.352743	2.70306	0.00150198	231.135	227.888						18008	11851.7	12952	10100.5	9869.68	19079.8	1147.08	2749.34	3959.71	7396.94	7346.43	7685.32	10758.4	10422.8	10488.7
M201T200			0.230027	1.99928	0.00150594	201.112	199.944						10705.8	7097.54	4941.83	6703.22	7929.04	7391.1	3659.5	3795.2	2243.72	4047.08	3458.03	5188.83	7342.73	7412.28	7157.92
M377T276			1.35048	0.728454	0.00150651	377.067	275.941						195598	161003	213871	162383	188978	173682	250298	306312	232321	268364	218266	228332	229820	223379	223372
M144T375			0.399036	2.12923	0.00150686	144.066	375.323						18650.4	30806.2	21019.8	28882.1	27545.5	16861.8	17156.2	13681.1	6469.85	12899.4	6621.68	10691.7	18633.5	18401.4	18400.4
M916T430			0.0774382	1.4768	0.00150796	916.176	430.079						1887.51	1759.94	1641.7	2115.65	1872.81	1852.38	1007.72	1400.43	847.13	1470.8	1168.82	1641.67	1697.79	1784.43	1740.78
M681T474			1.3913	0.515377	0.00150884	681.21	474.471						81160.5	56349.4	148998	71696.2	121675	100122	184057	195395	219046	120146	177921	228829	160999	161269	151197
M255T394			0.14603	1.47725	0.00151786	254.991	394.134						7155.48	4906.85	5125.05	6296.78	6451.4	6504.09	3626.38	4519.48	4377.87	3217.8	3804.56	5121.07	5075.8	5179.09	5078
M94T149			0.429441	2.46614	0.00152852	94.0294	149.42						21967.7	27519	17399.4	12702.7	21062.1	20996	7862.36	3511.86	6098.97	7882.58	6652.19	17318.8	15321.7	14405.7	13968.6
M253T101			2.53739	6.75882	0.00153284	253.217	101.268						734988	288255	343478	298948	340341	756949	51086.9	65295.8	70438.6	87970.7	49778.6	84222.6	236436	236432	232105
M982T192			0.458356	2.29304	0.00154956	981.591	191.732						24698.7	23584	19748.2	34670.3	23850.8	36614.8	14715.6	2922.57	10216.1	13781	19171.6	10350.5	19923.3	19091.9	19139.7
M173T65_1			0.352541	3.01782	0.00156404	173.019	64.746						12297.9	20348.2	14454.9	12154.3	5481.61	12940.4	3784.55	2245.87	4102.3	5749.08	4488.5	5369.28	5003.7	4796.68	4791.72
M619T226			7.48795	2.32448	0.001567	619.288	226.482						8.86786e+06	5.82723e+06	3.65278e+06	8.99708e+06	5.63445e+06	6.96328e+06	2.1553e+06	2.33564e+06	3.62316e+06	2.59648e+06	3.70851e+06	2.76443e+06	4.86968e+06	4.8694e+06	4.83596e+06
M1024T185			0.775978	2.60518	0.00156863	1023.64	184.681						71503.3	48662.2	34938.1	97489.2	56903.1	79442.5	20759.3	23005.8	22600.8	27295.4	27262	28371.1	48840.2	49952.1	48839.4
M966T492			0.254183	1.48951	0.00157942	966.271	491.742						17961	22774.9	14393.2	19537.6	18912.9	17505.9	11310.1	11196.1	16156.8	11585.9	10570.1	13759.5	14367.1	14486.2	14367.1
M671T411			0.532948	0.580802	0.00158023	671.185	411.187						14779.8	12005.1	25432.5	12135.2	22922.5	18794	33384.4	32693.1	33810.3	23095.6	26279.5	33362.6	25867.3	25164.1	25143.2
M378T431			0.498402	1.53484	0.00158643	378.025	431.441						56838.8	76883	47357.3	79189	66959.1	66490.6	44717.2	34177.9	44109.4	46819.3	39365.4	47330.5	57174.9	57183.7	55992.2
M195T425			1.26973	0.721491	0.00159052	195.05	424.526						139584	135939	147052	175534	206156	135823	252116	196604	218468	211178	202686	221928	191039	189126	189139
M405T418_2			0.457999	1.56714	0.00159309	405.073	417.653						61940.4	52145.3	38417.5	59120.8	64009.7	44251.1	38108.7	33701.5	36591.5	31070.7	27753.6	36893.7	42168.5	41915.4	41675
M382T477			0.226237	0.620503	0.00159631	381.921	476.542						3455.94	2651.38	4602.83	2966.51	4709.16	3841.84	5919.5	5899.01	6996.21	4157.46	6233.68	6616.17	5004.71	5006.39	4889.97
M594T207			0.509973	2.86464	0.00160599	594.286	207.006						33759.8	33311	10902.1	28077.8	25697.8	23716.5	2064.24	10811	13969.7	13342.3	9449.92	4633.24	13010.9	12482.2	13011.4
M368T36			0.643073	2.51297	0.00161848	368.277	36.041						43086.7	52599.6	24505.3	45111.1	58429.6	60043.4	27824.2	16312	19060.9	1127.46	21786	26813.8	31393	32648.8	31406.1
M534T184			0.897231	3.11437	0.00161981	534.356	183.921						101066	62480.1	39237.1	73108.7	54230.2	111998	31438.8	14534	20629.9	27575	27625.4	20158.2	49806.7	49982.6	46940.8
M787T435_1			0.220749	0.570452	0.00162447	786.723	435.389						2943.44	2440.59	1481.1	2713.33	3633.19	3975.95	3580.59	5369.36	5335.5	5763.39	4391.47	5689.47	3861.6	4185.06	4194.77
M347T404			2.41714	89.6573	0.0016414	347.134	403.847						465665	476080	40487.8	153480	484995	419758	2588.21	5914.1	3329.01	3330.88	499.043	7097.27	145432	143860	143859
M295T329			0.697894	0.241938	0.00165127	295.139	329.283						5320.01	2096.88	16288.8	7816.7	10248.3	3700.32	23922.9	16284.5	53380.7	28692.2	29834.9	35829.5	22515.8	22516.9	22053.5
M493T427			0.245178	3.20548	0.00165909	493.251	426.571						9269.52	2287.81	6647.14	7520.77	5394.18	8411.94	2851.32	1133.14	2475.27	2174.28	1186.1	2512.31	5039.08	4916.33	4914.32
M357T403			0.198885	2.35737	0.00167146	356.882	403.087						6545.07	5855.2	3272.83	4398.89	5752.12	3838.76	1425.65	1982.95	2109.26	3937.5	2128.52	999.139	2855.61	3144.33	2589.93
M330T230			0.253258	2.58989	0.0016761	330.165	229.558						6987.11	8533.86	5440.7	9920.88	4339.77	8776.1	532.654	2408.4	2099.6	3895.07	3430.5	4622.33	4172.3	3772.11	4200.65
M433T30			0.312297	2.00989	0.00170647	433.331	30.425						15397.6	17477	14472.8	10820.8	12608.8	9080.78	2743.92	6090.87	9156.49	5902.62	8702.3	7136.12	6945.92	6937.21	6732.63
M517T167			0.361431	0.243211	0.001716	517.147	166.94						3026.22	1834.05	2739	946.217	2239.61	1557.94	4331.61	15051.5	9118.49	7929.88	7796.88	6521.96	3632.02	3761.42	3761.87
M171T311			0.195508	1.7059	0.00171859	170.97	311.391						8887.87	6667.5	4869.27	8791.6	8743.01	7649.24	3553.93	3485.48	5268.97	5343.96	5081.6	4001.84	3339.29	3781.56	3768.5
M611T333			0.110411	1.50129	0.00172277	611.167	333.015						3064.17	2961.17	3989.91	2875.35	3163.8	2966.91	1592.49	2801.07	2489.44	1910.51	2057.85	1818.65	3273.94	3222.81	3275.36
M512T516			0.0853506	1.65628	0.00172912	512.281	515.888						1373.48	1081.14	986.017	1321.51	1268.75	1272.61	508.643	1165	636.778	699.59	584.553	815.019	850.105	941.678	848.424
M363T24			0.372883	0.458913	0.00174182	363.091	24.3485						8572.5	9185.7	5857.9	1571.39	4240.96	4553.85	11282.6	11770.1	12258.3	17269.1	9522.77	11946.7	8017.48	8798.39	8800.71
M227T101_2			0.909419	3.37364	0.00174219	227.201	101.308						110582	54908.6	64180.5	48914.7	56559.2	116693	15506.8	24652.4	29127.5	21012.3	16331.9	27301	47297.1	46767.3	47296.3
M903T416_2			0.201013	0.586359	0.00174343	903.098	415.804						1761.51	1377.48	3918.02	2036.32	2954.21	2781.54	4253.39	4041.84	4532.64	4212.52	3561.01	4688.71	3729.9	3671.38	3671.33
M801T449			0.236394	0.610011	0.00174363	801.189	449.018						3937.4	3605.86	4105.76	2849.76	5736.68	3898.29	6596.77	6867.89	6997.27	4358.71	7623.98	7118.17	4783.77	4803.73	4851.61
M1043T461			0.359091	0.572325	0.0017463	1043.19	461.414						4325.4	7046.67	12029.9	6457.75	9004.73	6804.98	13003.1	12363.9	16086.9	11396.4	11564.1	15381.9	10601.2	11142	10602.8
M99T416			0.410164	1.52358	0.00176199	98.9558	416.236						52048.9	43384.2	31554.2	36507.6	46617	44327.9	25932.3	29469.7	34778.1	29246.7	23751.5	23822.8	36229.2	36229.1	36194
M177T230			0.364754	0.463924	0.00176471	177.057	229.608						1655.47	4103.24	7206.65	6529.54	8562.46	4137.47	15720.1	10832.5	12251.2	12575.7	9505	8512.36	7678.23	7721.78	7010.76
M215T278			0.590881	1.92087	0.00176503	215.103	278.471						59448.7	45829	38467.9	57839.9	63455.1	60428.7	20863	33191.3	16699.6	27918.7	22327.5	48438.5	47773.6	47117.7	47112.4
M859T411			0.432564	0.338116	0.00176731	859.256	411.245						3480.77	4123.57	6988.73	3117.39	6494.2	4966.83	14820.1	12122.8	13050.9	8562.83	13439.9	24280.1	11052.2	11587.9	15002.4
M421T471			0.499214	2.12486	0.00177896	421.074	470.502						51966.8	30319.4	23263	40554	36869.1	35512.5	26277.9	13217.6	19323.5	15308.3	18472.8	10222.8	30486.9	28108.5	28111.9
M1142T409			0.16847	0.538579	0.00179385	1142.34	409.306						1402.86	1063.78	2452.89	1193	1782.14	1300.98	3262.88	3584.87	2075.75	2324.07	2968.04	2858.31	2991.02	3056.62	2989.78
M201T367			0.122664	1.67451	0.0017941	201.088	366.919						4328.33	2813.43	3455.29	3857.66	3717.87	2942.8	2100.83	1731.38	2824.86	1680.99	1459.33	2812.48	2949.85	2954.06	2746.68
M135T301			0.692234	1.85858	0.00179864	135.029	300.639						99080.4	88613.2	49941.7	78204.1	76813.7	85389.3	43595.2	31631.9	51742.1	52819	21831.5	55588.3	52604.3	48205.6	52637.2
M639T32_1			0.170238	2.81084	0.00182223	638.544	31.541						3200.07	4397.75	2160.12	2790.33	1438.17	3635.95	914.283	1419.98	976.907	954.69	1417.2	586.378	1718.8	1533.36	1713.13
M765T448			0.141782	1.7409	0.00182271	765.017	448.183						5067.25	3717.72	2845.99	3885.03	4696.44	3534.01	2745.68	1502.28	2354.99	2529.72	1673.22	2834.45	2819.85	3197.81	2815.2
M453T472			0.645898	1.87848	0.00182743	453.074	471.896						71857.7	98704.4	68197.8	48880.8	55334.2	57803.1	37173.2	32058.8	40034.9	30483.2	39672	33930.2	43536.6	40417.2	43502.5
M1040T311_2			0.0988285	1.41777	0.0018275	1039.72	311.272						4191.63	3693.67	3006.55	3298.72	2862.31	3248.25	1928.29	2120.62	2493.68	2818.12	2423.79	2534.53	2728.49	2825.25	2825.03
M397T154			0.691392	0.153716	0.00183289	397.185	154.003						3737.64	4959.44	2708.4	5045.18	4296.47	4263.7	24334.3	53904	18906.8	23110.2	23914.9	18538.3	15237.7	15913.5	15234.5
M520T253			0.0687692	1.24584	0.00185143	520.184	253.248						4000.67	3653.04	3557.23	4075.18	3461.85	3944.33	3249.32	2702.07	3052.53	2680.14	3605.78	2924.6	2419.1	2043.76	2176.36
M762T335			0.167629	0.595035	0.00185663	762.209	334.611						2602.89	1359.24	2351.57	1588.29	1245.6	1706.34	2331.79	3443.57	3510.2	2693.85	2951.63	3309.77	2361.5	2248.69	2249.58
M302T40			1.3715	3.50779	0.00189767	302.286	40.097						197837	168678	40807.7	176740	152700	229590	74323.4	15784.5	58591.9	41287	42662.5	42838.3	107044	106993	101778
M185T102			0.479537	1.76679	0.00190003	185.154	101.975						53328.5	42132.9	53051.3	34358.8	39158.3	64825	26203.7	21997.7	28097.1	34262.5	29305.6	22493.1	34545.7	38567.7	38551.3
M168T43			1.38594	14.3365	0.0019058	167.979	42.6985						154490	166263	47486.2	43248.8	105797	200001	14889.6	2943.43	4998.53	5492.69	3351.84	18355.9	71328.3	71316.2	72525.9
M372T455			0.284788	2.05272	0.00190773	372.087	454.599						10497.5	15344.4	11240.9	12684.1	14834.6	8301.35	6237.9	5515.12	10375.9	4588.63	2933.56	5864.23	3526.37	4697.45	5206.11
M421T416_1			0.160307	1.71302	0.00190834	420.995	416.252						5069.24	5275.66	2991.75	5392.17	4621.58	4367.44	1636.2	3591.81	2343.58	3062.59	3112.47	2434	4375.63	4335.85	4335.52
M97T416_2			2.21973	1.52969	0.00191048	96.9595	416.267						1.50356e+06	1.18373e+06	871791	989910	1.22612e+06	1.2182e+06	678965	742703	862414	755534	653999	878088	1.00941e+06	999956	999925
M138T78			1.14215	2.15985	0.0019138	138.038	78.109						167145	246304	97098.4	161013	146768	185443	53468.7	52967.3	92060.5	82953.2	83468.8	99822.5	119635	117285	117273
M311T101			0.897765	4.73253	0.0019358	311.221	100.97						62875.3	50548.2	65784.1	48113.7	47205.5	127804	12061	6631.41	16574	19289.6	13150.3	17307.4	29707.1	29710.3	29230
M758T332			0.104487	2.24685	0.00193715	758.403	331.651						1870.6	876.216	2365.43	2014.69	1439.01	1721.95	383.846	636.064	983.898	929.728	766.684	878.581	990.854	989.84	1065.25
M855T405			0.185403	2.38275	0.00193977	855.468	404.673						5054.31	2401.06	3859.59	5178.98	4640.07	5785.58	768.078	1041.46	1714.19	2438.15	1975.11	3360.72	3001.63	2785.1	3001.39
M579T311_2			0.159137	0.505013	0.00194326	579.072	311.486						738.416	649.555	1468.11	870.351	2170.62	1452.53	2375.77	2477.51	3031.54	1775.54	2413.37	2479.51	1791.21	1919.97	1785.17
M332T360			0.475245	1.96982	0.00194535	332.089	359.803						44497	46811.3	30820.8	37830	21140.2	33356.6	12464.7	18934.2	20033.1	24466.1	18483.5	14489.2	23081.2	23048.8	25117
M265T150			0.166446	1.33532	0.00194922	265.147	150.252						13925.9	17256.5	15841.4	16784.2	14244.4	14557.9	12467.2	11042.3	13871.1	8837.89	10464.5	12671.5	14486.2	13520.7	14478
M266T381			0.947123	0.468948	0.00194944	266.087	381.328						15794.1	55621.4	37345.9	34348.3	61560.9	20394.4	91992.6	73506.5	83735.7	104382	69707.4	56612	36137.1	37827.9	37808.4
M810T157			0.410063	3.21455	0.00195818	810.396	157.263						19841.6	22327.9	4468.98	18883.7	16299.6	14173.6	6281.64	2350.48	4775.78	5306.71	6559.47	4588.7	11158.2	7795.11	9826.35
M164T170			0.242372	2.33747	0.00195854	164.071	169.919						8599.07	9160.6	7123.37	9161.39	6932.86	7920.96	5001.43	476.571	1004.16	6398.41	2236.74	5802.01	6282.82	6086.96	6092.11
M387T368			0.2504	3.02008	0.00195919	387.187	368.039						7727.78	8775.34	6426.82	8049.09	1795.01	7275.89	1724.24	1666.23	3431.04	1782.84	1722.24	2934.63	4592.58	4648.9	4634.66
M241T224			0.168678	0.589836	0.00197216	241.091	223.819						2252.33	1096.49	2402.63	1268.16	1584.43	2226.08	3834.96	2992.67	3183.18	3197.33	2751.29	2401.81	2542.53	2545.32	2262.08
M1090T37			0.317545	1.44145	0.00197237	1089.83	36.869						30603.5	32786	27490.9	24499.7	29708.4	29528.1	20155.5	12984.6	17986	23699.3	20773.1	25540.8	21543.9	20302.5	21409.1
M548T225			0.226594	2.09859	0.00199814	548.292	225.145						5653.69	6929.4	5039.27	10849.9	6889.65	8544.8	3773.77	4486.98	3089.57	2660.25	4301.51	2609.9	5489.44	5488.26	5647.47
M372T297			0.355706	2.72369	0.00200939	372.211	296.705						10722.9	23483.9	12567.4	12590.6	10368.5	14367.1	5346.3	2849.6	3868.83	8058.03	6809.29	3945.33	9968.82	8650.99	10004.3
M970T508_2			0.127302	1.76061	0.00201375	969.61	508.484						3891.64	2526.48	2999.92	2654.22	2926.03	3831.65	1356.09	1681.83	2145.61	1906.4	1041.91	2563.29	2608.77	2619.32	2619.31
M954T193			0.72027	3.51816	0.0020441	953.564	192.736						65667.1	35127.8	26227.6	73541.7	37138.5	51980.3	13053.9	650.474	10588.1	12011.5	24736.1	21299.2	13077.5	11531	13601.3
M310T122			0.651832	3.50509	0.0020581	310.238	122.277						56511.2	23749	29118.7	25673.8	52120.8	58334.9	22142.1	6076.32	13645.7	8344.37	8068.48	11766.3	30098	28818.1	28820.6
M994T190			0.206115	1.60175	0.00206363	993.594	190.363						14882.2	9334.85	12573.2	12383.8	11573.8	11178.1	9274.65	7705.58	5448.24	6053.87	6145.87	10276.3	10917.7	11112.3	12072.7
M246T435			0.135009	1.71741	0.0020643	246.062	434.631						3998.72	3802.26	2553.02	4856.38	3247.07	3893.78	1908.14	2128.63	2228.38	2335.25	2974.06	1440.07	3330.85	3210.3	3308.3
M332T352			0.116408	1.88327	0.00207325	332.181	352.308						2797.48	1991.33	1829.64	3020.19	2003.22	2497.73	719.855	961.64	2016.36	1182.88	1274.34	1352.94	2219.59	2222.23	1997.27
M537T188			0.317122	1.92409	0.00207712	537.331	188.359						17463.7	16512.1	13049	15326.4	12087.9	22761	6245.39	6963.94	6312.43	13045.6	8155.76	9794.4	13391.5	13336.7	13924.8
M251T358			0.149478	2.21477	0.00208732	251.003	357.952						4280.95	2174.96	3030.61	2137.85	3126.21	4118.19	1484.39	986.815	1696.66	996.323	2167.18	1188.17	3165.37	3018	3168.85
M511T152			2.14726	4.78818	0.00209133	511.302	152.064						518453	248420	122563	487674	255135	474431	111925	69695.5	77792.3	70350.9	72607.2	37603	162817	162889	166932
M656T332			0.0922941	2.41896	0.00211635	655.824	331.512						1362.29	541.183	1530.5	864.153	1324.72	1250.97	421.201	326.994	450.85	710.864	326.666	605.065	839	812.027	812.99
M368T346			0.637656	0.511333	0.00213682	368.063	345.882						11830.2	32886	15202	20054.4	31343	14215	44317.6	43682.2	52216.8	30205.2	34767.9	40307.1	23453.2	21326	23477.1
M285T105			0.427679	2.06321	0.00214444	285.206	104.933						30207.3	33220.6	32562.1	20797	16912.5	25770.6	4041.6	11434	16774.8	16741.3	13575.6	14724.9	16791.4	16253.7	17730
M588T150			0.294629	1.852	0.00215651	588.33	149.983						19359.5	17198.7	10953.6	16253.5	14409.7	13240.4	7031.54	5101.19	8487.76	12627.4	5582.25	10530.3	14093.7	14191.5	14192.4
M387T355			0.902936	0.726161	0.0021641	387.114	354.57						82800.8	59765.4	103297	75136	92580.3	87514.4	108797	128786	121299	101151	105246	124780	105679	105697	101707
M376T43			0.500163	2.65799	0.00217123	376.25	42.501						21273	43033.2	22957.6	35789.4	15638.8	31901.1	11741.1	11704.9	5988.11	10089.4	10179.3	14478.6	18505.6	18519.8	20328
M617T346			0.149394	0.436721	0.00217879	617.092	346.437						799.578	1131.56	806.805	678.968	1087.83	845.585	2892.62	2212.6	2697.16	1233.25	1605.28	1610.23	989.225	921.718	920.505
M753T393			0.405298	4.75161	0.00219197	753.416	392.693						22493.1	3541.14	10717.8	16676.9	13505.4	18308.4	2706.46	1736.39	4147.65	3483.01	1383.02	4483.25	9751.39	9642.48	9642.1
M1113T37_2			0.376136	1.59354	0.00220271	1112.82	36.892						30995.7	32215.4	22529.5	34611.1	40219.3	36475	17053.7	15877	24430.7	17639.8	25383.7	23267.8	29075.1	31175.4	29043.5
M327T389			0.369087	1.91061	0.00220384	327.093	388.614						26552.5	27527	17902.6	22118.2	20592.3	18665	4838.47	10964.3	12842.7	18399.2	7697.45	15056.3	19789.1	19008.1	19297.9
M812T407			0.396657	0.455501	0.00220831	812.234	406.773						4705.35	3494.36	11471.3	3896.31	8051.37	7489.73	18965.9	15687.2	16834.8	9842.27	10867	13660.8	10435.8	10507	10435.5
M382T129			0.464625	0.240722	0.00221144	382.169	128.98						4834.36	617.229	2215.77	5097.32	3087.36	3547.52	8190.12	24696.7	13042.8	11952.5	9356.94	13350.1	9684.82	9305.14	9693.69
M724T179			1.30731	2.03026	0.00222244	724.37	178.784						302859	211436	133963	210260	265541	305999	114320	63355.7	124036	148743	113437	140480	183264	185343	183256
M788T348			0.424472	0.326063	0.00223192	788.215	347.779						2601.22	5448.26	4923.1	3841.67	7491.05	2758.21	18376.2	19687.6	17428	8947.28	7441.25	11120.6	6835.8	6737.23	6736.7
M335T39_2			0.881788	2.04762	0.00223356	335.294	39.328						113824	98592.7	62699.5	77640.9	123354	131681	31011.6	62111.8	72094	39505.9	39149.8	52955.1	74595.9	81197.8	78259.3
M346T348			0.15593	1.89548	0.00223514	346.194	348.179						3880.36	4951.39	2341.99	3141.25	3331.15	4594.83	1518.43	2093.06	2447.72	2206.31	2079.13	1389.04	2286.78	2545.73	2257.83
M137T149			1.14927	1.96658	0.0022372	137.035	148.893						187720	223428	137676	164821	218071	247090	73478.8	43796	73180.2	139385	132183	137397	169515	160940	169485
M889T411			0.177129	0.653784	0.0022541	889.256	410.55						1471.66	1711.02	3170.01	2893.54	3057.16	2654.8	3347.03	3938.69	4012.36	3443.36	4070.57	4067.41	3359.68	3491.55	3358.47
M604T363			0.0971671	1.61306	0.00226778	604.279	363.225						2715.83	1616.44	2242.83	2664.24	2296.38	2266.86	1224.47	1997.82	1108.52	1254.77	1715.45	1255.72	2259.92	2399.2	2402.23
M324T32			0.190619	1.60432	0.00226783	324.29	32.0425						8341.22	8454.27	7003.96	6906.14	7487.22	10557.8	4572.36	5181.99	5572.63	3989.88	3851.35	7218.92	7669.58	7829.63	7669.29
M195T416			0.737487	1.52628	0.00227534	194.927	415.796						169507	136149	99389.5	116902	127875	138768	74705.3	87616.6	99389.2	84506.9	67295.2	103163	111306	109731	109709
M277T304			0.603067	0.817987	0.00227622	277.073	303.815						55421.8	62277.5	50937.6	46149.1	57275.2	51568.1	57267.7	66194.4	66179	69031.7	66782.1	70186.2	68225.6	65524.5	68442.1
M311T39			0.888384	2.59149	0.00228249	311.221	38.896						67526.5	128991	71081.4	56790.3	97892.2	84563.1	18461.8	27439.7	17905.4	35869.5	64923.7	30980.2	64641.3	57322.2	64278.9
M381T267			0.277801	1.96758	0.00228444	381.15	266.529						11552.2	13261.7	7997.66	7422.57	13842.9	14459.9	4759.59	4937.3	8052.15	7286.97	4416.87	5380.27	6989.39	7175.77	7176.22
M588T384			0.343187	0.740049	0.00229344	588.183	383.675						9427.36	15551.9	13420.7	14122.4	14669.8	12715.9	17292.7	19028.2	15405.2	19555.3	20071.2	16624	13210.7	12908.5	13210.5
M494T188			0.888962	2.023	0.00229682	494.324	187.831						145480	94822.3	75348.1	146939	84278.2	137351	63746.3	36639.5	49395.7	63655.8	68566.6	56215.4	82829.6	82835.9	84493.4
M619T385_2			0.311174	1.56588	0.00230652	619.189	384.533						21306.8	29546.4	22202.3	18895.9	20465.3	19517	10519.7	13073.5	18400.1	12760.4	13230.6	16270.9	17552.5	16587.8	17523.9
M605T379			0.324387	0.652723	0.00230779	605.191	378.909						10651.1	10764.2	7946.25	3931.84	9406.96	8582.02	13244.5	12542.9	14713.7	12276.6	11822.1	13967	11674.5	11058	11646.5
M862T53			0.320034	0.515791	0.00231367	862.484	52.762						6765.61	5192.77	6647.77	2108.33	5891.28	5507.69	6559.11	10359.4	9370.15	12775	13502.4	9694.54	10003	10288.9	10008.5
M204T292			1.01401	0.23114	0.00231481	204.087	292.185						18011.5	15572.9	16457.2	20275.5	15308.2	13812.4	83346.2	57548	127881	28241.4	73410.9	59777.1	41756.3	41056	41757
M543T179			0.490385	2.73359	0.00232153	543.273	179.346						30262.9	18614.3	8787.65	31252.5	22881.6	30917.3	6710.36	9934.19	8687.46	7542.3	11442.5	7891.55	19262.6	18796	18801.7
M728T477			1.30663	0.61066	0.00232566	728.211	476.73						99039.2	89057.8	181760	94784.5	138259	113726	197198	234297	203859	142885	193421	201870	191557	189277	188834
M550T180			0.376684	2.74191	0.00232778	550.291	180.428						18139.1	18051.5	4572.36	14811	12061.3	17696.8	6038.83	4781.84	4318.2	5269.29	7288.8	3424.49	13058.4	13068.2	13010
M759T416_1			0.168559	0.561536	0.00233418	758.77	416.272						1550.48	1026.43	2600.41	1168.65	1749.94	2099.64	3558.37	3222.22	3320.94	2186.61	2508.33	3360.05	2624.43	2592.08	2684.44
M660T309			0.0800518	1.53303	0.00234293	659.908	308.865						1989.42	1542.5	1386.09	1641.59	1625.81	1857.62	768.773	814.722	954.823	1353.35	1292.24	1367.22	1830.11	1799.23	1830.31
M287T103			0.520017	2.61373	0.00234442	287.222	102.584						46630.2	24714.4	23373.1	22068.8	22700	41662	13299.6	8068.82	14833.1	12984.6	8576.19	11544.2	20877.1	20109.4	20104.5
M278T42_2			1.06216	1.75191	0.00234586	278.362	42.211						216159	234258	121195	186537	164794	257215	122730	102900	99645.2	106482	132319	109563	182187	186242	181989
M503T199			0.238345	2.55974	0.00235551	503.117	199.196						4375.1	8626.69	9847.11	8072.62	4976.62	7241.91	1532.03	1532.38	5156.02	1939.56	4447.1	2246.23	5190.14	4702.77	5242.09
M376T275_2			0.839829	0.747451	0.00236058	376.073	275.132						77054.6	69627.1	90476.3	71059.7	84466.5	71384.4	106791	126009	94576	109061	89509.4	94921.9	97043.4	94686.5	94617.3
M365T354			0.871897	0.636442	0.00236997	365.072	353.842						42547.2	43459.5	56549.6	63945.6	73599.5	57824.1	76558.4	77177.1	91365.7	74629.7	97449.7	113779	84373.3	82348.9	82356.9
M159T450			0.716782	1.64146	0.00237337	158.925	450.08						113316	137505	70297.3	131848	111200	102180	63035.2	60781.9	54911.8	65542.8	78893.6	82781.4	83620.4	82657.2	82708.5
M279T183			0.774563	2.26859	0.00237886	279.232	182.762						71373.6	84767.6	53635.8	115758	106439	75523.9	59175.1	12363.4	33928.9	24639.8	45203.2	48395.8	79872	86264.1	80015.6
M127T101			0.169959	1.95903	0.00240365	127.112	101.281						4536.63	5943.4	3661.2	5578.89	4897.88	3487.07	2248.78	1406.72	3780.42	1623.65	1885.31	3401.53	3921.65	4468.39	4485.88
M245T379			0.39816	1.96894	0.00240607	245.087	379.282						25962.1	29553.2	20409.7	31004.8	19236.9	23983	4231.72	13679	12510.4	8265.26	18119.7	19453.2	21575	20260.4	21599.3
M617T227			0.536806	3.14812	0.00240829	617.344	227.065						27635.5	20354.4	12795.6	31579.2	22940.5	44043.3	6043.8	6464.48	7365.81	8131.8	13164.3	9446.75	14584.5	15914.8	14591.5
M433T247			0.396046	0.452078	0.00241338	433.132	247.186						7101.11	11759	4667.81	3988.26	3004.35	7029.24	12252	10740.6	14251	16219	10507.4	19090.5	15592.3	14414.2	15581.9
M1047T351_2			0.266263	0.583167	0.00241915	1046.81	350.784						3968.28	6971.42	5862.36	4338.16	3145.8	3206.46	5357.28	7754.87	8404.45	8311.45	8461.35	8854	8041.19	7331.27	8030.03
M354T311_1			0.0665142	1.39043	0.00242734	353.833	310.883						1555.1	1767.75	1194.54	1480.31	1587.01	1513.45	994.371	806.188	1047.01	1287.1	1154.54	1254.21	1155.78	1228.65	1227.98
M229T35			0.637724	2.6621	0.00242858	229.108	35.093						56387.4	67110.2	36458.5	35803.4	30275.7	43496.1	10258.1	9328.28	19345.2	23869.6	7045.35	31401.2	29183.5	26794.5	29311.7
M145T569			0.774631	1.278	0.00242904	145.098	569.399						363518	400292	293189	381227	333616	386012	235646	275903	287360	280380	314359	294807	268547	247611	267693
M429T381_1			0.502805	0.705893	0.00243027	429.124	380.82						18974.7	29523.6	27931.8	24337.8	27489.7	17973.3	27626.1	33482.1	38015.9	34384.8	37435.9	36212.6	29298.4	28534.6	28853.2
M491T182			0.321729	3.06254	0.00243448	491.23	182.492						3669.74	12085.2	14754.1	7954.81	12118.5	9063.7	3484.97	1279.47	3421.79	4712.94	2784.52	3792.35	6398.11	6392.08	5901.57
M278T364			0.678366	2.35912	0.00243497	278.068	364.034						58160.6	51806	22766.1	59841.1	65208.8	69005.9	11242.8	15977.8	25119.3	24602.8	22736.2	38842.6	37957.9	37914.6	38107.1
M1012T355			0.466652	0.530578	0.00244892	1012.29	355.139						9879.99	7278.14	19187	8334	11021.2	11366.3	18326.6	28338.4	24113.2	18669.6	17101	19854.2	16338.3	15268.3	15265
M807T195			0.233249	1.72903	0.00247061	807.387	195.035						12285	8304.34	13915.3	16800.2	12387.8	15122.1	8236.38	7808.2	5876.9	6391.52	6692.07	10578.1	4839.23	4426.96	4840.53
M1096T181			0.269253	2.61686	0.00247197	1095.64	180.633						8199.61	7068.73	4687.22	11901.3	6136.41	10445.9	3887.48	1055.85	3688.06	1591.54	4506.07	3781.39	6889.36	7063.01	6932.42
M263T40			0.436893	2.86276	0.00248107	263.022	39.801						17484.5	29939.8	9062.15	15354.4	16615.4	21744.7	4495.87	8888.51	7025.16	3307.9	7427.08	7350.12	8521.91	9712.8	8198.72
M626T151			2.94976	2.98694	0.00249989	626.346	150.711						918815	751992	290850	1.28061e+06	858396	1.06922e+06	467553	252147	282842	241001	330733	156554	466200	472243	474073
M417T271			0.686044	0.658379	0.00251948	417.098	270.772						36747.7	34547.2	55973.3	32632.5	37145.6	35096.1	61275.8	73152	56371.9	59481.2	56102.2	46213.7	52992.1	52995.9	51209.6
M572T198			0.430937	0.411434	0.00251969	572.242	197.52						6220.07	9221.3	8458.23	2480.87	7287.79	5374.41	11729.3	21746.5	21217.9	17973	9847.46	12379.9	18178.4	17897.9	18972.3
M1047T351_3			0.307426	0.546522	0.0025289	1047.07	350.672						3568.93	6226.95	7119.95	4741.27	6117.07	3515.84	5773.37	8532.17	10833.8	12073.3	10255.2	9785.24	8661.63	8662.52	8529.36
M439T101			0.215986	2.45112	0.00254083	439.199	101.463						6411.14	7614.2	3444.62	6692.04	5905.12	3136.12	1877.43	3298.56	2521.05	2982.22	1040.46	1826.4	3684.95	3434.91	3690.94
M596T152			0.591635	3.9575	0.0025422	596.396	151.986						49656.4	29306.2	12182.5	30582.8	19454.8	34544.7	9681.77	3010.86	9630.7	5243.78	12368.9	4467.55	17961.1	18737.9	18691.8
M337T297			0.82349	0.426346	0.00256363	337.149	296.725						29058.3	28619.8	19649.1	9669.97	21716.2	32541.1	82666.2	32476.2	48879.3	52704.5	46853.9	67734.3	39594	39666.1	32824
M731T227			0.309978	1.82944	0.0025703	731.303	226.578						20980	14847.4	11850.9	22409	13846.4	17216.4	5981.28	8326.56	8823.16	8780.85	12067.2	11311.2	15676	15005.2	14998.8
M919T82			0.416838	1.71711	0.00258809	918.597	81.713						37473.6	47137.5	30309.6	29646.9	27408.6	39320.8	17452.9	13691.3	25142	27353.8	21026.5	18387.6	30657.1	30034.6	30075.8
M517T320			0.0991999	0.814371	0.00259307	516.682	319.982						1503.63	1438.78	1464.48	1569.56	1476.34	1064.04	1813.43	1651.72	1784.45	1659.27	1853.66	1695.66	1319.77	1267.07	1323.57
M236T421			0.479908	0.836288	0.00260758	235.991	421.112						33494.2	36201.7	36590.8	33928.1	35354.6	37582.3	45388.3	36291	41007.8	47838.7	41367	42985.9	40524.5	40091.8	40081.4
M239T101			0.257628	1.85267	0.00261131	239.164	100.646						13053.1	16233	8176.6	9601.72	9378.22	11456.8	5487.56	5560.57	6416.08	8486.79	5555.43	5143.01	9885.58	9497.02	9459.53
M470T458			0.234143	0.582038	0.00261826	470.15	457.513						3138.45	5039.86	3100.86	4382.27	3926.2	1830.02	5783.27	6780.07	6227.26	4242.3	6233.93	7530.88	4300.53	4132.86	3905.16
M366T121			1.12815	2.94371	0.00262023	366.264	121.442						155261	97084.9	65499.2	117428	165026	202615	82185.7	24258.9	39480.7	49383.3	53353.6	24093.5	91542.7	90932.9	90930.6
M794T95			0.45019	2.42105	0.00262038	793.507	94.641						26728.7	36050.1	11287.8	28011.6	18482.7	23054.6	12134.1	11065.4	9787.17	10048.9	8627.49	7656.31	19309.1	19412.9	21256.1
M536T445			0.511722	1.7748	0.00262659	536.112	444.681						44203.1	65195	32147.6	41044.6	54661.2	38233.2	25889.8	21176.8	26933	24632.4	26997.3	29591.1	38978.5	37972.8	37946
M681T235			0.38782	0.610401	0.00263643	681.323	234.704						16220.1	7892.47	8683.97	9514.7	7546.73	8453.32	18356.8	15466.9	15550.2	17527	16064.4	12564	10914.9	10570.6	10570
M283T210			1.65356	1.31808	0.0026458	283.068	210.191						1.483e+06	1.51042e+06	1.13537e+06	1.36156e+06	1.34276e+06	1.15479e+06	1.0593e+06	813708	974910	1.17599e+06	1.04006e+06	996291	1.29124e+06	1.29182e+06	1.27364e+06
M592T151			0.364352	4.03222	0.0026691	592.362	150.922						16449.3	6673.14	5277.83	12837.4	9975.94	17228	6507.01	1442.71	2593.36	2061.68	2483.72	1885.23	6095.93	5770.32	5791.13
M430T448_2			0.276082	2.5744	0.00267074	430.103	447.675						8294.17	13037.9	8537.84	9845.74	9114.13	3100.21	3372.48	3009.7	3554.33	3940.45	2414.69	3880.01	3371.99	3886.33	3885.71
M595T346			0.593065	0.238969	0.00267651	595.109	346.445						2920.29	10357.8	3909.68	4508.93	12275.9	2477.58	36715.7	29183.1	39545.5	15886.1	14300.6	16900.3	7708.16	7413.63	7714.78
M581T169			0.632703	1.87374	0.00268593	581.308	168.833						86917.5	54875.3	37755.6	60919.6	52471.1	67076.2	23113.6	35731.1	32233.2	28749.1	37930.4	34380.3	64066.7	60331.1	60383.1
M560T192			0.393081	2.14084	0.00270035	560.294	191.935						27249.2	14081.2	21069	30489.9	22922.1	31721.3	13216.6	6200.13	7230.94	19318	11112.2	11835.6	20002.6	19646.1	19652.4
M201T100			0.245064	1.67848	0.00271091	201.149	100.088						13809	14835.4	9357.76	15213	14503.6	13267	7371.04	5674.65	5271.6	11780.2	10531.3	7620.68	15308.5	15308.6	15949.9
M314T78			0.4834	3.33095	0.00272136	314.24	77.647						31747.7	19685.9	7596.86	20864.4	14371.8	27858.7	4788.34	5120.38	6488.7	7114.96	6617.52	6533.9	11222	10567	10285
M428T149			0.365714	3.90454	0.00274162	428.282	148.653						19948.3	10040	5351.65	7969.71	12241.1	10648	2528.08	5018.26	2330.72	2211.95	2682.33	2182.95	4222.31	4216.4	4507.91
M934T482_1			0.458789	0.438883	0.00274229	934.269	481.799						5179.35	10275.1	7368.57	8406.05	12268.6	7330.21	24236.4	17710.2	27980.1	9946.17	17088.7	18850.5	11255	11946.9	11217.1
M159T334			0.285054	0.614159	0.00274768	159.077	333.695						5830.78	7576.7	5229.43	4584.86	6174.58	5190.06	7758.32	7383.97	9091.9	11467	12182	8431.88	6871.49	7581.63	7585.93
M600T179			0.315118	2.59371	0.00274823	600.455	178.881						13441.1	14762.4	6786.16	17239.6	13280.7	7126.07	4371.44	4346.61	4006.99	4338.52	8201.05	2740.05	9128.26	10239.7	9110.9
M719T172			0.644751	5.06841	0.00274952	719.335	171.596						35725.7	29962.1	12239.2	18920.6	29743.9	54501.8	5071.94	12249.4	3543.89	4134.19	3168	7562.44	17404.3	16799.9	16844
M1048T351_1			0.218658	0.53798	0.00275661	1047.57	350.875						2818.1	3526.75	3433.19	2533.28	2043.38	1301.79	2854.5	4566.45	5325.53	6131.4	5205.44	5019.07	3976	3976.31	4272.86
M286T327			0.188102	2.93506	0.00275873	286.187	327.374						4299.75	4213.62	2261.75	6047.41	2056.14	3629.34	583.547	1062.24	1167.05	1715.64	1536.28	1603.91	2149.02	2089.01	2053.42
M336T36			0.74874	2.21468	0.00276836	336.253	36.1845						78879	77539.5	74696.4	68503.6	85407.9	110595	57286.5	20953.9	3580.82	33470	38778.6	69719.5	74632.6	75275.6	67298.4
M517T411			0.451901	0.727121	0.0027742	517.139	411.243						20674.5	14421	25260.3	18496.1	24751.1	21252.6	28898.8	33335	27876.4	27049.3	25380.7	29171.9	27469.7	26939.5	26930.4
M1026T183			0.628537	2.98928	0.00278689	1025.56	183.431						52435	24990.1	18317	46520.7	34808.2	56351.8	9860.83	7886.96	10842.5	20705.8	16984.7	11805.7	29403.8	26477.1	26575.4
M562T35_2			0.437943	2.7249	0.0027908	562.49	34.6945						23566.1	15740.3	13921.1	12644.2	18696.3	32450.3	3924.24	8933.11	8352.4	6033.23	8429.71	7271.34	14496.9	15237.9	15239.5
M925T473			0.892056	1.81411	0.00279336	925.244	473.173						175337	107269	79643.3	134731	138080	165759	91687.7	74112.6	77117.4	70924.7	61998.9	65599.6	107749	104648	104661
M137T78			4.91912	2.27439	0.00279837	137.035	78.448						2.73968e+06	4.47302e+06	1.64112e+06	2.88428e+06	2.52586e+06	3.64898e+06	932997	792181	1.4168e+06	1.47087e+06	1.51805e+06	1.74505e+06	2.05725e+06	2.04195e+06	2.05722e+06
M120T199			0.386262	3.009	0.00280281	120.012	199.101						8739.1	23575	18540.4	22166.7	11159.3	14823.2	2211.19	5073.61	10853.6	3719.05	8221.3	2823.85	11123.3	11844.8	11846.3
M972T188			0.904448	3.3987	0.00281831	971.611	188.281						110360	49344.7	37267.8	94539.8	50507.5	102921	28065	10895.3	16885.2	22023.2	27807.4	25239	48571.5	48575.1	48251.1
M402T276			2.04472	0.735157	0.00282387	402.088	276.345						454998	388227	580466	400971	432990	425616	571274	746370	567661	621463	597836	545324	553700	553817	547176
M606T181			0.742965	2.63524	0.00282734	606.372	180.503						60118.3	46357.9	48743.3	93884.8	40304.3	93900.8	30060.2	14067.4	25622.6	25335.2	26767.7	23602.4	44473.2	41004.2	40947.8
M375T32_1			0.380124	2.45913	0.00282742	375.245	31.541						19293.4	21034.5	9208.21	8417.19	19678.6	20688.6	7672.73	5171.63	8586.76	5997.93	5366.9	7185.92	17062	17523.8	17790
M865T387_3			0.275066	0.689252	0.00283165	865.259	387.429						6969.04	5703.57	8325.98	6169.74	7261.35	7621.51	12467.9	9252.69	11757.9	8230.14	8678.87	10622.4	9300.04	9390.01	9391
M511T185			0.283468	1.85149	0.00283658	511.344	185.301						15301.8	14013.9	10854.2	17775.7	14179.8	19975.4	14159.9	5907.61	6415.78	7073.81	8844.5	7342.49	13406.6	12615.9	12446.6
M211T277			0.365466	1.71036	0.00283869	211	276.582						32008.6	26712.6	20470.7	23960.1	25906.8	27411.5	9689.03	12045	20378.3	12977.6	12496.4	23897.6	25666.4	26296.2	26324.6
M285T31			0.298145	1.54288	0.00283965	285.222	31.061						17831.9	28811	20424.2	26870.8	28765.9	26161.6	18761.5	16766.1	12456.7	15272.4	13398.4	19830	19375.4	19817.2	19807.3
M575T272			0.302017	2.10434	0.00283993	575.172	271.925						20127.1	14427.7	11797.1	13316.3	10343.5	8352.97	4196.95	7246.88	6302.09	7260.59	7161.75	5071.22	6363.04	6258	6359.48
M647T171			0.817658	8.49134	0.00287571	647.334	171.448						59009.9	34510.9	16491.5	29434.4	47483.3	86936.4	5637.89	148.849	5339.97	7407.59	4677.61	9040.52	27994.5	27409.4	28134.1
M1045T115			0.346482	3.57348	0.00288049	1044.69	115.409						17117.9	10304.4	5148.13	16986.2	10268.9	8998.17	1295.69	299.002	5765.11	5059.74	3575.76	3264.25	3341.4	3509.07	3502.48
M236T366			0.249991	0.465085	0.00288498	236.114	365.556						1492.32	3427.77	2725.39	2130.75	4641.65	1297.26	5318.13	5137.36	4267.31	7955.33	6587.04	4524.67	2594.57	3438.63	3443.27
M167T31_1			0.288126	3.23303	0.00288968	167.071	31.052						12120.1	11214.2	5904.35	9268.77	7106.83	3409.44	1293.56	2450.54	4151.84	2461.3	1152.24	3653.87	2912.55	2529.24	2508.56
M298T56			0.364834	1.6931	0.00289298	298.245	56.216						26323.3	27171.7	25272.4	29511.9	39763.5	23626.3	18027.5	20402.7	20649.9	17477.8	8417.49	16418.1	31504.4	29484.3	29181.3
M818T188			0.274775	0.471333	0.00289621	818.394	188.281						2436.43	4445.58	5544.83	3369.58	2144.88	1445.18	9562.24	5293.27	6714.11	5003.13	7666.53	6891.88	3100.46	3007.63	3005.46
M506T366			0.922347	2.40385	0.00290368	506.153	366.169						163957	150009	83924.3	115207	86800.5	72708.6	72440.1	34967.4	41799	52626.8	26702.6	51267.7	44065.4	44052.3	45068.6
M1044T153			0.810265	3.97374	0.00290656	1043.61	153.071						81479.2	35148.6	17563.8	80079.8	50542.4	66384.4	18907.8	17092.8	13683.7	13806.9	8471.35	11384.2	27974	38792.5	38505.6
M704T28			0.244558	2.35717	0.00290839	703.546	28.272						9127.4	12048.5	7579.75	6027.04	5615.13	9305.9	5142.77	2870.35	2016.69	5433.18	4543.35	1079.86	5031.62	4372.28	5026.01
M423T246			0.202085	1.64863	0.00292283	423.139	246.106						9824.55	10108.1	9166.76	8528.89	7509.39	7879.55	4026.34	3336.52	4627.97	7277.33	4738.34	8151.96	5481.56	5840.76	5842.42
M684T288			0.333439	0.712468	0.00292376	683.981	287.584						12942.2	8725.44	8442.05	11196.5	9938.14	11176	13241.7	16924.8	11681.3	14092.6	15128.1	16542.9	12005.2	12421.8	12685.4
M592T364			0.384864	0.503348	0.00292401	592.209	364.185						7237.25	8194.98	6150.51	6978.14	9306.14	4376.36	19113.8	12160.5	15277.3	17622.8	10898.4	8852.01	7037.24	7035.15	7105.91
M462T183			1.11538	8.46231	0.00293033	462.297	182.607						108039	54073.7	28586	118439	48498.5	143411	15043.9	3123.52	11900.5	3160.58	12238.4	13742.2	57050.4	55546.1	55561.2
M275T74			0.366135	4.50441	0.00293477	275.057	74.315						12120	18958	5494.96	6791.84	7501.12	13625.1	863.924	1373.84	3442.43	3149.15	2076.92	3411.04	6222.37	6554.83	6220.15
M1003T184_2			0.491713	3.1759	0.00293517	1002.57	184.001						34423.5	18031.8	11199.9	23873.8	18740.5	31457.8	7292.36	1288.09	6796.32	6732.32	6003.05	15254.2	16341.6	16750.5	16131.7
M297T208_2			0.316175	2.69915	0.00294327	297.075	208.273						11585.1	13869.1	4783.33	9369.57	14848.8	8283.55	2685.62	4554.03	4647.14	2417.35	2268.1	6671.92	7400.05	6925.75	7398.61
M482T229			0.215872	1.86431	0.00295035	482.089	228.949						10218	6551.76	4482.61	8983.31	6331.55	7835.97	3177.33	4097.89	4094.55	4891.52	3231.18	4324.99	3414.17	4023.56	3646.16
M733T34			2.01608	11.0771	0.00295449	733.483	33.521						520612	309348	68728.6	225400	180418	306433	55855	9264.82	27546.6	20603.5	18799.4	13360.5	152835	149924	149948
M585T410			0.352258	2.08381	0.00296023	585.145	409.836						25287.7	21565.8	9399.55	16474.9	16122	14468.8	9232.82	7524.94	7744.27	8494.07	7311.69	9273.98	12914.3	12914.6	12799.9
M221T325			0.302907	0.784553	0.0029659	220.887	324.572						11306.5	14676.1	12300.5	12115	9380.22	12665.6	15331.5	14050.9	16126.6	16788.4	16046.7	13993.8	13191.2	13190.6	13487.6
M523T168			0.363553	0.341483	0.00297288	523.11	167.999						2698.04	4392.7	8057.53	2159.27	2741.63	1240.68	4793.56	9642.48	9851.24	14513.3	13985.9	9558.95	3439.8	3228.68	3171.77
M286T37			0.538119	2.38865	0.00297626	286.262	37.489						53815.1	41790.2	25938.8	35963.1	38136.4	19781.7	17307.7	20330.9	18329.8	16618.9	5907.7	11692.1	31739.3	31754.4	34140.9
M501T452			0.0748658	1.41955	0.00297991	500.805	451.893						2838.96	2392.31	2107.51	2843.09	1998.62	2489.8	2051.95	1815.23	1854.79	1345.25	1865.68	1401.59	1771.92	1897.59	1898.65
M1073T411			0.0966981	1.60956	0.00298823	1073.32	410.636						2581.86	1830.24	1539.09	1508.33	2389.2	2306.93	1111.13	1124.56	1208.57	1276.75	1346.95	1484.19	2192.97	2157.33	2158.28
M164T356			0.963328	2.97347	0.00299437	164.038	356.46						144596	144873	71088.2	81583.1	71788.9	58562.4	25810.5	23342.1	33737	47933.8	31456	30253.5	41644.3	42079.5	42083.6
M169T335			0.294804	5.15925	0.00299672	169.087	334.793						5683.33	8740.26	1224.39	5054.8	10192.4	9432.13	1674.66	1350.33	1415.37	672.751	1473.31	1230.1	4483.15	4526.79	4388.54
M188T346			0.42932	0.480036	0.00300357	187.999	346.275						5606.21	14511.7	9318.91	5786.8	11826.7	4808.77	21996.6	19868	23697.6	14598.8	13881	13989.6	10688.4	10403.3	10688.1
M412T346			0.204137	0.472443	0.00300957	412.022	346.441						1316.13	3005.01	1583.42	1508.94	3134.75	1130.19	4878.99	4345.97	5184.45	2702.2	4662.82	2944.81	2496.57	2348.88	2400.5
M293T261_1			0.296032	2.26242	0.00301688	293.092	260.913						13403.5	13601.5	6547.41	8891.12	13573.3	8103.25	3157.58	6803.21	3570.37	7458.32	2801.83	4550.08	5348.06	5335.98	4512.73
M580T186_2			2.51767	1.63111	0.00301885	580.36	186.498						1.78135e+06	1.69231e+06	2.0353e+06	1.65532e+06	1.39948e+06	1.70434e+06	1.48442e+06	564903	967777	1.13179e+06	740805	1.40545e+06	1.25921e+06	1.2592e+06	1.25195e+06
M187T254			0.925417	2.71663	0.0030277	187.108	253.606						128665	99342.7	77560.2	129502	50927.7	107131	11439.1	18483.4	23911.2	40954	43128.2	80416.6	67981.1	69442.9	69460.3
M227T445			0.515241	0.428006	0.00303016	226.942	445.2						7392.03	6452.39	18390.5	6902.23	11305.1	5846.2	21459.3	19277.3	20902.2	34312.1	18098.8	17463.3	16547.3	15991.6	16563.6
M583T152			1.23082	2.12066	0.00305095	583.381	152.004						294184	208356	133052	316654	179445	190595	122381	100335	106923	121300	104599	67987.6	156516	162903	162860
M698T195			0.27384	2.30848	0.00305421	698.343	194.78						4042.83	13175.3	7721.35	11857.1	9923.73	10345.9	2556.02	4334.11	3638.73	4469.39	4139.59	5582.42	3331.82	3078.53	3079.99
M562T29			0.409096	0.45866	0.00305676	562.437	28.888						4632.2	9644.75	7424.94	10088.2	6213.79	3336.35	19676.1	19114.6	13517.3	17507.9	10965.1	9351.51	9742.38	9742.43	9765.51
M560T29			1.44764	0.405099	0.0030673	560.435	28.9815						42737.5	102907	80254.3	104844	64594.4	34959.2	255876	221802	148416	203310	134489	98306.9	101592	98477	101610
M285T252			0.264646	0.493011	0.00306866	285.028	252.114						1982.64	2310.4	6068.03	2195.44	3181.88	3692.92	7574.45	6476.23	7345.52	8246.31	4512.46	5258.6	6073.13	5593.74	5659.93
M97T449			2.03417	1.40483	0.00307113	96.9685	448.98						1.53356e+06	1.58841e+06	998254	1.61791e+06	1.43605e+06	1.3631e+06	941020	844692	1.01839e+06	1.03686e+06	1.02445e+06	1.21169e+06	1.1322e+06	1.12175e+06	1.13222e+06
M159T311_2			0.283377	2.91867	0.00308675	159.077	311.185						7068.92	10034.2	9746.81	15658.8	4812.88	9460.52	1657.3	2664.97	3261.47	2581.69	3233.45	6055.91	6714.62	6545.58	6713.94
M788T157_2			0.257913	2.89116	0.00309958	788.408	157.257						7107.98	11608.2	3358.7	7105.67	5795.95	7166.57	2900.33	948	1793.95	2343.19	4275.84	2315.2	4245.13	4233.58	4464.06
M605T406			0.42194	2.50736	0.00311408	605.133	406.067						16389.3	19890.3	8674.38	25350.5	20397.3	29641.1	8135.11	5065.32	7680.11	9820.66	5867.43	11427.3	13064.4	13064.5	13167
M601T310			0.13211	1.57665	0.00311893	601.068	310.017						5883.02	4156.11	3202.26	4419	4834.52	4704.35	3565.76	2309.65	2294.97	3392.88	2497.73	3190.29	4114.29	4114.79	3983.71
M301T450			0.222594	1.67164	0.00311903	300.909	450.08						13015.4	11386.5	7961.77	11794.9	10326.3	8572.83	6301.64	3727.03	4907.5	6295.2	7676.14	8814.62	8831.23	8824.78	8702.64
M429T211_1			0.180793	1.91229	0.00315332	429.031	211.484						5975.94	5597.8	4980.99	3495.44	7413.68	6582.84	4336.32	2714.65	1891.13	3198.22	1740.28	3923.5	3379.42	3379.57	3524.91
M416T119			0.371677	2.75007	0.00316072	416.279	119.085						22483	5736.74	12568	17579.9	21888.9	20519.8	8904.99	4155.37	7592.28	4602.25	6265.1	5125.01	10224.3	11645.3	11631.1
M298T136			0.445816	6.1628	0.00316362	298.135	136.47						22867.3	10431.7	4285.71	11347.5	24995.2	18449.5	2194.13	270.77	1028.26	3886.77	3193.4	4416.11	8488.04	9160.03	9155.03
M1070T183			0.718424	4.31288	0.00316542	1069.62	182.839						45625.9	27414.4	15945.6	66506.2	32297.5	63768.4	10291.3	7227.76	10545.1	8926.09	12473	8863.94	22651.9	22651.4	22484
M998T123			0.336811	3.64033	0.00316786	997.695	122.832						10483.2	14790.6	8579.96	16609	12363.5	3422.46	1399.76	223.745	4728.09	3482.29	5113.06	3251.59	4205.78	4204.26	4028.67
M786T157			0.475802	3.43448	0.00317615	786.397	156.988						25619.1	33360.2	5058.26	24284	22053.7	18041.3	7413.42	4467.37	5462.21	7417.97	8518.44	4111.02	10484.5	10590	10886.1
M427T69			0.790694	2.44065	0.0031782	427.269	69.289						87504.2	69793.4	37040.3	98316.7	43309.5	88143.3	19477.9	23871.2	39683.8	26017	35140.7	29577.9	55106	55585.8	55623.2
M648T433			0.212815	2.36422	0.00319163	648.099	433.024						3586.39	7086.65	4332.65	5982.07	7874.3	4386.36	3001.61	3448.41	998.089	1977.12	1221.28	3416.67	3160.3	3572.91	3183.2
M1011T355			0.72849	0.498794	0.00320435	1011.29	355.221						22656	14458.6	41759.3	11839.9	28910.4	28000.5	42737.8	69936.9	55181.1	40479.3	43273.3	44354.9	39065.3	38474.2	38478.9
M701T477			1.00084	0.541255	0.0032237	701.192	476.73						43079.4	24051.5	90717.6	40409.5	71899	63777.5	101408	117720	107109	71367.4	98854.1	120504	91056.5	89499	89456.5
M450T179			1.16489	2.62136	0.00322762	450.261	178.952						217505	123488	83304.5	146074	132180	194393	59025.8	11515.7	59496.3	50710.9	48486.2	112933	118524	118585	114870
M153T59			0.817181	2.88514	0.00322828	153.091	59.054						109967	63489.5	50307.5	94814.5	79873.2	34268.5	10306.2	35247.2	31672.8	26840.9	14779.6	31135.9	29903.6	29914.2	28926.1
M177T450			1.92941	1.56354	0.00323166	176.935	450.005						994696	1.10953e+06	637214	1.12422e+06	782685	882135	599831	437063	584690	576578	624573	714417	709280	704483	709266
M534T195			0.541246	2.04364	0.00323453	534.28	194.631						65709.7	39676.2	35563.3	43824	37106.8	46087	29149.1	5624.37	19469.6	21844.5	22122.6	32912.6	31665.7	31095.2	31086.1
M273T467			0.264882	1.56593	0.00323838	273.001	467.34						22898.1	23425.1	13120.8	19145.5	20999.5	19014.6	17134.3	11875.7	10684.6	11505.8	14214.9	10324.9	16027.2	15899.2	15899.2
M512T311			0.0936174	1.57451	0.00325182	511.888	310.68						2262.12	2276.38	1554.18	2238.7	2254.94	1651.61	1474.64	1878.73	1208.16	998.167	1169.13	1043.71	2726.58	2722.15	2490.3
M1053T350_1			0.13693	0.485752	0.00326063	1052.56	350.487						583.137	689.283	1037.06	366.024	1064.45	1226.51	1182.37	1206.14	1996.22	2297.79	1623.06	1918.68	842.058	826.678	892.222
M243T435			0.175384	1.2482	0.00328517	243.027	435.291						25470.8	26101.6	24228.9	23953.5	24974.3	22714.3	20676.1	20157	15535.5	24245	18272.6	19239	25528.6	24741.9	24736.8
M499T338			0.703556	1.69924	0.00329223	499.147	337.901						136179	121782	80317	78262.4	84255.7	91631.7	54081.8	47397.2	56585.3	71778.4	52601.3	66198.7	95179.7	88456.5	88408
M568T152			0.536539	2.47011	0.00329571	568.36	151.987						48686.3	23102.6	18752.5	44641	27509.7	40749.7	19124.1	9640.94	12292.6	14184	16303.6	10816.2	21500.7	20884.2	21501.3
M762T157			0.615915	2.92586	0.00329907	762.394	157.277						44944.7	61961.8	12353	40410.6	36532.5	35262	14531.4	12578.7	13482.3	9947.69	16201.8	12368.2	22976.2	24107.3	24108
M1020T438_3			0.265154	0.788264	0.00330227	1020.33	438.177						9107.46	7846.67	11756.1	9515.16	8383.25	10722.2	12177.8	11595.3	12242.2	11106.1	13300.2	12309.1	10760.4	10082.8	10786.5
M739T83			0.454185	1.46163	0.00331113	738.51	82.6615						107392	71758	79830.6	80927.2	73689.4	90864.1	65167.6	50625.6	63608.3	60599.6	66023.3	39112.1	75719.5	77631.6	75733.7
M276T44			0.358284	3.25899	0.00331803	276.352	43.805						8809.78	11404.7	5343.17	12769.9	13115.5	20454.9	1326.94	2302.51	4700.69	4113.68	3885.26	5732.39	7097.27	7039.16	7742.66
M671T366			0.0586932	1.35345	0.003333	671.302	366.106						2499.7	1848.36	2419.15	2298.82	1902.69	2607.92	1762.33	1684.15	1441.37	1905.92	1831.73	1405.6	2168.24	2049.71	2182.75
M157T311_1			0.18539	1.3052	0.0033346	156.505	310.883						20451.4	17163.8	14312.5	16896.5	17150.4	17187.3	10948.7	12391.6	13552.7	14931.1	12037.2	15177.8	17936.9	17858.8	17814
M726T411			1.00868	0.336811	0.00333554	726.196	411.436						14998.6	11719.1	63302	14967.5	31105.1	27482.5	95758.6	99401.8	78940.4	40325.7	55713.8	115517	45979.3	45049.8	45058.1
M434T365			0.118389	1.4121	0.00335422	434.135	364.936						4833.85	5235.62	4790.2	4164.13	5979.49	4423.77	3650.46	3180.32	2857.04	2957.86	4645.08	3548.48	4137.32	4404.75	4398.33
M549T417			0.583532	0.458137	0.00335989	549.166	416.748						11383.6	5876.17	18568.3	13577.7	16773.4	12138.5	32379.8	17613.3	27492.5	22297.4	27956.5	43208.7	20487.5	19694.6	19653.6
M635T416			0.567666	0.773336	0.00336354	635.064	416.353						35626.3	44645.3	47701.7	40678	44518.2	37352.9	62877.4	51775	55214.3	56738.2	53605.7	43739.7	51491.5	51969.7	51969.9
M756T175			0.22583	2.43678	0.00337963	756.425	174.732						4252.53	9520.11	4010.79	6907.74	5322.28	6022.8	1211.07	2915.18	1752.39	1800.19	3479.7	3629.96	2708.04	3165.4	3141.76
M475T416_1			0.0553469	1.5884	0.0033863	474.776	415.745						836.505	804.854	549.899	896.824	580.675	803.641	365.016	424.125	346.783	565.56	536.813	577.357	607.47	608.18	651.62
M225T350			0.438717	2.80645	0.00339526	225.098	349.914						24368.2	18076.5	18162.9	30207.8	9789.4	29813.3	2095.31	7103.1	4512.26	8225.98	10459.1	14075.1	14949.7	14496.8	14938.4
M925T418			0.270218	0.623612	0.00343233	925.082	418.486						4276.9	4016.84	7033.07	3610.19	7193.19	6360.74	9722.04	9094.56	8686.41	6907.85	7353.77	10336.5	6725.51	6411.37	6388.09
M701T227			0.353641	2.05557	0.00343903	701.29	227.128						22695	19281.7	7041.31	19570	15025.5	17580.2	6781.51	7954.42	8301.18	7396.04	10402.1	8393.68	13587.2	13566.1	13504.5
M411T392			0.187653	2.43301	0.0034402	411.018	391.561						4462.97	3024.4	2260.5	3081.8	4849.06	6021.11	760.174	2066.65	1605.23	1508.42	1537.56	2262.92	1669.37	2028.02	1634.63
M530T164_2			4.31394	2.29224	0.00344216	530.302	163.734						3.36331e+06	1.63353e+06	1.29161e+06	2.81768e+06	1.84718e+06	2.78418e+06	935665	677899	1.04554e+06	1.14488e+06	1.09439e+06	1.09468e+06	1.80223e+06	1.81234e+06	1.81918e+06
M906T194			0.927507	5.09311	0.00344387	905.564	194.312						101751	45204.8	27003.6	84431.8	36410	99910	20772.9	3872.17	10481.2	9507.42	15328.4	17537	26347.3	27355.5	26348.1
M423T188			0.271982	2.27852	0.00345496	423.251	188.344						9572.41	10462.8	7616.96	17418.7	9502.07	9193.62	5003.66	1515.25	5190.39	6574.07	4832.13	4870.42	7287.26	7504.3	7420.08
M490T311			0.0871588	1.4916	0.00345844	489.868	310.649						2068.03	2016.21	2228.23	1875.54	2439.5	2031.8	1261.5	988.653	963.006	1672.65	1931.86	1669.37	1723.53	1802.89	1799.46
M473T404			0.104183	1.873	0.00348882	473.272	403.68						2181.61	1694.82	1551.99	1314.18	2284.51	2557.06	987.323	1050.75	604.158	1585.42	1092.36	864.809	1948.58	1979.31	1948.56
M244T295			1.02101	2.45463	0.00349604	244.13	294.625						154990	135330	110410	209887	76633.1	130733	16892.2	49246.1	40434	56322.7	81425.3	88921.1	100858	97713.1	100855
M823T402			0.339	1.98595	0.00351921	823.254	402.24						24274.9	20165.2	11415.6	12290.1	15010.8	15445.8	7444.66	8663.18	8938.88	5286.3	8259.5	11057.5	13992.7	13745.2	13747.8
M415T380			0.962565	4.86157	0.00352486	415.144	380.149						78782.7	114665	34549.1	42325.8	46483.5	114147	7724.15	11377.7	12756.8	14897.9	15101.1	26787.2	28861.9	28848.9	28722
M459T263			1.00514	4.40884	0.00352487	459.195	263.178						65120.8	163534	55269.2	115251	67777.8	57709.3	15725.4	23789.9	29743.3	17290.1	15861.9	16591.6	36112.5	33970.8	34026
M566T223_1			0.429076	1.78033	0.0035287	566.25	223.159						41431.4	22108	24746.9	37463	42914.2	43672.5	16699.8	15811.3	20033.6	23581.6	21687.9	21454	31297.7	31301.5	30460.8
M522T474			0.0969892	1.93574	0.00353051	522.241	473.733						1338.63	1424.99	2306.11	2385.33	2367.02	2312.32	1669.03	1139.95	1109.55	768.301	1061.14	520.651	2430.87	2495.05	2342.02
M568T270			0.146922	1.56638	0.0035378	568.169	269.572						5337.83	6928.19	5513.91	4274.18	4260.19	7376.68	3586.98	3687.23	3669.32	3516.07	3407.49	3641.71	4130.41	3803	3792.77
M473T416			0.0805169	1.39759	0.00353817	472.78	415.687						2812.66	2149.03	1744.58	2374.39	2233.58	2580.13	1393.02	1745.47	1745.38	1985.36	1499.99	1572.43	2416.2	2354.57	2354.85
M1114T502_2			0.16309	1.32614	0.00355087	1114.34	502.137						12898.5	15155.5	10314.1	11736.4	11256	13094.2	8154.05	10429.2	10062.6	8168.6	9249.01	10080.5	10793.7	10745.8	10736.3
M401T206			0.15295	1.34651	0.00356377	401.026	206.378						8425.58	11636.8	11985.7	11727.3	12052.2	9194.6	8692.37	7082.19	8532.18	8896.71	8142.81	6943.32	7596.84	6405.99	7608
M512T35			0.548175	2.23126	0.00358245	512.305	34.8325						44572.8	44980.4	16342.5	40694.3	23469.3	43177.3	16960.2	20156.8	15419	13338.9	12844.9	16847.9	18901.9	19641.2	19643.5
M399T320			0.844557	2.37024	0.00358908	399.13	319.919						53882.5	121379	113807	104459	83003.1	52577.5	24668.8	22435.4	26950.9	51555.6	48536.1	49083.1	77954.4	77955.8	76569.3
M679T25			0.248077	0.244532	0.00359109	679.055	25.302						1248.46	1126.83	1014.38	520.359	897.772	1154.2	2824.34	7746.36	3221	2853.8	2848.82	4886.93	2762.98	2785.63	2785.64
M328T337			0.473308	2.41445	0.00359308	328.122	336.533						23621.1	40331.9	16683.7	38031.5	20111.5	28577.6	4662.63	7976.36	11650.4	13964.4	15529.5	15531.5	19857.3	19856.7	19529.6
M824T433			0.402575	0.791329	0.00359733	824.221	432.651						17874.7	21005.6	21624.2	24464.9	23675.9	18725.2	29383.8	23895.1	26409.1	29010.7	28424.2	23834.8	25777.2	25310.4	25286.4
M333T104			0.837511	2.20864	0.00360849	333.206	104.407						135192	47611.6	152137	89659.3	126815	122710	58822.8	60240.6	63714.9	51377.3	39254.7	31811.3	100880	99793.8	99797.2
M409T373			1.07904	0.676785	0.00361227	409.115	372.914						63423.6	71723.6	99049.5	115469	121928	128044	118620	155317	154163	161586	146782	149540	160038	160139	152921
M260T40			0.93201	2.55126	0.00361599	260.246	40.071						144339	62962.7	51126	103428	103521	136045	56009.8	21667	28416.3	44709.1	43399.8	41533.1	68050.3	61839	68276.7
M854T311_3			0.123601	1.62975	0.00361755	853.746	310.863						4139.58	3634.01	2216.2	3036.13	3279.65	3405.22	1288.6	1428.52	2281.24	2394.57	2401.52	2299.88	2474.22	2523.77	2473.24
M595T230			3.1	5.48971	0.00362444	595.289	230.342						1.29186e+06	504480	253913	852998	467666	958233	136710	80982.9	137573	123729	155349	154250	401955	401963	399392
M226T146			0.32134	2.50884	0.00367429	226.144	145.514						15539.4	18211.9	11171.1	14731.6	17766.3	16145.9	16472.9	2795.38	3849.07	8434.13	1478.11	4264.95	13345	13535.1	14883.3
M402T151			0.345829	4.04838	0.00368409	402.266	150.982						20824	9238.88	7926.09	7107	12720.8	8356.49	5145.38	462.291	2964.34	2594.7	3142.31	2036.58	4368.39	3989.16	3997.58
M211T419			0.211408	2.33172	0.00369899	211.037	419.082						6890.35	6739.23	1934.63	6407.04	5094.45	6162.13	2822.96	1352.92	2271.97	3145.3	3259.85	1397.34	5156.02	5160.54	4885.91
M699T310			0.0991321	1.80836	0.00369909	699.047	310.019						2183.56	2191.17	1187.44	1802.58	2152.35	1962.66	1248.89	557.387	935.944	1704.03	1121.09	780.817	1248.64	1302.24	1302.57
M496T233			0.835006	1.85202	0.00370268	496.267	233.039						180158	104379	84148.9	122842	100401	118255	60226.7	46174.7	61126.7	64867.9	66966.7	84102.9	86606.8	84762.9	84766.7
M374T412			0.426574	2.39774	0.00370564	374.156	411.502						25281.7	29268.4	17804.3	35780.1	16816.1	19253.8	3198.86	7146.33	7548.53	11785.7	12322	18140.4	17700	17878.1	17879
M817T37			1.64584	0.627266	0.00372052	816.573	36.717						182549	296022	239319	182593	188745	165231	313624	311658	347355	404150	393751	229347	196175	195982	190406
M971T127			0.458562	2.93969	0.00373153	970.675	126.862						18781.8	37322.2	16622	17829.5	20934.5	18899.8	2478.29	1972.4	11430.6	7541.02	15270.1	5662.61	9630.8	10376.7	10306.7
M716T311_1			0.0667226	1.44725	0.00374548	715.795	310.817						1575.56	1569.48	954.489	1510.12	1360.63	1361.03	833.06	819.368	819.104	1100.3	1026.81	1158	1033.67	1065.91	1033.16
M385T248			1.84891	1.8429	0.00376255	385.161	247.688						558656	781768	330378	695231	543650	606249	244018	203512	329228	403793	317915	409362	452409	449425	452668
M618T462			0.526402	1.40503	0.0037658	618.1	461.719						107112	133156	84503.4	121717	120627	104065	86476.1	63588.3	87317.1	96140.8	73831.7	70342.8	94431	94444.3	97660.3
M367T295			11.4924	0.887629	0.0037755	367.104	294.818						2.78311e+07	2.63108e+07	2.54752e+07	2.80217e+07	2.57153e+07	2.42921e+07	2.99667e+07	3.00333e+07	2.68672e+07	3.11653e+07	2.85777e+07	3.09936e+07	3.30248e+07	3.17487e+07	3.17472e+07
M157T103			0.657935	2.80982	0.0037762	157.087	102.598						70132.5	26604.2	20220.8	51467.1	45303.7	54306.3	15963.1	17718.1	20455.8	14331.6	10747.2	16176.3	37771.2	37769.5	38603.9
M1187T492			0.0927837	1.60393	0.0037897	1187.13	491.697						2513.46	2785.76	1705.91	2332.4	1662.5	2362.82	1584.87	1028.33	1562.6	1738.28	1433.67	983.569	1507.37	1475.25	1560.83
M855T37_1			0.619031	0.447286	0.00380254	854.501	37.044						14620.1	3874.83	22021.5	14429.7	18883.5	16554	17964.6	49561.6	27695	36103.1	34200.1	36546.8	24304.5	24395.1	24451.1
M818T412			0.281284	0.406027	0.00380687	818.269	412.236						1359.4	1250.73	5443.65	1631.45	3553.7	3578.22	5355.44	6994.53	11028.4	5745.72	6268.52	6026.15	5838.84	5583.86	6118.83
M469T230			0.557198	0.51127	0.00380783	469.135	230.102						6985.43	16825.8	19979.1	16514.2	21543.5	13827.6	42075.7	36519.3	17644.2	34795.5	28276.4	27822.3	17476.7	17800	17300.4
M590T222			0.394887	0.754089	0.00381297	590.249	222.473						19492.9	16444.2	16259.5	13057.6	20953.8	18369.1	22052.6	21642.9	23624.1	25689.3	19694	25977.1	21976.9	22469.3	21973.8
M395T200			0.123357	2.55515	0.0038195	395.326	199.931						2504.48	1524.83	892.685	1275.2	2391.46	2010.49	1130.21	977.033	516.835	589.64	460.95	473.476	1125.72	1039.81	1036.52
M89T150			0.672139	1.59228	0.00382136	89.0244	149.973						108279	99339.1	70762.4	96844.8	143895	110222	59594.3	61252.2	64702	63069.3	62010.8	84618.5	81960.1	81978.1	78855.6
M478T208			0.802205	3.46589	0.00382341	478.292	208.275						84928.8	46194	20833.4	77280	34693.4	74806.8	19940.3	14760.1	13590.5	17451.6	16211.6	15780.4	33935.3	33945.5	33559.8
M211T31_1			0.511869	3.93016	0.00384768	211.097	31.165						19850.2	43556.3	19841.7	21188.6	17059.4	13693.7	1536.3	5959.68	6457.66	5574.98	4698.82	10170.7	5687.67	5783.35	5783.55
M557T364_1			0.143362	3.5973	0.00387064	556.8	363.514						2145.29	897.092	2474.37	3409.22	1500.25	3453.55	1190.06	279.526	958.811	788.812	239.981	401.19	1611.31	1417.37	1611.41
M946T190_1			0.426497	3.29638	0.00387413	945.594	190.351						28588.4	13925.6	8062.83	23545.1	11573	18165.7	6364.35	3239.07	5916.67	2851.05	5875.36	7260.93	8184.14	7676.84	8169.68
M217T343			0.279709	1.72873	0.00387929	217.109	342.992						21098	21400.1	14856.7	19013.3	13715	15922.4	7472.84	10716.1	10394.5	16773.4	9467.78	6495.31	18598.1	18600.6	18292
M329T224			0.142112	2.38308	0.00388906	329.151	223.517						3852.06	2516.12	2292.59	3779.73	1336.5	2776.66	881.275	970.923	618.16	1864.55	1172.01	1439.42	2084.68	1876.88	1879.76
M665T30_2			0.276991	2.19963	0.00389885	665.465	30.0375						7973.96	13896.6	9702.02	14177	10348.4	11910.7	5191.17	2311.38	5398.16	5244.82	1846.09	10926.5	7712.05	7610.74	7711.21
M606T438			0.440189	0.609515	0.00389925	606.145	437.702						16174.9	10033.7	7765.19	10682.4	18516.1	15394.5	25652.2	19963.2	15987.1	23133.7	19790.2	24374	16516.3	18051	16523.8
M673T298			0.278958	0.622042	0.00393759	673.162	298.083						4411.44	4079.02	5354.65	5713.06	7039.8	5658.63	7179.53	6136.14	8844.43	8218.46	10573.1	10904.3	8115.19	7782.33	7771.71
M351T247			0.618427	1.36029	0.00395546	351.132	247.277						167677	166570	136203	172204	147663	138132	89457	88206.2	113504	138884	117097	135389	135457	135470	133939
M401T72			0.776364	7.93494	0.00397513	401.289	71.8625						69306.8	31129.3	22324	19238.7	37696.9	76961.7	8763.93	5255.46	4091.58	6528.87	2345.17	5360.21	22806.2	22803.6	22262.5
M948T189			0.840926	2.99422	0.00398026	947.61	188.922						93408.1	49156	34775.5	94940.2	47329.5	99267.6	24273.5	8549.32	23021.4	20410.1	24709.8	38931.2	40469.1	38394.9	38433.7
M1037T37			0.428852	1.32073	0.00398087	1036.8	36.709						83515	104052	77925.5	70285.1	103652	87854.8	68453.8	65868.8	69280.1	65837.2	68916.9	60880.5	84342.8	84280.4	80687.6
M183T251			0.300754	1.60202	0.0039817	183.015	250.927						23075.6	28034.3	31150.1	30096.7	23768.5	34231.4	15820.6	15925.2	20878.4	25883.9	18395	9435.12	22383.4	22345.8	18762.2
M184T323			0.13617	0.544723	0.00399111	184.018	323.029						965.665	802.422	916.623	1003.52	634.63	1818.03	2329.26	1881.48	2092.81	1188.39	1800.77	1980.71	1097.23	1392.7	1064.86
M549T438			0.26095	0.604808	0.00399748	549.162	438.156						5380.95	5201.25	6061.36	5133.82	3381.81	3807.8	6559.44	9165.49	7681.57	5963.58	7595.78	10928.7	5757.67	5597.75	5623.27
M579T351			0.441874	0.590402	0.00400672	579.153	351.13						16228.7	13305.9	17624.3	9811.39	11307.1	11643.3	27557	25926.3	28342.6	18689.8	16425.4	18425.7	18010.5	18036.1	17023
M444T115			0.559844	2.88487	0.00401679	444.31	115.336						48085.3	17833.4	17527.3	36991.1	50377.3	43924.4	20367.8	8826.86	12255.1	14483.5	10102.4	8400.43	25557.1	25559.4	25136.1
M362T476			0.233579	2.01377	0.00401955	362.082	475.709						9022.81	10930.3	5845.75	7135.09	7018.02	10799.6	1918.92	2685.43	4605.51	6577.07	5945.03	3470.28	5781.34	5813.17	6115.48
M585T437			0.427085	0.710447	0.00401957	585.162	437.316						17199.4	19994.4	9943.53	20295.3	22490.9	16871.1	25991.6	27454	24444.3	22580.5	23290.7	26559.2	15989.7	16654.9	16001.6
M136T208			0.724009	8.69551	0.00402095	136.007	207.641						62099.8	30812.7	17205.2	8894.99	48455.7	55224.4	9392.56	3884.68	3480.71	1944.62	2861.07	4046.47	20384.2	17502.3	20362.3
M978T189			0.424001	2.81076	0.00402109	977.647	188.905						27044.6	13649.8	8187.24	17115.9	17928.5	27461.3	6452.54	2646.51	6357.87	9373.37	8159.82	6638.83	7409.48	7344.67	10051.9
M738T158			0.622433	2.49041	0.00402466	738.395	157.93						62755.5	57056.6	18468.7	50011.8	28246.3	46525.9	19821.8	12982.9	17446.9	16742.1	20029.7	18607.7	27446.6	28253.1	28247.1
M643T444			0.325482	1.38451	0.00402687	643.095	443.935						44557.5	43712.6	31010.3	43447.9	40872.7	38351.5	24997.2	26912	29441.9	24646.8	29603.2	39156.4	36399.9	37297.1	36399.7
M606T332			0.101989	1.59042	0.00402758	606.296	332.006						2656	2887.35	2239.23	3714.42	2654.96	2524.29	960.686	1546.42	1765.02	2284.39	1931.87	1997.06	2046.22	2003.94	1951.36
M171T102_2			0.689189	1.65142	0.00403419	171.139	102.234						127813	85033.7	70574.8	76841.4	102437	116943	45088.3	62979.6	75716.1	58484.7	52219.8	56507.3	69812.5	69785.6	78043.2
M576T151			0.497458	1.79197	0.00403494	576.33	151.378						68024.6	46272.6	32958.2	48989.7	39039.2	35617.1	21634.3	27756.9	29824.2	25647.4	24183.9	22128.4	38354.4	39198.8	38349.6
M75T101			1.2068	0.550629	0.00404722	75.0084	100.853						56005.4	106390	86008	72999.2	116440	91504.4	197861	135745	173804	131233	215435	107271	115658	115472	118841
M315T296			0.230224	2.23483	0.00404796	315.136	296.46						4963.39	7740.56	3837.96	8921.49	9570.01	8847.52	3836.7	3114.93	1993.4	1649.98	4708.24	4331.78	4865.42	5336.78	5356.65
M1000T187			0.7031	2.49063	0.00404939	999.64	186.571						78261.6	41982.8	31285.8	76733.8	38907.6	73477	30051.5	11611.2	22771.3	23161.6	26480.9	22695.3	41002.8	41360.3	40996.4
M567T178			0.459182	2.37333	0.00405601	567.273	178.097						34527.8	27928.6	17108.3	42217.4	17410.4	26761.6	18279.3	7270.09	11570.5	7583.91	11865.1	13355.5	16759.3	18298.5	18076.8
M213T120			10.8907	3.5707	0.0040618	213.113	120.196						1.07841e+07	1.99971e+07	7.3666e+06	1.37163e+07	1.00871e+07	7.00386e+06	660994	1.55752e+06	6.79918e+06	3.00184e+06	5.88227e+06	1.40956e+06	3.32135e+06	3.24492e+06	3.24461e+06
M688T416			0.283539	2.29334	0.00406309	688.092	416.363						7628.33	12463.8	4091.3	10834.3	11124.3	14126.1	5001.56	3095.27	4141.22	4548.58	3723.47	5769.51	7648.08	7610.73	7610.66
M576T193_1			0.227918	1.77415	0.00406646	576.204	192.691						9443.84	8060.1	5076.39	9857.04	11492.5	11353.4	5949.2	6828.37	4991.68	4250.68	5483.02	3657.51	10472.8	9574.66	9383.88
M419T332			0.122588	1.62817	0.00407642	418.802	331.553						2803.21	3349.84	2160.96	2713.7	3614.22	4254.86	1667.39	2097.54	2387.58	1578.87	1809.85	2064.95	2727.53	2725.19	2587.43
M1175T507			0.112392	1.29213	0.00407807	1175.32	507.207						11175.2	7969.9	9835.74	10553.5	10034.2	10227.2	6560.77	9068.59	8586.78	7815.93	7660.67	6584.23	8259.79	7857.78	8264.72
M730T358			0.358713	0.81216	0.00407929	730.22	357.691						19289.3	18376.7	22196.2	17219.1	19372.9	17567	21309.2	25519.7	26492.4	24052.1	21207.1	21812.1	20466.8	19629.8	20470.5
M543T224			0.166185	2.19163	0.00408909	542.558	223.808						4713.56	4105.09	2206.77	1893.24	4253.36	4088.66	1292.15	1959.2	1659.3	2370.58	1178.16	1241.46	2655.16	2655.63	2734.61
M506T278			0.311668	2.22217	0.00410818	506.117	277.725						16288.6	16659.1	12647.6	10391.8	13135.2	5168.33	5291.86	5854.24	2880.48	6000.01	7505.05	5899.89	5709.6	4623.42	5696.06
M684T151			0.282483	2.53129	0.00411763	684.345	150.676						8963.3	10653.8	5330.1	15547.6	7310.86	10827.8	5690.63	1473.61	6054.68	3642.29	3023.1	3279.2	8017.7	8003.03	7582.77
M1173T411			0.457473	0.54412	0.00411919	1173.34	411.183						8794.07	7121.91	17329.3	6706.87	16572.2	14624.2	21573.9	26002.8	24948.9	16547.9	16299.8	25385.6	16881.1	16734.2	16412
M393T354			0.36017	0.415542	0.00414361	393.069	354.3						3264.74	4580.96	4333.93	6069.98	6483.17	5266.23	7581.99	9886.61	11292.3	9272.85	20088.4	14070.3	7204.91	6470.03	7305.64
M372T125			0.458444	3.07102	0.00414539	372.254	124.855						14990.4	12144.5	20441.6	22939.7	39807.5	22814.1	5073.97	8237.03	5251.38	6432.83	7280.68	11077	17179.1	16776.5	16902.1
M1047T351_4			0.268767	0.582949	0.00415709	1047.32	350.607						3169.1	4784.41	6365.85	5219.02	4711.04	3225.75	4628.47	7013.95	9327.82	9279.78	8190.32	8691	7607.19	7606.59	7731.18
M675T173			0.36028	2.31336	0.0041595	675.27	172.875						13584.6	23679.2	19680.9	15195.9	13224.6	11977.2	4951.34	980.759	4800.28	11613.8	9126.42	10605.7	9556.81	8944.55	9571.52
M900T149			0.31291	1.72725	0.00416027	899.568	149.44						32062.8	23057.8	20335.4	26207.1	27944.6	24105.5	23448.9	11705.4	13337	16066.5	18155.7	6279.35	19647	18923.2	19649.5
M311T151_1			0.13269	2.25162	0.0041658	311.138	151.26						2741.8	2977.44	949.887	2070.43	3155.11	1814.27	1095.51	1164.95	884.53	1039.02	976.583	927.865	1076.41	973.906	984.007
M584T152			0.450374	1.72235	0.00418238	584.382	152.003						51683.3	34789.2	28328.1	50137.1	32630.5	47601.8	21450	19527	23609.9	34058.7	22319.5	21381	33184.3	32890.5	33505
M312T330			0.150267	1.8143	0.00419962	312.015	330.335						3766.08	3558.93	3598.06	3340.32	6207	4924.43	2649.49	2069.59	2619.08	2072.52	1457.93	3128.46	3631.13	3448.18	3638.2
M636T42			0.441831	3.05379	0.00420426	635.501	42.2345						12214.1	31305.2	16365.8	12474	16788	28069.1	2541.41	2833.43	8736.35	8621.13	9653.79	5997.68	11812.9	12610.4	12592.6
M981T388			0.2151	0.571031	0.00421201	981.276	387.638						2133.46	1283.36	5103.04	1846.47	3345.91	3175.52	5178.93	5067.09	5158.91	4412.18	4684.48	5072.57	4762.4	4931.35	4926.44
M201T252			0.511928	2.7797	0.00422036	201.124	252.114						43725.5	20499.4	19349.3	41305.8	17874.7	33326.1	6714.99	8178.14	6137.02	12069.3	11873.6	18372.2	19766.3	20632.8	20632.5
M477T335			0.245862	1.84288	0.00422437	477.144	335.131						13873.4	9763.03	5770.62	8302.91	10835.4	12259.7	6126.21	4164.08	5421.35	5926.14	4344.27	7012.56	6639.4	6605.87	6362.84
M1066T501			0.102602	0.678179	0.00423079	1066.32	501.281						1057.81	1012.97	1358.73	802.184	746.737	960.927	1490.93	1490.16	1314.76	1098.62	1679.44	1683.9	1533.93	1471.31	1542.42
M392T168			0.329768	0.367441	0.00423334	392.077	168.213						5393.66	4699.6	1574.25	3938.8	2961.84	1537.68	7540.02	6625.67	6600.67	8159.61	15742.8	10049.7	4695.04	5280.73	4735.19
M846T311_3			0.111633	1.51976	0.00423885	845.755	311.299						3905.47	3196.15	2660.67	3897.64	3712.59	4387.83	2176.9	2572.82	1926.23	1805	3339.76	2497.57	3236.44	3161.07	3227.2
M597T180			0.704241	0.554214	0.00424862	597.304	179.622						49404.8	19555.6	26267.7	24659.6	21390.8	22287	60134.8	49603.8	52882.7	54862.3	44652.4	32994.8	32886.7	32902.4	34425.8
M461T259			0.174292	2.56638	0.00425106	461.198	258.735						5122.02	4549.73	1706.78	2880.57	4502.67	2255.83	1521.86	1427.79	1265.63	1660.24	1030.12	1283.94	2844.67	2405.2	2401.23
M1071T501			0.186138	1.59812	0.00425201	1071.31	501.212						8994.03	7794	7221.64	6165.86	7884.49	7022.68	2615.93	5608.42	4488.02	5751.62	3056.77	6689.04	5178.23	6122.44	6046.76
M477T30			0.36228	2.04537	0.00425356	477.356	30.302						22553	31521.1	15532.9	17547.6	15943.3	14976.3	8055.4	8894.37	12582.7	10924	9759.75	7511.22	13915.4	13717.5	13917.8
M292T299			0.930088	0.569663	0.00426566	292.139	298.657						42568.1	67356.9	36046.3	61511.2	61385.5	37441.1	75425.7	70157.6	81023.4	130605	90740.8	89749.1	59812.3	59385.8	59115.2
M481T263			0.167877	1.97367	0.00427729	481.173	263.466						4257.25	5133.17	2666.94	2910.22	3473.39	5756.47	1591.19	2496.27	2675.3	2045.11	1959.12	1493.18	4479.79	4291.84	4267.07
M683T256			0.303807	10.2262	0.00427856	683.262	256.206						8860.41	3569.72	780.662	8165.72	4507.38	9993.98	247.053	1111	553.935	668.139	536.317	391.99	4504.54	4499.43	4182.09
M198T291			0.200183	1.80666	0.0042799	198.072	290.754						11027.5	6438.62	7821.66	11060.4	7318.34	7452.15	4360.36	4706.42	4006.52	4874.83	2836.48	7509.96	6833.44	7580.27	7599.33
M609T151_2			0.27635	3.0255	0.00428561	609.397	151.468						14166.9	9711.24	5776	6056.1	4625.34	8071.51	3841.03	2010.18	2997.16	3348.17	1571.51	2231.65	5706.4	5496.96	6500.28
M402T426			0.104961	1.494	0.00429723	402.197	425.805						3072.59	3073.25	3410.56	3036.18	3109.52	2243.88	1881.49	1579.98	1440.1	1872.74	2368.47	2869.27	3415.55	3318.92	3516.68
M279T101_2			7.34947	10.0933	0.00431509	279.232	100.773						4.95888e+06	2.45688e+06	1.4118e+06	3.3964e+06	2.0516e+06	7.16155e+06	347590	295563	355028	371397	443186	311124	1.71839e+06	1.72768e+06	1.71825e+06
M947T79			0.208173	1.93037	0.00432607	946.625	78.618						7176.21	10877.8	5931.38	5968.85	6544.13	9302.95	5023.29	2526.54	4321.16	4108.08	5668.33	2079.32	5167.5	4661.04	5167.55
M315T96			0.762788	4.60508	0.00433034	315.253	96.484						80941.9	35790.3	26625.8	36790.3	27139.2	75259.6	11943.2	9821.87	5803.47	12647.7	8192.54	12946.8	24507.4	24950.7	24950.1
M327T172			0.806132	6.45229	0.0043458	326.992	171.596						34204.5	52673.3	35103.4	9024.96	74553.9	78581.8	6483.15	6890.65	3706.95	5642.2	10999.8	10314.7	29638.5	29136.7	29138.1
M459T502			0.161319	2.17103	0.00434826	459.256	502.037						5252.01	5021.81	3045.81	3344.04	3736.64	2789.74	1125.07	1351.78	1989.53	3562.66	1526.83	1125.71	2402.69	2508.38	2508.59
M375T36			0.417041	1.75774	0.00435496	375.273	36.041						41936.9	50140.2	26894.6	27413.2	31601.8	30158.8	22675.6	16327.4	23775.8	22501.3	16202.5	16933.9	21903.3	21332.4	21315.7
M92T78			0.497211	2.30463	0.00435562	92.0136	78.109						30712.5	48715.7	15653.8	31370	26816.9	33673.2	8998.39	6690.09	13528	14998.6	17231.5	19669.3	19172.4	19135.1	18157.7
M453T327			0.0865679	1.66957	0.00437197	453.184	327.06						1674.3	2081.99	1534.39	2377.98	1623.92	1765.85	1146.35	1065.59	1207.1	393.343	1415.22	1395.92	1634.45	1464.25	1636.75
M559T338			0.694896	3.23742	0.00437529	559.168	337.918						78208.9	61541.4	20865	36603.5	34623.4	42568.1	8576.23	11932.5	12833.2	14520.8	15247.6	21651.7	31007.1	30074.7	30065.5
M528T276			0.297091	2.22972	0.00440567	528.209	275.767						12253.3	14768.5	9162.02	18514.5	7214.74	13213.3	2013.32	4648.77	4869.46	6209.5	7968.06	7984.15	9528.99	10347.1	9477.21
M244T204_1			0.560444	4.10305	0.00440645	244.028	203.774						15754.5	52013.9	19102.9	31773.1	16402.2	31356.8	4881.84	7385.96	9829.26	4181.27	6471.42	7806.32	18969.1	18778.2	18776.3
M721T23			0.339478	0.241544	0.00441157	721.104	23.422						2029.93	8374.05	941.61	452.325	604.053	431.005	4262.07	13735.3	10551.9	6843.94	8194.08	9541.59	5110.95	5110.75	5208.03
M758T347			0.250222	0.381432	0.00444884	758.206	347.049						1095.65	2026.03	3632.31	1134.08	3274.82	1142.38	7149.93	6814.56	7209.92	3326.54	3155.47	4604.29	2921.05	2718.77	2909.41
M331T389			0.279771	5.47837	0.00447463	331.197	388.594						11138	3051.22	7096.94	6487.15	2373.21	10876.1	1294.58	1057.94	1399.91	2053.69	612.032	1069.94	4537.74	4314.38	4306.67
M854T404			0.246442	5.68488	0.00447662	854.463	403.664						8542.69	1060.38	4143.06	3849.79	5256.21	8002.06	690.609	448.676	935.945	1497.96	298.359	1555.87	3111.95	3111.56	2939.49
M353T297			0.723318	0.64864	0.00447758	353.071	296.725						52449.9	41819.3	25767.9	45683.2	23263.7	40496.3	67872.4	68450.1	58833	57473.8	50156.6	51000.8	56299.3	53094.8	53073.5
M360T348			0.234429	3.03144	0.00447791	360.176	348.48						4434.02	7848.67	4134.83	2368.98	5060.71	8323.62	995.257	1258.78	2556.02	1459.78	1524.49	2818.06	4696.3	4633.53	4040.3
M381T248			0.480251	2.86527	0.00448674	381.227	247.688						20516.7	18454.6	8678.79	30466.5	27308.3	34571.5	3937.01	12988.6	7283.85	8865.29	12277.6	3507.43	17026.7	17038.9	16765.3
M123T208			1.2865	2.3473	0.00450221	122.975	207.641						115102	219375	204102	102687	283986	204882	70323.1	82606.9	114224	70195.2	44035	100077	139092	134037	139168
M455T159			0.385225	5.94774	0.00451444	455.239	159.203						18842.6	6310.83	5186.16	17636.1	5866.2	14339.6	2254.4	1850.26	2997.06	455.078	2465.63	1441	5650.94	4549.58	5648.63
M676T181			1.47733	1.89517	0.00451611	676.369	181.345						421466	359082	240759	252110	360035	480303	167932	80198.5	194524	248404	180568	243710	269304	271513	269285
M889T38			0.512328	0.685261	0.00455345	888.567	38.361						27597.2	15759.9	18496.2	26800.2	22307.8	19204.9	29257.5	40153.3	29309	33100.4	31632.1	26499.2	24038.6	23397.5	24042.1
M674T177			0.254711	0.489646	0.00456843	673.527	176.897						2836.13	2717.81	5611.96	2608.98	1978.26	2763.14	5766.37	6128.44	7161.23	8335.85	7183.44	3240.28	2738.91	3048.3	3051.82
M551T196			0.472093	6.52463	0.00459621	551.204	196.113						12444.7	21178.9	13687.7	40748.6	16978.7	11608.1	2731.57	1068.97	3304.98	5070.15	3715.68	1986.56	3169.49	2910.39	2895.04
M137T30			0.239543	2.34477	0.00460042	137.06	29.9845						6196.16	12966.7	5613.02	7335.2	6920.39	5687.68	3076.42	2809.6	3925.34	4255.64	2550.71	2454.18	4265.2	3942.77	4276.36
M761T416			3.19362	0.432237	0.00461228	761.168	416.267						218363	149411	744483	212101	637032	412272	1.01662e+06	972810	1.07725e+06	509054	733939	1.18191e+06	644374	654334	654425
M971T410			0.18165	0.508284	0.0046326	971.315	410.469						1145.36	1137.1	2322.29	1317.62	2215.75	1521.64	3487.36	4644.07	3507.4	2259.78	2282.52	2823.52	2524.92	2471.57	2525.41
M330T353			0.17343	2.41848	0.00464329	330.165	353.135						6082.65	2663.99	4351.34	4587.07	2525.51	5064.73	569.955	1278.54	1424.66	2484.89	1530.92	3161.92	3076.41	3082.69	3204.49
M326T102			1.04426	2.43742	0.00465204	326.269	101.577						197708	88434.7	84030.3	104618	134540	197551	75164	42822.5	54160.1	63622.4	54314.8	40955	96198.1	96194.6	95117.2
M194T208			1.97305	8.88028	0.00466544	194.049	207.641						453263	216925	128431	74309.9	385308	448260	105208	8263.63	34678.5	12490.3	6408	25118.9	172629	172623	160487
M490T180			0.490742	2.22244	0.00467666	490.292	180.471						44329	24312.4	28120.8	34162.5	36947.7	49734.3	15856.6	4461.31	16090.5	32769.3	10457.6	18278.1	26728.9	20102.8	26812
M345T385			0.395379	2.85988	0.00468368	345.142	385.279						26794.8	13622.3	19666.1	26382.5	10542.1	19442.5	799.547	3516.91	4494.24	9859.51	5922.24	16126.2	10612.2	11746.8	10590.9
M607T42			0.669539	1.79705	0.00468903	607.47	41.699						87186	119603	58937	75760.7	63000.3	105529	56443.8	38942.3	50943.5	56801.3	36613.7	44062	84973	81323.5	85015
M424T198			0.454319	5.40266	0.0047088	424.246	197.816						28262.4	6995.08	6909.64	17709.2	13240.9	24344.5	4224.54	1414.47	4002.13	2482.79	1842.78	4072.88	7782.47	7470.89	7465.87
M586T369			0.342339	2.25115	0.00471473	586.282	368.565						17390.8	21847.7	17391.8	23277.6	8223	15712.3	1397.48	6630.43	6332.46	9486.04	10351.8	11930.6	12275	12124.6	12276.4
M794T120			0.478603	1.37678	0.00471508	793.556	120.266						101177	125923	97649	78643.7	94693.4	104742	86410.5	60763.8	74659.5	81983.8	61318.6	72717.9	82971.1	80845.2	82072.1
M284T261			0.536366	5.70503	0.00471995	284.11	261.3						38712.8	19968.7	7118.74	12512.1	18847.7	32539.5	2106.01	3707.16	2088.15	6625.19	4358.17	3849.55	13314.8	12612.4	12617
M666T356			1.20673	1.97903	0.00473729	666.193	356.46						366443	242457	253984	162922	209988	162046	106632	109834	134219	147283	105195	103162	131855	131590	130771
M160T266			0.948917	1.8451	0.00475031	160.061	266.003						184351	231525	151440	239389	120911	121893	73616.6	103140	88737.8	115916	90197.3	97201	112467	109167	109159
M561T356			0.49258	0.655348	0.00475419	561.167	355.621						17994.4	17844.8	22095	18151.8	25375.7	22054.4	35518.4	31886.4	37951.8	24746.5	21843	36527.8	23712.9	24956.9	23739.5
M1163T462			0.161815	0.575992	0.00475623	1163.14	461.597						1540.55	1125.39	2592.03	1475.21	1902.14	1874.17	3356.81	3315.27	3185.83	1589.33	3340.83	3457.86	3017.58	3026.83	2859.24
M477T435			0.225491	2.18809	0.00477232	477.054	434.738						10113.4	10002.3	9019.73	5104.42	5151.86	8898.8	6021.55	2073.02	3209.68	1507.45	5716.17	3541.79	7208.29	7205.32	6246.02
M286T42			0.403543	2.83911	0.00477928	286.214	42.423						22019.4	10487.4	22964.6	12884.9	29004.6	28940.5	11733.2	3291.61	10165.4	13374.9	2075.74	3845.35	8410.57	4275.67	8297.35
M525T393			0.486516	2.1164	0.004781	525.115	392.707						31725.6	31433.1	15648	27297	26861.6	47937.3	10118.2	16530.5	13147.4	15218.7	17059.2	13402.4	19686.7	21007.1	21017.2
M454T352			0.332367	0.546012	0.0047945	454.192	352.054						6758.32	5904.89	6337.14	3333.47	10125.6	5510.5	9548.53	13083.2	13316.1	15555.4	8275.48	9761.7	7848.17	7292.73	7835.31
M171T61			2.10343	2.41557	0.00479935	171.102	60.609						441455	689047	501703	992415	692747	343925	151222	213572	350076	285682	223661	291494	470985	537825	537403
M346T293			0.329718	3.59199	0.0048205	346.081	293.141						12944.1	15119.4	10443	5328.44	9542.54	2938.56	2796.7	2965.63	2284.92	2619.25	1801.93	3209.81	5316.56	5128.78	5122.76
M427T319			0.610465	1.53161	0.00482511	427.126	319.005						102224	119377	73868.4	81040.6	80988.8	77455.3	45995.1	72474.5	59166.5	44557.8	59713	67368.5	89132.9	88809.6	87974
M398T449			0.24264	1.90953	0.00482903	397.889	449.453						9554.6	10407.4	4217.89	11027.1	7686.15	11299.6	5110.03	3575.75	5649.84	3474.19	4286.2	6284.2	6477.41	6478.47	6549.61
M496T448			0.308396	2.04434	0.0048319	496.116	447.971						15262.2	10720.7	15763.5	11979.4	19889.9	10276.3	3711.49	5667.4	5587.07	5080.43	12408.7	8581.22	12658.8	8397.23	12684.8
M555T289			0.585338	0.797907	0.00483564	555.154	289.21						44303.9	42955.2	46205.9	49428.9	44089.7	41064.7	47170.9	49229.7	56922.4	60064.9	55896.2	66655.2	49790.2	52329.6	49805.4
M132T389_1			0.200685	1.8483	0.00484315	131.623	389.389						6808.42	9868.85	4208.82	6805.34	8268.34	5634.81	3785.55	2415.29	3442.13	3488.51	4381.28	4991.41	5092.49	5092.37	4874.35
M560T408			0.198077	1.52582	0.00485236	560.139	408.349						12275.7	12610.6	7806.95	12972.4	13498.6	9866.38	6222.01	6577.08	8270.89	10214.1	6232.05	7725.63	9648.62	9648.25	9785.2
M295T57			2.25381	2.52394	0.00485922	295.227	56.9305						668170	459882	322711	444886	726489	961371	196364	120825	302393	320527	200642	279056	303096	294874	294212
M417T461			0.302495	0.539983	0.00488198	416.966	460.991						5350.18	5744.91	5391.01	3907.18	6253.35	4746.67	8463.19	10691.5	8881.04	15100.7	8108.16	6893.04	6382.41	6382.2	6310.3
M320T132			0.389518	3.24835	0.00489456	320.114	132.015						11247	20294.4	7694.5	16421.7	25111.8	8927.28	2899.18	5045.97	2730.87	5300.55	6811.3	4825.15	7247.94	7200.72	8382.37
M407T169_2			0.232654	2.0628	0.00490789	407.198	168.595						8966.79	11694.6	7235.88	9643.15	7000.33	7815.23	1446.26	1651.76	5594.44	5781.08	7642.61	3264.88	4572.02	3817.12	4564.88
M626T350			0.761875	0.541539	0.00490926	626.161	350.39						37643.1	28470.1	28116.9	20417.6	35930	46698.9	45159.7	81792.9	80421.1	49051.7	47683.4	60180.6	57005.3	57020.6	56274.1
M507T133			2.70036	5.42461	0.00494976	507.272	132.68						1.03338e+06	260397	217423	653237	491406	798726	207177	85060.6	116677	81515.6	88066.9	58336.1	293726	299960	293581
M454T366			0.447591	1.40977	0.00495389	454.136	365.696						79753.7	96959.8	65493.5	81911.2	67729.4	67821.8	39338.3	49449.4	56420.8	64514.5	62544.4	53792.7	68785.4	68793.9	67808
M598T468_2			0.309732	2.62881	0.00495939	598.131	467.912						8009.57	8868.59	4536.11	15607.3	14230	14492.2	3827.97	5929.27	3539.35	4269.58	5200.74	2242.07	6737.18	6263.78	6262.49
M319T24			0.228903	0.293939	0.004968	319.026	24.092						1654.39	937.426	1254.86	833.028	1724.1	507.314	2260.4	6603.17	3121.04	3157.48	2541.98	5828.02	2537.56	2265.34	2527.27
M327T292			0.375164	1.31033	0.00497133	327.062	291.524						81280.1	71126.9	60429.9	68848.9	70880.2	74924.3	37775.2	49061.6	59130.2	60912.1	58657.8	60708.7	63069.4	64119.7	64099.6
M407T29			0.251506	2.35448	0.00497928	407.315	29.4395						11123.7	10033.7	5243.09	4732.2	6863.76	7100.31	1272.07	3829.58	4983.81	3249.22	1618.6	4200.3	5609.02	5603.75	5420.47
M165T351_2			2.37075	1.71455	0.00499293	165.04	350.921						1.48044e+06	1.01491e+06	679643	999166	1.334e+06	1.25305e+06	614092	511152	702865	795248	488902	831166	885678	885624	880580
M390T346			0.296604	0.48274	0.00500599	390.044	346.311						3052.01	4284.13	2548.95	3923.99	9003.64	2412.85	9303.24	10262.8	10877.6	6293.09	8753.73	6764.56	5416.01	5416.01	5765.69
M451T435			0.194421	1.86364	0.00501788	451.096	434.681						8107.4	7842.64	6097.7	6633.58	6108.23	4307.49	3064.83	1433.33	2171	4077.13	4969.17	5263.44	4411.08	4322.37	4324.01
M462T272			0.172073	2.40975	0.00503455	462.244	272.228						5370.72	3579.39	1650.68	4528.5	2547.24	3484.59	958.974	1252.7	1726.42	1135.62	1458.68	2249.05	3234.59	3115.84	3115.12
M391T397			0.968498	22.0178	0.00503876	391.123	397.399						56131.6	48764.6	13893.7	64952.3	143101	63923	421.154	3457.07	3605.27	4126.02	3356.42	2781.85	26598.4	26223	26599
M653T470			3.50357	1.94052	0.00503953	653.156	469.76						1.65849e+06	2.10104e+06	916382	2.0257e+06	2.51671e+06	2.57799e+06	1.11611e+06	688990	1.06082e+06	1.05329e+06	850713	1.30904e+06	1.59779e+06	1.57303e+06	1.57451e+06
M699T172			0.288774	1.71867	0.00509599	699.269	172.153						14039.2	19089	17538	14006.4	20319.4	12666.8	11602.1	12922.9	3434.37	11333.9	7616.08	9913.03	8273.26	8620.56	8630.19
M151T101_1			0.449096	3.41867	0.00511872	151.027	100.966						36215.2	21563.8	15101.6	14960.9	11249.2	17765.4	2497.41	7224.22	9972.43	4634.2	8068.05	1785.42	16257.7	16260.1	15846.3
M456T274			0.255145	1.52674	0.00513216	456.135	273.818						14953.2	16279.3	15240.7	17344	25472.9	17972.3	10028.6	11460.7	10279.1	14268.9	11130.7	13087.7	13310.8	13308.5	12689.9
M794T183			0.363885	1.87876	0.00514121	794.361	183.328						20600.7	18189.6	11012	19110.8	22582.1	29259	7219.23	12995.7	11408.8	9854.6	8935.67	13859.3	15917.4	15927.8	15221.6
M679T277_1			0.338812	0.467035	0.00515978	679.193	276.515						5627.1	2858.89	6290.18	3130.3	6268.68	4401.57	9426.95	16600.6	7985.13	6853.13	10599.7	9722.02	6521.49	6528.7	6392.86
M314T292_2			0.260752	3.12411	0.00516636	314.171	292.185						8429.49	6537.6	3798.75	11080.5	3187.89	8686.26	996.176	1543.12	2038.13	3388.3	1568.58	3820.04	4043.04	4109.06	4690.96
M355T306			0.396938	3.47439	0.00516945	355.124	306.11						27953.5	14178.1	9362.87	10444.2	12596.3	12234.6	2988.93	7392.39	3104.65	4786.42	4687.73	2013.92	10777	10315.2	10777
M482T161			1.50794	2.48863	0.00518666	482.314	161.481						414101	239332	156676	391654	187666	285816	152949	60221.6	82751.4	74738.6	167068	135433	196081	193892	196667
M329T395			0.159558	0.574401	0.00520666	328.998	394.514						1474.89	2241.68	1219.74	1007.61	2477.98	2044.3	1727.47	3298.95	3452.08	3094.48	3135.87	3512.24	3022.87	3023.14	2939.5
M675T172			0.558677	6.93055	0.00521114	675.364	172.286						28115.2	22772.3	7949.01	15446.7	14685	44736.1	2821.27	140.863	3342.97	4523.24	3652.07	4811.64	9424.83	11177.7	10989.1
M532T333			0.134795	1.51916	0.00521699	532.18	333.165						6060.98	6469.66	5122.51	6365.3	7334.03	6019.39	5459.61	5056.91	3835.4	3949.33	1828.08	4470.95	5826.8	5827.28	5740.64
M617T189			0.729929	3.78722	0.00522373	617.272	189.058						71865.4	28119.3	19644.8	37007	48632.3	78000.5	9168.57	8133.84	10554.9	14360.3	18851.2	13727.3	31190.5	31148.5	36601.2
M299T502			0.937254	0.616172	0.00523773	299.024	502.183						56948	60473.4	47082.5	49112.9	85059.1	71644.8	140520	75341	101747	95657.3	85988.1	101748	73476.8	70606.2	73563.9
M752T362			0.396317	0.393343	0.00524675	752.247	362.073						8125.4	3190.96	5669.87	3737.52	7380.65	3805.56	23251.5	13919.2	14204.9	11545.4	8874.86	9329.14	6717.26	6383.93	6718.39
M374T337			0.407816	1.5175	0.00525387	374.093	336.555						66274.4	53729.6	35945.7	43049.9	40875.7	44562.8	32654.3	29962.9	31347.1	34839.6	28795	29839.6	45870.1	46001.1	45291
M364T420			0.269251	3.51059	0.00525863	364.106	420.407						4536.91	9597.94	3274.17	12946.3	6886.71	6551.19	1262.25	2395.37	972.28	3006.83	2426.92	2410.94	5339.07	5336.36	5063.89
M343T179			0.36452	0.388871	0.00525952	343.175	179.222						5874.68	4080.4	3359.1	3825.68	3066.29	5557.44	18286.9	9139.54	5490.23	9938.67	9189.61	14207.4	8254.47	7210.33	8249.62
M983T433_1			0.101608	1.53608	0.00526188	983.192	433.393						3589.4	2766.12	3135.98	2231.14	2680.57	3248.04	1492.78	1909.03	2769.32	1371.67	1706.92	2241.39	2304.48	2423.54	2430.33
M715T446			0.192186	3.80361	0.0052659	715.328	445.86						6315.04	1833.99	2760.01	2016.43	3188.33	4654.44	559.33	745.876	665.924	919.017	1027.3	1542.69	2298.37	2236.19	2236.2
M98T416			0.144174	1.36899	0.00527006	97.959	415.804						10136.9	7580.14	6242.8	8363.57	9458.57	9686.27	6661.85	5150.5	6823.72	6160.66	6539.57	6259.52	6807.04	6630.29	6505.18
M362T411			0.394825	4.6311	0.00527496	362.09	410.696						9085.62	22354.5	4043.78	22042.6	14206.5	10169.8	2421.67	3688.7	3257.8	2696.12	2960.46	2660.65	7527.51	7704.82	7497.45
M148T199			1.1181	2.91169	0.00527554	148.006	199.12						75413.5	229313	151905	178258	94538.5	123269	15685	37628.7	95327.5	32258.1	77171.6	34782.9	108691	108722	106640
M301T455			0.525341	0.526067	0.00529239	301.013	455.238						15019.5	26345.7	13534.1	22907	4549.17	9063.89	21603.4	31116.3	34937.8	25979.9	31781.5	28359.9	23793	19985.6	23758.2
M578T192			0.357269	2.20526	0.00529707	578.22	192.417						16416.5	17550.1	17715.5	31922.4	17545.8	21509.6	11431.6	1707.09	5658.92	16072.8	10992.8	9758.28	9382.36	9389.15	9841.64
M438T196			0.437502	3.21767	0.00530701	438.262	195.794						26927.1	9754.64	7051.89	21860.6	18929.8	27508.6	6088.96	5649.13	2841.72	9462.6	4494.38	6281.14	14044.9	12225.9	12232.5
M1175T311			0.0827156	1.25069	0.00531078	1174.62	311.125						3759.46	4509.13	3517.34	3636.61	4118.85	3296.13	2498.5	3085.09	2991.77	3308.31	3119.14	3257.17	2745.23	2963.43	2784.84
M359T20			0.191455	2.52677	0.0053149	359.062	20.243						4863.79	7669.72	3024.6	3215.84	4287.35	3208	2020.66	1648.56	2264.36	2066.94	1304.29	1091.59	3321.23	3277.17	3278.05
M262T204			0.337763	4.39767	0.00533447	262.038	203.564						5697.38	18712.7	6585.03	10767	5029.1	12257.1	1514.02	2602.88	2620.21	1395.78	2775.45	2518.83	4761.97	5084.28	4766.17
M355T293			0.274634	2.33085	0.00535711	355.198	293.49						7328.59	11322.6	10372.2	17600.4	9917.74	11437.7	4178.6	4137.2	2505.31	6057.02	2227.21	10059.7	8456.29	7501.26	8458.74
M100T274			0.239374	1.74038	0.00538466	100.04	274.404						12069	15328.5	9691.35	9253.68	8774.87	9459.59	2740	5412.34	6646.46	6559.58	7620.8	8126.05	9261.41	9483.25	9838.46
M479T449			0.282576	1.8199	0.00539103	478.921	448.612						18825.2	15185.3	6656.09	14023	14299.4	14249.8	7235.34	4505.39	8116.55	9726.99	8290.15	7863.72	10058.8	10683.7	10681.2
M979T502			0.183265	1.77008	0.00539894	979.298	501.961						6456.6	7360.85	3473.73	3816.82	7036.9	6992.89	2795.85	3613.71	3348.24	3548.16	3367.28	3177.67	3420.56	3363	3420.45
M466T192			1.1486	2.39297	0.00540259	466.293	192.225						217080	112605	96236.7	216666	109370	219239	81604.1	30270.2	58271.7	72291.2	95591.9	67825.8	97006.9	97036.3	94547.6
M130T234			0.564079	1.67195	0.00540639	130.05	233.506						83872.3	74027.7	63700.7	90635.5	68522.9	66413.9	18392.9	35810.5	43929.2	59607.2	40925.9	68789.8	58608.9	58610.6	57762.8
M337T61			0.528976	1.75515	0.00543259	337.31	60.618						66960.6	46231.4	30964.6	52706.4	51797.4	48975.7	29913.9	39520.4	30260.1	12893.8	23443.1	33547.7	37515.1	37443.5	39631.4
M244T368			0.325045	2.68624	0.00544851	244.166	368.271						13721.7	18169.1	13245.7	18141.2	3608.1	13097.1	1761.77	3682.04	3821.27	5459.04	8131.69	6919.19	9408.01	8493.49	8492.93
M495T421			0.748934	4.72526	0.00545464	495.085	421.117						38375.6	59507.3	10753.2	52282	33060	78601.1	25496.4	3972.08	6787.9	3970.56	6122.7	11335.9	20746.9	20628.7	20748
M384T166_1			0.278263	0.468805	0.00546986	384.014	166.319						3039.24	3401.69	5620.85	1864.25	1899.09	3082.29	4634.44	3951.61	6846.05	8631.51	7224.22	9043.29	3945.49	4305.44	4300.15
M199T410			0.272482	5.66773	0.005481	199.062	410.472						4289.82	9785.1	1749.37	11091.7	5666.44	4707.1	1028.97	929.101	970.682	1146.98	1674.04	829.484	3357.2	3359.08	3290.99
M533T183			0.329104	1.75102	0.0054816	533.341	183.422						16830.4	18988	13148.1	15881.3	17507	22600	9058.08	17411.4	7793.93	7599.49	11977.8	6098.29	16315.2	16441.9	14082
M376T24			0.640984	0.277671	0.00548325	376.061	23.518						6108.4	25276.7	6935.17	7806.51	3109.39	4805.7	14202.7	52368.3	46033.8	27663.9	27783.9	26572.6	18842.4	18141.6	18837.2
M453T450			0.0959371	1.5871	0.00548616	452.8	450.08						2414.95	2568.71	1203.87	2200.65	2255.15	2379.06	1390.53	1324.84	1323.14	1405.4	965.1	1796.16	1215.66	1234.73	984.321
M279T61			13.2545	2.39087	0.00549231	279.232	61.1625						3.2431e+07	2.6478e+07	1.43072e+07	9.24114e+06	2.47389e+07	1.93306e+07	9.77933e+06	8.23618e+06	8.69738e+06	8.18676e+06	9.76443e+06	8.25683e+06	1.92938e+07	1.9545e+07	1.95466e+07
M340T293			1.0516	0.331592	0.00549567	340.101	292.844						31173.3	40479.6	38344.9	32391.9	24570.4	19014	43253.8	136549	152065	61465.1	77747.7	89770.9	56181.3	56215.5	52652.7
M673T172			0.523607	3.35769	0.00551914	673.349	171.976						34028	22536.4	11898.7	11683.2	26986	40769.5	4046.34	10933.8	9905.49	6061.21	5354.45	7747.35	15345.5	14591.7	14619.4
M531T143			0.877275	3.80731	0.0055221	531.272	143.301						91147.4	38044.8	24959.8	85894.6	44896.6	90947.6	12142.9	40011.1	10940.4	11951.2	12232.2	11450.9	36039.4	36061.8	38323.8
M455T476			0.361715	0.473551	0.00552406	455.187	476.258						5395.97	5998.88	6678.68	3201	9938.64	4467.13	11134.6	13763.2	7643.59	19465	12744	10595.8	9428.67	9451.74	9439.48
M681T355			0.295879	0.579912	0.00555557	681.206	354.708						7001.35	6567.12	7133.45	3649.87	4576.68	5861.63	11959.6	12931.7	8979.86	8140.37	6358.15	11622.4	5935.16	5938	5647.33
M767T103			0.872111	1.41782	0.00555785	766.538	103.077						299383	304226	289428	256039	343213	404547	197880	205767	247329	280585	235693	170600	267282	264725	264706
M936T313			0.13308	0.72448	0.00556383	935.519	312.606						1691.9	2348.89	1800.18	2346.17	1759.5	1097.31	2739.04	2517.07	2386.5	2663.18	2504.92	2433.26	2222.58	2339.2	2338.69
M327T470			0.213818	2.34251	0.00556658	326.575	469.519						4999.52	7119.39	1734.56	6697.74	6681.69	7358.05	2715.51	1721.07	1784.87	2550.2	2019.82	3975.18	3899.3	3712.34	3896.81
M481T311_2			0.283697	0.619815	0.00556772	481.095	311.347						5238.53	2101.86	8296.31	5207.31	7352.63	7699.71	10605.9	10597.3	9353.56	7641.05	10211.6	9505.19	8041.84	8607.49	8038.16
M122T321			0.197542	3.09091	0.00557198	122.072	321.21						3592.01	4657.63	2661.19	1485.36	5970.02	4573.42	1723.51	1473.07	642.717	542.127	470.522	2569.7	2277.58	2339.53	2217.8
M606T285			0.37454	0.561927	0.00557847	606.134	285.277						6531.09	5253.32	11395.3	7223.02	6766.7	14486.6	15025.1	18628.6	16027.4	10866.6	12997.2	18381.6	12257.9	11724.7	12378.6
M341T391			0.168597	1.62291	0.005626	341.018	390.984						7560.4	5307.1	5289.74	6841.76	8743.31	9461.97	4509.58	4036.09	4666.79	5632.61	3065.19	4711.18	6830.7	6834.2	7004.43
M674T181_3			0.301799	1.79182	0.00564508	674.353	181.369						18848.4	15260.3	20104.6	9925.25	16386.4	15501.9	8743.62	3771.01	9325.3	9555.52	7744.46	14451.8	10917.7	10450.5	10916.1
M665T23			0.696814	0.392512	0.00564578	665.077	23.432						23393.8	35859.1	13243.2	12780.8	9025.98	10799.4	31320.3	51574.7	41755.9	36859.2	32832.2	73425.9	29202	27989.2	27982.2
M602T168			1.68462	2.06747	0.00565111	602.303	168.148						521888	343425	186945	425052	301218	506913	117113	168072	187493	176780	192235	263734	296626	284307	295034
M244T29_1			0.609937	0.381916	0.00567274	244.028	28.911						14195.8	17576	13035.4	14995.5	10590.3	4694.43	14418.3	50356	43320.3	29048.7	37213.2	22250.9	20162.1	20154.6	20430.2
M452T179			5.47921	2.44779	0.00569033	452.277	178.938						5.70553e+06	2.86883e+06	2.26811e+06	3.18647e+06	3.15972e+06	4.88611e+06	1.80345e+06	343145	1.46698e+06	1.40227e+06	1.32846e+06	2.67394e+06	1.95038e+06	1.93293e+06	1.93301e+06
M639T310			0.0743869	1.61581	0.00571023	639.024	309.972						1300.92	1191.54	958.597	1110.55	1320.82	1747.63	715.491	981.336	622.972	1033.71	507.207	861.423	850.758	949.479	849.599
M264T31_2			0.119893	1.99589	0.00573408	264.159	30.533						1756.61	3335.15	1515.58	1666.22	2346.07	1923.27	597.324	817.5	1298.4	1076.81	1213.86	1280.47	2109.34	1711.93	2114.7
M249T129_2			0.979973	1.81355	0.00574958	249.063	129.426						138869	190620	189796	207286	157535	158385	63070.5	20788.4	89692.6	118036	135052	148196	150759	148573	148559
M220T263			0.641829	1.60491	0.00576873	220.082	263.266						105041	132609	62063.8	75781	98789	90205.5	55369.3	52445.2	59393.2	61413.1	59185.2	63920	53916	53915.6	52813
M507T185_1			0.194706	1.66024	0.00579326	506.745	185.168						9735.08	8287.45	6995.07	13318.3	11472.2	8077.29	5019.73	4781	4738.42	6502.97	7981.46	5842.24	7425.42	7412.78	7130.47
M293T47			0.616873	5.66468	0.00579365	293.062	46.706						46673.2	28479.3	8746.17	46756.9	12844.6	28802.4	2744.34	12836	5070.96	3133.95	2746.24	3885.48	10832.7	9920.6	9326.71
M971T502			0.214223	1.41209	0.00580817	971.313	502.234						19256.7	14939.1	11146.9	14081.3	14420.7	13394	8526.46	12288	9760.17	10270.9	9629.31	11304.9	11884	11775.8	11883.8
M376T361			0.391873	3.06354	0.00583754	376.116	361.392						26562.8	11329.6	9768.83	8308.15	20736.8	20995.8	7989.86	5032.59	4557.02	5102.53	2435.31	6774.56	12295.8	11818.1	11824.7
M229T292			0.260621	2.20684	0.00583923	229.082	292.204						13509.8	11743.1	6379.65	6996.08	6690.81	8931.44	2081.3	3252.39	3712.14	3437.59	4781	7318.62	7336.09	7988.94	7990.47
M624T228			0.324527	2.30029	0.00585614	624.316	227.648						22845	9176.63	8997.92	15652.9	11126.7	15696.8	6934.77	4928.07	7833.69	3478.87	6504.2	6618.43	8570.15	8592.37	9128.98
M279T138			0.233182	2.21152	0.00588229	279.08	138.034						5761.64	10985.3	7034.15	10207.7	6968.41	7094.94	4403.81	993.793	3087.04	2773.21	2761.97	7708.33	6173.68	5956.55	5772.98
M601T443			4.44603	1.39935	0.0058832	601.139	442.774						8.60079e+06	7.13072e+06	5.37894e+06	7.62172e+06	7.46065e+06	7.14984e+06	4.0883e+06	4.6997e+06	4.71282e+06	5.1406e+06	5.33183e+06	7.00019e+06	6.35906e+06	6.42906e+06	6.35947e+06
M893T449			0.072382	1.54631	0.00588482	893.102	448.682						1391.18	1464.46	1385.13	1264.36	2041.85	2070.89	1350.3	811.228	1008.24	1008.63	1064.48	976.983	1296.26	1281.69	1281.2
M451T71			0.758726	3.61615	0.00588726	451.268	70.765						90855.9	41220.2	16784.3	75039.4	40550.3	54190.8	13139.3	5950.24	20938.8	15303.5	16245.1	16539.2	35551.7	35551.7	35445.1
M671T444			0.963738	0.423152	0.00590736	671.144	444.345						30726.6	19290.3	67754.1	12688.6	42801.5	26806.2	66568.4	72016.3	68620.3	124849	52975.9	87772.6	55027	55064.9	51511.4
M146T264			0.793189	1.84423	0.00593416	146.082	264.363						97869.2	112507	72733.4	92997	94215.7	171935	61618.6	53953.9	59717.1	62306.3	58739.3	51917.9	85068.7	84510.9	84511.1
M609T179			0.218053	1.77524	0.00595481	609.33	178.675						15844.6	8523.92	9674.72	9855.25	10520	10985.6	8179.54	3570.68	4892.98	6483.1	9087.26	4628.82	7773.96	7247.62	7261.09
M271T338			0.242956	2.1747	0.0059637	271.101	338.412						9766.56	12512.7	3814.24	9724.53	7276.2	7143.54	3131.32	2561.51	2853.94	5178.61	4519.24	4856.42	5308.42	5260	5388.59
M359T291			0.265629	3.89521	0.00597457	359.194	291.454						11668.2	5343.53	4243.96	8587.2	2292.69	7667.08	1230.89	794.452	1284.84	3206.04	2317.8	1384.33	4104.45	4340.86	4101.95
M66T331			0.146017	1.77491	0.00598582	65.958	330.99						2424.75	3341.84	5057.63	2981.84	4594.5	3316.73	1831.72	2644.79	2282.58	1991.92	1222.69	2262.05	3879.61	3822.32	3820.71
M149T131			0.517319	1.51338	0.00599911	149.045	130.681						85640	71630.2	59182.3	58334.2	80048.5	58724.9	40477	26509.2	56469.5	45301.6	47709.9	56801.8	55806.6	55653.7	57018.6
M773T483			0.55312	0.764004	0.00603298	773.198	483.273						40269.2	37818.9	32400.2	40614.6	43490.7	27000.5	52964.1	52471.2	52401	48147.5	43074.9	40984.3	37185.5	32342.4	32364.2
M359T408			0.359584	2.39103	0.00603345	359.192	408.25						25810.4	13866.8	18635.8	20241.1	12031.5	20984.7	1410.3	4191.71	6968.63	11529.5	5231.59	17330.2	13602	13441.8	13441.6
M647T508			0.428534	1.63268	0.00604518	647.204	507.841						54528.2	29936.9	38809.2	38819.1	34321.2	39826.2	16967.3	37018.7	20297.5	24671.8	23154.4	22585.3	34935.7	36506.4	34879.2
M303T163_1			0.305346	2.0254	0.00606546	303.075	163.044						21508.5	12643.2	9855.25	19090.6	19656.2	12315.3	8448.18	3791.05	8852.57	10171	4537.16	11138.4	9800.2	9802.67	10031.2
M430T427			0.163786	1.91957	0.00607916	430.23	426.535						6137.64	4808.03	6018.85	4683.08	3008.03	4420.82	1133.15	1727.11	2328.16	3056.7	2395.07	4507.21	3661.45	3761.39	3764.87
M386T467			0.389625	0.331822	0.00608543	385.605	467.259						1220.4	2631.83	5649.69	2168.38	10307.1	3130.64	18042.5	13466.8	17236.6	6284.2	7205.01	13432.1	7030.1	7162.35	6519.04
M137T79			0.307163	2.32253	0.00609049	136.613	79.084						13126.1	15098.4	4095.05	13353.8	8929.76	14616.3	2363.51	4246.14	4665.48	5709.23	4724.99	8094.13	8084.37	8317.81	8091.26
M635T187			0.432373	1.80607	0.0060968	635.317	187.181						34498.7	47178.7	25838.3	27913.3	30988.3	29072.4	15023.1	6389.7	16905.6	22535.7	23654.3	23732.1	24426.5	23759.4	23744.1
M732T312_2			0.0925776	1.48113	0.00610674	731.85	312.021						3006.66	2650.71	1974.64	2099.48	2675.49	3210.25	2027.31	1115.95	1675.56	2077.4	1825.4	1822.51	2338.85	2337.12	2237.58
M87T373			0.348367	3.87504	0.00612524	87.0443	373.146						23156.9	13861.4	16237.3	15444.9	12589.9	8065.13	16156.1	1582.37	986.609	1109.74	1230.22	1994.2	10543.3	12007.4	10382.7
M246T391			0.195949	1.22563	0.00612902	246.042	391.378						32459.3	43855.4	40220.6	45671.7	40280.7	42194.8	30913.8	35017.5	34870	36596.6	32641.1	29599.9	41692.5	40676.5	40673.9
M341T493			0.420017	0.715756	0.00614133	341.108	492.998						18234.1	14215.8	19985	14857.6	22430.5	19716.6	25912.6	24187.2	27356.8	19497.2	24259.3	31687.7	22167.3	22402.6	22166.9
M253T71			3.87682	4.07215	0.00617819	253.217	71.248						1.5001e+06	2.43953e+06	745807	623357	877067	1.57545e+06	302965	366320	327803	223982	234562	450322	703357	693641	686395
M426T150			0.38669	3.88074	0.00617914	426.264	149.778						24192.7	12199.3	4834.04	7692.79	15827.4	13936	4210.58	5641.54	2673.25	2871.81	2841.45	2036.42	4294.9	4294.42	4165.81
M1013T442			0.271761	0.827171	0.00621471	1013.3	441.685						11407.9	11133	14397.2	11037.9	12028.1	13218.4	15257.5	17002.5	14108.8	13742.4	14292.4	14118	11644.5	11336.6	11337
M847T354			0.209754	0.666014	0.00622095	847.218	353.842						2713.21	4363.89	5143.53	3954.2	3450.92	3523.2	4003.23	5196.05	6623.85	5562.07	6569.36	6802.93	4985.87	5177.6	4992.3
M377T30			0.388385	2.67038	0.0062522	377.305	29.6705						33040.8	14071.7	13312.6	21154.7	17305.9	13508.8	6527.72	4161.71	7990.79	7502.19	3251.61	12655.3	10002.2	10333	10075.4
M318T176			0.354918	0.532003	0.00627419	318.058	175.933						6410.91	8520.73	9436.34	5179.64	8006.47	4274.07	11543.6	16310.7	12889.4	11893.3	7495.97	18490.8	7960.34	9430.12	9491.56
M277T168			0.253754	2.43471	0.00628449	277.155	167.5						12086.9	11187.1	6993.76	9457.95	5008.59	7611.57	2172.62	499.788	2714.16	7675.03	3485.33	4952.94	5695.1	5723.83	5940.02
M248T299			0.521149	0.570954	0.00632323	248.15	298.863						13964.9	26866.1	11287.7	18028.8	20426.1	8965.25	24580.1	23026.5	31889.4	38638.1	24920.8	31282.8	20556.2	16666.1	20587.7
M739T101			0.806051	1.49516	0.00633814	738.508	101.355						249196	163119	203803	203518	197459	275744	138597	90862.4	183260	160284	154016	137666	189598	194739	194765
M181T150			0.601221	2.03267	0.00635358	180.999	150.316						37946.3	59554.1	45506.3	37364.6	79881.3	54809.6	10658.8	20769.9	32317.3	39519.5	29506.6	22227.1	37190.4	37202.8	35329.9
M359T356			0.273817	3.77056	0.0063585	359.228	356.253						8606.76	6627.98	3124.75	8979.54	2787.72	10434.6	783.606	760.866	1065.54	1808.18	1527.74	4811.45	4814.61	4412.3	4440.11
M472T346			0.231238	0.552252	0.00635917	472.048	345.613						2085.21	4859.92	2732.25	2664.74	3770.26	4021.04	6464.74	8247.74	7354.48	4236.08	5957.79	4196.14	3153.16	3319.3	3160.21
M196T377			2.19182	0.559325	0.00636001	196.054	377.185						109725	301094	334925	204402	488758	162134	443291	375616	504786	508375	487495	542885	287130	242314	286736
M229T192			0.340151	2.13363	0.0063657	229.155	192.155						14284.3	20543.9	21472.2	27541	12157.9	16975	2386.26	10613.9	5018.9	9041.53	11120.6	14768.2	9542.4	9236.62	9267.73
M711T234			0.259533	0.602435	0.00636605	711.332	234.432						7535.25	3692.16	4990.38	3839.18	3096.02	3534.88	8024.33	6734.38	6417.52	9384.71	7908.27	5830.8	5139.29	5140.69	5036.5
M247T30_2			0.174293	1.78078	0.0063929	247.169	30.329						8968.89	7409.51	5040.26	6429.71	5081.67	3718.47	3441.62	2963.82	3519.94	3603.91	3320.25	3730.48	5808.51	6121.97	6125.57
M366T82			0.362535	2.70177	0.00639609	366.301	82.2725						15817.7	24375.8	5070.88	14129.4	18429.6	16615	10315.8	6770.3	2307.3	8458.44	3962.29	3140.2	9807.82	9806.6	9156.34
M1165T502			0.254204	1.33399	0.00639814	1165.28	501.727						36702.2	32327.8	22328.8	30221.2	28170.9	28656.3	17900.9	21842.1	23517.2	24140	22423	23916.2	25174.2	25172.4	24813.1
M624T285			0.25055	1.24238	0.00644356	624.065	284.828						48128.6	52015.5	45059.3	44369.9	49942.2	44640.8	40295.8	36529.2	43212.8	27846	37428.8	43406.8	46910.8	45712.1	45758.5
M141T32			0.278839	2.7257	0.0064471	141.092	31.844						6326.31	15506.5	7206.69	9689.95	7710.99	5092.19	1584.6	3966.26	3868.54	2022.24	4348.4	3116.15	5744.86	6214.57	5745.27
M518T262			0.166397	1.87453	0.00647815	518.236	262.308						5979.56	6661.29	2349.03	5150.27	4484.75	3868	2564.56	2838.63	2032.24	2327.92	2991.23	2445.42	3220.75	2889.19	3221.28
M399T72			0.704958	7.20729	0.00648399	399.274	71.6765						60043.4	24543.5	14532.3	22615.8	26991.3	68150.4	5622.1	3800.34	2654.77	5762.85	4930.2	7321.06	18186.7	18627.5	18184.6
M258T348			0.25442	3.0713	0.00651331	258.181	348.421						9671.43	6608.91	6917.92	12853	2648.22	6737.99	555.374	3476.27	1180.19	3199.61	2821.33	3561.44	3364.66	3312.4	3924.62
M1192T429			0.149146	2.37905	0.00651593	1192.48	428.677						4265.26	2469.7	2337.63	2620.5	4010.65	1232.5	825.733	1303.83	1139.98	1498.49	867.346	1483.53	1372.57	1364.05	1377.52
M151T40_1			0.214901	2.14852	0.0065587	151.039	40.011						6791.5	10611.5	5960.54	4017.72	5444.6	6439.36	2477.43	3432.45	3621.3	4828.71	1452.77	2462.82	2949	3275.76	2919.07
M772T467			1.29231	0.334729	0.00656718	772.22	467.308						18124.8	37118.8	54596.7	31238	103096	42249.2	199391	163764	211476	58130.1	86787.7	136138	73998.1	70184.6	70189.3
M458T452			0.086141	1.68456	0.00657122	457.884	452.25						1553.72	1593.13	855.607	2189.17	1727.71	1651.99	800.306	693.353	909.802	1077.32	1153.23	1047.79	1114.21	1114.6	1081.51
M170T200			0.144048	2.11085	0.00657729	169.988	199.56						1654.93	4289.32	3683.77	3646.02	2233.23	3317.24	504.922	1996.28	2051.26	1084.14	2040.55	1240.82	2514.24	2544.75	2643.44
M1032T380			0.306447	0.760323	0.00659452	1032.33	380.255						10728.1	11893.1	12822.7	9752.19	11601.9	9396.88	11541.4	12824.9	15744.8	17493.4	15081.7	14375.2	12365.3	12566.3	12379.5
M723T119			0.323493	1.65432	0.00660415	722.507	118.842						32068.4	29499.2	38480.9	31398.2	30025.7	35541.8	29104.9	17050	25690.3	5012.73	24439.8	17793.1	24823.7	25187.7	24801.4
M1074T160			0.345373	2.44467	0.00660613	1073.63	159.88						17445.3	10886.6	6891.63	16635.6	22921.6	20586.3	8576.67	2914.35	5818.06	4960.48	11493.8	5246.84	13005.6	13489.7	12999.2
M641T227			0.208228	1.68968	0.00662555	641.27	227.14						12690.9	7134.54	5573.13	10398.8	11070.1	8890.22	4554.23	5719.36	4999.61	5329.3	6568.02	5828.52	8674.59	9395.72	8669.4
M437T595			0.186224	0.476369	0.0066361	436.858	594.826						1146.76	424.869	2472.68	2536.85	1251.37	1277.7	2526.38	3450.29	3344.31	4421.02	1909.39	3472.94	2883.81	2908.02	2775.5
M857T38			0.467067	0.538706	0.006654	856.509	37.751						16172.4	2985.34	16449.5	10129.3	14955.7	11761.1	19062	27567.1	23834.9	17523	16932.8	29575.4	15928	15937.2	15228.9
M1172T411			0.231597	0.505882	0.00665571	1172.34	411.183						1480.37	1082.92	4216.11	1597.97	4010.74	4242.48	5337.76	5908.81	7131.43	3811.75	4484.11	6200.56	4593.83	4566.42	4481.89
M113T27			0.604988	3.6526	0.00665817	112.985	27.412						19726.5	33805.6	15241.2	38001.6	67911.6	42138.8	8257.91	7918.71	11030.5	12648.8	9075.83	10430.1	25194.1	24567	24568.3
M399T421			0.448416	0.465859	0.00666763	399.095	420.545						9118.24	9397.46	5818.58	11433.3	7908	9378.72	30311.3	18086.4	24364.4	12172.3	13292.1	15658.4	10182.6	10178.7	9640.38
M756T295			0.253928	0.679753	0.00667965	756.201	295.493						6674.13	5585.03	7465.07	3561	6012.42	6139.19	7766.24	7535.96	11573.4	7835.45	8512.41	8908.37	6917.55	6775.72	6940.63
M331T416_1			0.0796117	1.56699	0.00668226	330.842	415.692						2197.73	1222.27	1197.54	1813.16	1352.09	1717.55	823.563	1082.46	1139.37	924.122	1038.71	1054.56	1552.68	1502.86	1502.92
M64T331			0.892146	2.54749	0.00668995	63.9618	330.998						58851.3	66543.9	112438	67160.9	153388	77454	37019.2	43428.1	39457.3	15783.5	22966.8	51683.8	71415.6	70516.7	70402.6
M242T328			0.23355	1.93967	0.00669744	242.077	327.889						13199.8	8702.55	7507.89	9576.03	9709.58	7945.56	1395.01	4009.05	3841.42	7010.17	4266.13	8679.71	7148.47	7010.2	7005.92
M931T344			0.186725	0.576286	0.00672963	930.69	343.677						958.161	2353.54	3665.54	1714.74	2165.53	2451.52	2764.45	3607.15	4339.38	3738.65	3636.57	5008.28	3491	3493.84	3360.57
M586T298			0.291572	1.75945	0.00674309	586.188	298.002						19427.1	22501.6	14888.1	20108	20297.2	20150.3	7383.16	9336.83	6932.82	21474.6	13131.9	8450.31	15385.6	14521.4	15383.3
M371T244			0.265296	2.46544	0.00674412	371.229	243.583						7772.84	13571.5	6372.61	13023.7	4602.35	8296.14	1591.35	4705.86	3675.79	2695.29	4494.28	4593.79	5904.63	5943.99	6169.23
M306T274			0.213914	1.26827	0.00675712	306.032	273.724						29385	31756.2	23000.8	30421.3	30236.9	30248.9	18542.7	20533.7	24375.3	24926.7	27261.8	22381.7	27829.7	28113.4	27830
M602T30_2			1.22875	0.432958	0.00677514	602.446	29.773						28758.1	89276.6	65464.9	98148.1	52531.1	22811.8	197388	170376	104207	165678	110097	76792.2	85150	84447.8	84447.9
M709T34			2.05766	15.832	0.00679199	709.481	34.2795						632407	180482	73325.1	246049	230018	357483	47498.1	11034.3	17161.6	7744.97	17163.6	8023.41	163239	165294	163243
M306T303			0.577926	0.78602	0.00679451	306.087	303.479						40405.7	44740.2	40525.7	52399.5	44135.1	32581.6	51792.1	51844	55747.7	52717.4	48524.7	63523.2	50877.2	49548.9	49373.3
M913T137			0.482768	1.58411	0.00679606	912.576	137.074						70173.5	54136.3	37568.8	64103.3	45053.1	61769	37352.1	20392.3	35592.7	37522.7	44980.9	34248.5	44931.2	44934.3	44496.8
M748T177			0.190305	0.552801	0.0068051	747.565	177.366						2448.16	2230.29	3239.99	1792.36	1495.5	1550.51	4508.84	3100.53	4091.73	4610.95	4690.85	2073.78	2163	2345.19	2152.56
M688T440			0.351424	0.778659	0.00682213	688.207	440.114						17366.3	14700.4	16932.4	13676.4	17000.9	15318.7	21218	17755.3	21586.1	23647.1	21851.4	15940.4	20623.4	19980.3	19977.5
M403T168_1			0.401872	0.431912	0.0068235	403.062	168.358						2994.7	6120.86	12576.2	3270.21	4993	3452.52	13546.8	6465.78	13740.7	11935.5	13298.3	18360.7	6829.03	7712.45	6848.93
M612T29			0.436636	6.84795	0.00685213	612.328	29.4365						23022.7	27225	16291	9256.49	6667.21	5610.96	1000.84	2322.82	3135.02	2935.94	2353.2	1113.46	2036.46	2061.35	2018.66
M101T74			0.477652	2.32453	0.00686696	101.024	73.5125						30709.8	39536.3	21605.3	19628.4	26942.1	46042.2	20398.2	869.059	19022.7	12873.4	9249.79	16942.4	24877.9	25886.9	25904.3
M856T38			0.628296	0.516669	0.00688907	855.504	38.361						29065.3	3009.44	26838.3	18515.7	24633.3	21176.4	36125	47007.5	44798.1	27078.5	30288.9	53227.1	26828.6	27549.6	26821.3
M381T393			0.161579	2.6362	0.00689475	380.905	393.438						3372.43	2473.62	2338.28	1698.43	2988.98	5463.2	711.069	837.946	889.017	1628.59	1305.41	1583.04	2375.96	2207.5	2202.31
M547T447			0.214909	2.92428	0.00693567	547.237	446.572						7357.79	1938.9	5689.02	7521.91	3077.45	8592.98	1707.08	1306.03	1835.91	1907.32	2846.84	2084.5	4435.54	4033.43	4433.71
M284T336			0.165252	1.95683	0.00695845	284.114	335.841						5059.73	4497.05	2287.67	4479.98	6676.44	6093.49	3871.02	1887.05	2623.59	2529.97	1692.23	2264.26	3765.72	3675.83	3672.26
M417T153			0.301538	2.33429	0.00696951	417.275	152.643						8481.21	9870.66	7160.24	16307.6	19957.6	15920.1	4630.58	3578.26	5174.85	7380.42	7316.02	5205.07	8661.73	8396.73	8372.02
M981T192			0.423849	2.75911	0.00699221	980.579	191.502						17144.5	12606.1	8568.88	26690.3	18968.5	32082.5	6847.91	8183.32	3526.58	8449.21	7127.86	7929.74	7130.18	7699.8	7408.58
M320T125			0.295473	1.92792	0.00700314	320.08	125.343						12285.5	21085.4	8485.32	12936.7	14656.3	18139	9754.84	8124.43	8616.76	2790.76	7987.74	8156.93	10120.6	10063.2	7419.42
M408T253			0.220187	2.71366	0.00701492	408.198	253.359						5903.28	8580.26	4913.53	8101.58	2025	6133.86	827.537	1618	1299.67	2422.3	2356.19	4616.31	4071.99	3590.36	3606.56
M657T43_2			0.381474	2.87313	0.00701493	657.489	43.247						11289.1	30834.7	12661.4	15688.6	12474.3	14777.4	5724.29	2268.68	9060.29	4073.28	7568.38	5318.64	12605.6	13159.7	13199.8
M644T152			0.323376	1.65639	0.00704078	644.323	151.952						21597.8	28001.6	15483	30798.4	27460	24618.6	16844.1	8121.93	20094.5	11045.4	17943.3	15277.3	22148	22153.1	23936
M1067T437			0.468421	0.652183	0.0070438	1067.35	437.414						18776.8	13296.6	17569.4	17488.2	24228.6	18538.3	23498.1	31055.4	32934.9	22592	22026	36401.3	21322.6	21335	22273.1
M1013T438			0.294301	0.762394	0.0070515	1013.12	438.288						9109.26	10773.4	11421.3	9668.3	9034.84	10625.1	12559.7	10553.2	12876	12792.4	13922.1	16825.3	14215.2	13529.6	13525.9
M805T412			0.994432	0.66652	0.00705944	805.208	412.014						72052.7	46114.6	121252	63234.8	102403	101805	126991	116477	134188	111984	127525	143294	110929	109990	109741
M462T395			0.146745	1.86081	0.00707695	462.182	395.354						3807.95	5213.12	2953.9	5452.97	3835.94	2832.3	1186.04	2211.37	1447.68	2066.35	2858.36	3179.46	2913.22	2913.73	2846.03
M301T315			0.209746	1.83184	0.0070834	300.972	315.094						6559.71	7490.61	5007.62	8448.18	11693.1	10995.3	4796.69	3462.98	3846.09	5463.5	3937.49	5894.33	5995.01	5997.7	5861.83
M351T435			1.1184	0.585233	0.00710767	351.104	434.659						54042.4	133209	75830.5	102700	94833.8	46692.7	151663	132949	149859	168600	171410	92368.3	107667	105101	105103
M247T103			0.197712	1.8993	0.00713655	247.133	102.879						9744.15	10086.2	6126.23	6006.26	4358.22	5517.75	3531.52	3518.82	3938.22	3552.27	4336.17	3151.49	8075.12	8061.35	8625.33
M347T48			0.334276	3.36264	0.00716	347.256	48.457						16786.5	11242.8	7223.85	6563.21	6355.37	18036.5	2396.07	1610.67	7065.1	4059.26	2178.9	2379.39	8670.74	7331.48	7377.53
M318T454			0.316416	1.79053	0.00717088	318.093	454.184						22544.8	26808.3	13889.4	25944.5	14514.5	19079.2	7471.18	8988.8	10713.6	14633.1	16620.2	10145.3	17386.2	16899.4	16885.6
M556T25			0.367009	0.488708	0.00717394	556.035	25.402						5626.84	10594.6	7681.97	3393.5	6867.12	5136.92	9273.21	10685.8	14895.2	11665.3	12534.2	21364.3	9804.26	9794.2	9950.38
M335T345			0.342436	0.872777	0.00717803	334.895	345.01						22414.1	25967.5	24489	21327.8	21780.1	23489.3	23675.1	28134.5	26790.2	26461.4	26197.5	28539	27522.2	27520.5	27986.8
M813T141			1.07388	2.18995	0.00719462	812.52	140.945						273486	109104	117699	172983	125292	201919	88114	63648.2	80292.5	67491.4	103590	53717	107885	107840	111120
M299T451			0.189591	1.51961	0.00721861	298.86	451.428						8896	15019.1	9812.31	15961.7	12175.5	12525.2	10176	8106.84	6768.49	6945.64	9325.87	7630.46	10416.5	10435.8	10811.6
M779T227			0.35313	2.8197	0.00722041	779.343	227.045						21123.9	8681.78	4646.09	17809.3	11091	15627.9	5123.39	3624.77	5067.21	4638.59	5809.16	3746.9	8016.66	7857.83	7852.83
M865T445			0.0982844	1.4211	0.00723026	864.997	445.31						4629.4	4115.12	4024.65	5795.29	4492.8	4129.46	3028.29	3253.59	3371.87	3630.31	1877.33	3969.29	3912.48	3912.94	3808.26
M510T116			0.118557	2.07087	0.00723822	510.387	115.731						2080.91	3366.13	2217.07	1223.29	1540.2	2658.66	1212.79	935.475	905.858	1393.94	617.092	1254.05	2216.98	2319.02	2330.3
M218T345			0.366225	0.511786	0.00726788	218.008	345.282						5507.95	11239.5	6759.59	8718.2	8524.43	4863.38	8334.82	15967.6	21325.5	11083.3	14144.8	18269	10546.2	10542.3	11992.5
M803T392			0.298178	0.74396	0.00728158	803.191	392.016						9216.49	8424.93	12565.5	10093.7	10261.6	12491.3	12087.3	13949	17447.5	12069.2	14090.6	15110.2	11273.9	11465.6	11437
M487T311			0.0849496	1.42718	0.00729049	486.886	310.827						2664.85	3040.43	2071.99	3272.91	2539.92	2773.02	1843.03	1657.58	1807.59	2078.14	1419.84	2659.21	2305.46	2306.67	2219.38
M439T265			0.624806	1.95411	0.00729376	439.192	265.097						61091.3	88962.7	46497.2	58618	50191.3	93392.3	36104.3	23729.1	58480	32310.3	25804.8	27629.9	47609.5	47609.1	46670.2
M398T320			0.456847	2.45127	0.0073005	398.136	320.022						15046.2	36758.3	31812.2	32977.1	27358.2	10932	7633.4	7194.92	6313.07	15038.5	13871.9	13133.4	22806.7	22620.6	22268.8
M249T42			0.893972	2.22017	0.00735691	249.185	41.9695						112097	83333.1	41609.2	125684	100910	155413	72635.5	51147.5	32086.1	38539.2	48318.2	36101.8	78011.4	69949.6	76144.4
M518T438			0.5697	0.670938	0.00736256	518.17	437.504						25442.2	18706.7	37556.9	24230.4	32134.5	29938.7	35827.2	55367.2	42132.1	34317.7	39303.6	43462	45764.2	48239.3	44553.9
M561T29			0.758244	0.446011	0.00739324	561.439	29.288						12511.4	36029.2	21650.1	37953.8	21225	13622.7	79052.8	62877.4	43094.1	66354.5	38182.4	31040.9	35783.7	33947.6	35813.9
M595T291			0.233042	0.525641	0.00739927	595.163	291.484						1900.07	2096.41	4125.69	3905.5	3726.26	3047.5	6466.96	5591.45	7337.48	3019.21	8243.52	5109.92	4961.22	4442.57	5040.45
M166T437			0.68642	0.492426	0.0074048	166.017	436.611						13376.4	19687.5	23749	21537.3	44689.6	20125.6	65667.2	60335.7	50591.1	29623.4	33143.4	51374.3	35371.2	34169	34147.9
M288T98			0.781665	6.56697	0.00742412	288.123	97.585						58164.2	63815.2	17289.7	26503.6	20368.4	86168.3	7762.66	3553.76	8423.72	10393	6253.27	5080.06	12554.3	12606.1	11957.1
M384T248			0.141908	1.86412	0.0074791	383.955	247.696						3766.05	5143.6	2602.61	3782.29	2466.79	4212.22	782.557	1533	2825.98	2506.13	1944.81	2195.12	2990.64	3134.12	2988.77
M695T463			0.629061	2.9079	0.00749814	695.166	462.858						17479	39783	23796.9	62488.3	63973	65037.4	17494.8	10414.8	12850.3	12583.3	20194.8	20192	24942.5	22020.6	24989.7
M383T277			0.271032	2.36858	0.00750704	383.167	277.092						10359.2	11428.9	7225.24	15097.2	6399.94	10619	1258.61	1879.23	3316.66	4393.2	5484.04	9476.65	7289.65	7674.15	7293.92
M1175T426			0.834676	0.573755	0.00751846	1175.36	425.875						34333.1	28819.4	72457.5	27450.9	61530.4	39303.8	77169	93393.1	86480.5	57201	59553.7	86146.3	58466.5	57829.9	57566.9
M507T36			4.18859	6.81154	0.00755852	507.271	36.371						2.46487e+06	844925	285745	1.3636e+06	805084	1.90105e+06	252638	161383	183088	178732	173236	176259	693390	703964	693359
M515T224			0.200901	2.17426	0.00756902	515.24	223.819						6448.74	2418.86	4305.19	7599.31	8359.21	8058.3	1891.38	3338.82	2568.95	2372.63	3466.91	3465.78	3470.1	3464.09	2828.27
M100T357			0.22742	5.06877	0.00761239	100.04	357.16						8641.09	6403.24	2836.83	3578.35	2174.43	2635.31	515.475	822.783	890.919	818.736	979.834	1154.83	1708.19	2270.77	1708.14
M787T515			0.0548619	1.35166	0.00762152	786.727	515.499						1653.63	1317.41	1078.92	1322.22	1149.01	1400.45	946.27	827.098	872.867	983.036	971.964	1259.46	1305.74	1260.05	1305.49
M712T181			0.180285	2.0889	0.00763256	712.336	181.172						5320.46	4743.82	3811.98	2468.11	7350.48	4479.13	2677.79	1698.13	1258.02	2507.78	1933.12	3412.61	3837.21	3819.15	3611.46
M268T385_2			0.387153	3.11426	0.00764691	268.095	385.221						22390.3	23955.4	16192	6864.58	11695.3	8394.17	5313.3	4093.42	5352.31	3908.22	1963.14	8105.73	12291.1	11860.7	11834.5
M500T271			0.212755	1.34979	0.00765004	500.161	271.272						25475.1	22917.5	24411.3	22868.8	24331.3	20690.5	15637.7	22716.4	13712.2	22287.3	16531.2	13349.3	21613.6	21639.6	19356.8
M637T437			1.29958	0.645818	0.00765932	637.185	437.381						157415	106249	132111	115113	126670	148810	214052	154284	263792	174535	155034	255935	140612	142158	142166
M383T102			0.533126	1.89646	0.00767874	383.243	102.307						50573.3	45024.1	43433.8	35624.9	63999.6	31514.6	16527.2	7134.03	30211.5	35991.2	22293.3	30303.3	31777.6	30815.8	31783.4
M716T227			0.474932	7.19027	0.00770022	716.312	227.097						29021.5	12780.8	4883.92	32032.9	8841.88	16403.4	1385.81	2489.74	2284.95	1976.28	3706.33	2615.94	6372.14	6212.41	5858.43
M393T331			0.112561	1.92023	0.00770602	392.899	330.721						1561.13	1370	2396.01	1329.33	2964.22	1819.05	735.047	1046.74	836.377	1022.12	1081.13	1236.07	1802.55	1802.73	1770.53
M795T119			0.439694	1.36882	0.00772144	794.569	119.484						124586	122332	112595	102006	110142	111151	104329	69309.4	76799.6	99537.4	97931.5	50924.6	93488.4	93508.3	89724.3
M69T27			0.696434	3.49955	0.00773228	68.9952	27.3135						22229.1	46297	26712.6	41480.8	91245.2	59567	12028.9	12714.3	12832.3	15088	12380.4	17118.5	34898.4	35320	34902.3
M600T28			0.171279	1.88618	0.00773435	600.465	27.5105						4975.75	8989.04	5517.69	6936.97	4597.57	3793.75	3739.19	3545.3	2728.33	3784.09	2575.48	2083.33	4188.04	4521.12	4523.62
M516T508_1			0.196828	1.48868	0.00777603	515.665	507.699						14503.7	8953.22	7784.72	11756.8	10933.2	11226.2	5622.3	8990.48	7384.52	8274.04	6544.09	6953.58	9383.29	9170.04	9167.29
M1013T410			0.663213	0.591076	0.00778022	1013.3	410.453						24068.5	13116.2	44607.7	18280.7	42678.3	31872.3	41391.5	60826.9	50375.1	42757.5	45903.1	54179.6	45317.7	47601.5	45176.4
M151T305			0.111282	2.29566	0.00780455	151.059	305.435						2441.44	1419.13	1033.3	1082.67	1857.99	2257.69	1109.94	1038.85	351.006	560.906	1022.31	313.196	1177.24	1131.9	1133.03
M180T99			0.379831	6.65338	0.00781258	180.102	98.996						4055.94	20538.9	5819.45	21594.3	12706.8	7741.71	1301.58	1875.53	3208.47	1671.05	1507.17	1326.48	9295.32	9353.54	9389.38
M272T250			0.427706	2.81697	0.00781326	272.052	250.121						26887.6	27998.9	18456.3	12400.4	18277.9	7465.55	1614.7	5435.01	9104.02	4607.74	6217.05	12598.2	9419.51	9413.78	7817.19
M744T159			0.75084	1.97975	0.00781356	744.348	158.573						110716	112101	49611.3	130142	96931	78130.9	54552.1	15497.1	49114.3	57191	76583.5	38832.3	75932.3	75946.5	76645.5
M208T330			0.117181	2.07639	0.00781388	207.968	330.388						1022.73	2375	1962.44	1192.41	2633.08	1553.64	1034.36	994.248	668.51	634.04	672.969	1167.98	1595.03	1666.75	1664.99
M850T364			0.461177	0.777712	0.00783658	850.252	363.87						26263	22683.3	35366.7	28868.5	30174.6	26563.4	37448.7	43154.2	34711.6	30332.6	36109.1	36730.2	34277.7	33743.3	34287.4
M338T43			0.430361	1.97821	0.00784259	338.234	42.578						30989.9	32111.3	14240.4	25705.3	18898.4	39440.2	11245.1	16000.8	8208.84	13484.6	17199.1	15443.4	27133.9	27021.8	21978.3
M285T429			0.152931	1.76549	0.00787245	285.077	428.754						3636.6	5825.18	3680.56	6898.21	4466.4	5467.84	2742.12	1623.38	4065.33	2053.04	3754.49	2739.83	3534.6	3531.68	3758.95
M186T333			0.114608	1.42587	0.00788211	186.017	333.156						5622.72	5612.46	3928.54	4619.95	4630.5	3722.1	3531.22	2555.9	3236.84	2563.99	3606.67	4238.08	3946.13	4078.55	4079.51
M442T386			0.260843	0.833312	0.00789796	442.034	386.375						11975.4	11857	11368.6	8577.52	11347.4	9315.4	12435.2	12991.7	12612	13834.3	11965.2	13493.1	14053.3	13076.8	12904.1
M784T437			0.215642	0.535637	0.00789816	784.27	436.753						2655.5	1384.1	3170.9	2311.06	3337.38	1834.31	4383.35	7200.08	4263.49	3678.74	4610.95	3294.76	3610.93	3790.63	3505.64
M344T234			1.52801	4.06206	0.00793804	344.098	233.835						417882	152693	102473	143556	188397	263086	11464.6	39378	50902.2	84445.9	42509.3	83478.6	144523	144436	138070
M635T350			0.522095	0.70892	0.00797765	635.215	349.913						23702.8	24213.4	30364.9	25640.7	31324.6	20873.4	30622	31607	32173.4	37982.3	39313.1	48524.1	32971	32865.8	31003
M628T29			0.301283	5.31022	0.00798871	628.323	28.993						9442.74	13409.9	10725.2	4033.62	3322.07	3137.23	1162.39	1666.12	1638.45	1540.45	1232.53	1059.3	1187.25	1128.59	1064.38
M255T331			0.715541	2.89935	0.00800719	254.987	330.788						30370.4	36648	69195.4	36151.1	93140	47614.9	19676.1	27013.1	16887.4	12320.8	7932.25	24166.8	45905.6	44492.3	44494.7
M1012T411			0.368806	0.61552	0.00802451	1012.3	410.696						8001.02	4964.61	12264.6	6764.4	12648.1	15356.5	14606	19602.6	15864.6	14206.5	14552.7	18645	13785	13795.8	13418.3
M383T477			2.55569	0.645237	0.00802555	383.118	477.066						520685	362348	669314	442712	646716	517140	779308	750591	932453	629988	685428	1.11798e+06	697176	683412	683386
M1003T356			0.342546	0.534923	0.00803321	1003.3	355.83						5836.99	2854.05	9660.69	5091.17	9994.01	7423.4	16100.4	15855.4	14723.9	7760.76	9855.86	12089.1	9536.05	9386.79	9535.79
M688T176			0.846124	0.466503	0.00803444	687.544	176.298						66342.9	24876.6	37475.7	20431.5	19954.4	21269.9	63006.1	79799.9	78824.9	81453.7	75187.4	29765.9	46739.4	46703.1	45786.4
M585T311			0.065521	1.29085	0.00803928	584.864	311.013						2295.99	2389.87	1816.28	2711.64	2566.6	2475.41	1527.11	1600.74	1862.64	1815.74	2116.25	2121.28	1897.96	1796.72	1903.03
M394T76			0.361533	2.38142	0.00805041	394.331	75.935						22002.2	25726.9	8784.31	12602	23967	20483.3	14647.8	6605.18	7141.03	12219.2	2600.57	4474.42	15148.9	14709	15133.3
M1121T462			0.224399	0.715233	0.00805629	1121.27	462.443						5728.52	4636.07	4129.05	4071.45	7235.65	5060.9	6785.12	8263.24	8337.34	6768.69	5929.76	7064.9	6665.82	6529.87	6530.21
M851T363			0.959063	0.743882	0.00806861	851.25	363.426						98513.9	75380.5	137420	107568	117466	111577	151841	169273	160572	120987	132484	135846	129910	129911	129391
M656T174			0.353526	1.86176	0.00807627	656.378	174.073						35473.7	26220.3	35119.3	45612	25065.4	25149.2	27993.6	12577.4	15520.5	9519.63	24805.7	13055.3	20496.7	19253.6	20496.5
M394T229			0.266086	2.08718	0.00807894	394.16	228.76						11425.9	9842.29	9503.65	20802.7	11810.1	12235.7	4549.98	4499.45	4142.84	6630.75	10901.7	5506.24	9498.01	9505.4	9036.09
M533T168			0.552584	0.456582	0.00809508	533.09	167.631						7472.29	9416.13	22775	4279.02	13955.5	12472.9	25502	13026.2	31905.9	26556.9	20954.7	36179.7	20473.9	20569.1	19149.8
M283T336			0.551091	2.29714	0.00810103	283.112	336.017						34719.1	54786.2	15915.1	35936.9	58279.9	56745.7	29833.1	15216.5	17652	20041.7	17738.8	11127.7	33304.3	32530.9	32535.5
M769T416			0.270144	0.617964	0.00810299	769.155	416.31						4578.61	4100.08	7755.59	4213.06	7283.44	5785.48	9768.33	9543.14	11528.3	6030.06	7335.78	10354.7	7447.69	7179.75	7456.75
M1006T437			0.150289	0.605852	0.00810371	1006.16	437.177						2172.89	939.203	1797.15	1472.84	1832.35	1439.68	2357.66	2516.31	2364.45	1961.74	2896.03	3838.58	2870.87	2870.92	2615.43
M1049T384			0.2599	0.729318	0.00810694	1049.29	384.276						7038.37	8049.7	6487.31	7807.73	7902.48	4207.43	8693.97	8281.29	10160.8	11639.6	8837.47	9279.79	7528.68	7880.33	7547.53
M812T445			0.178961	1.48918	0.00815114	812.205	444.52						9825.04	11202.7	6829.64	12000.4	7506.68	11119.6	6240.37	6348.2	8565.55	5901.74	5480.02	6736.86	8426.41	8764.16	8488.91
M155T39_2			0.827244	4.85806	0.0081708	155.107	38.5145						40862.3	122576	61421.7	73892.5	39028.9	22746.8	11625.9	10944.7	12529.1	13226.6	10879.4	15006.6	15919.6	16959.3	15978.4
M807T227_2			0.0990191	1.48161	0.00817832	807.293	227.128						2973.98	3059.29	2760.05	3749.12	2964.09	3556.12	1569.22	1609.46	1724.66	2165.6	2522.34	3274.89	2816.95	2802.08	2963.81
M436T185			1.44289	5.59758	0.00819081	436.281	185.301						197674	87893	51720.5	256945	89872.2	282674	28800.1	6133.89	35270.1	47876.2	25429.2	29204.1	134886	134974	128738
M353T416			0.0646148	1.47453	0.00820283	352.83	415.791						1641.9	1274.2	857.741	1240.3	1195.75	1253.09	700.927	693.093	934.62	810.315	796.502	1125.81	907.631	908.386	877.649
M373T472			0.314529	2.15823	0.00820821	373.089	471.609						11157	20655.7	6925.33	20782.8	19863	12330.9	7093.12	4777.6	6388.24	9358.3	7239.84	7638.21	12930.1	11914.2	11902
M180T24			0.206498	0.525044	0.00821062	179.882	23.518						4171.72	2703.84	2566.42	1084.22	2131.38	1021.74	3532.49	5444.16	5001.01	4620.7	2776.87	4678.45	4198.04	4044.41	4197.12
M436T150			1.2602	6.52706	0.00821651	436.281	150.074						165356	91577.4	17844.3	235005	75948.4	146904	27863.7	9609.48	6583.93	28431.2	11429.9	28327.8	66483.8	79536	79181.3
M513T391			0.377028	1.6122	0.00823122	513.127	390.507						38007.7	42414.5	17080.7	38893.1	30548.3	31680.9	17094.5	18213.4	21019.2	23204.3	20828	22841.5	27588	26744.2	26739.1
M258T366			0.221229	1.71916	0.00824897	258.068	365.861						12615.6	14869.4	11814.7	10571	6874.64	8167.15	6524.44	3299.29	6070.4	8176.56	6335.11	7352.6	8417.12	9224.48	9237.75
M239T381			0.371873	1.88456	0.00825063	239.076	380.644						25868.6	31966.4	10432.3	26678.2	25327.6	22868.9	13688.9	5187.32	14755.6	10427.7	16098.6	15797.1	19476.5	18578.6	18585.2
M351T103			0.818168	2.10939	0.00826031	351.217	102.843						167085	96112	139636	80461.5	79920.7	118582	46833.7	13133.7	56289	97971	44881.1	64112	115729	115737	114715
M485T502			0.48232	1.77352	0.00827565	485.15	502.431						53405.2	44745	22734.2	41248	32373.8	37552.6	12122.8	33162.7	22615.4	22982.1	21724.1	18239	32033.6	31772.8	31773.4
M337T472			0.252116	1.89118	0.00828077	337	472.454						14227.8	12589.6	7541.2	15361.3	11119.2	14798.2	12707.1	7357.92	2854.16	4867.54	6335.25	5872.78	11729.5	11760.2	10990.3
M164T248_1			0.331145	1.73319	0.0082826	163.564	248.277						30560.2	29919.9	19013.3	28600.6	26222.4	19108.2	12828.7	7884.33	23031.8	21682.3	11667.5	11426.9	19292.5	17843.8	18083.7
M312T277			0.27897	0.601679	0.00828288	312.045	277.487						7155.66	5662.13	2902.07	4517.18	4838.25	7927.26	7578.89	9374.95	7882.23	11792.6	11237.1	6984.97	5941.86	6119.94	6011.71
M584T329_2			0.108696	1.86707	0.00828885	584.378	328.586						2064.82	1980.48	2436.63	1794.11	2005.17	2193.99	511.746	639.638	1013.58	1097.36	983.585	2435.79	1645.71	1591.03	1645.41
M927T381			0.30596	2.7343	0.00830913	927.253	381.328						14305.2	6599.22	6554.08	12569.8	5776.46	16706.6	2488.07	2629.33	3521.11	3085.05	4676.49	6461.91	7482.55	7628.63	7479.99
M483T25_2			0.571895	1.86383	0.00833756	483.312	24.821						50033.2	96122.6	49573.3	48975.6	49389.1	52420	24331.7	29005.5	31500	43232	25687.8	32157.8	36830.2	40484.9	40514.2
M351T300			0.24889	1.70131	0.00834519	351.071	300.013						15924.8	17302.3	8832.45	11159.9	11111.4	14860.3	4627.56	6758.25	9968.8	6738.88	11110.2	7343.55	11180.6	10602.3	11198.9
M404T378			3.42072	0.627414	0.00835404	404.104	377.708						643771	1.031e+06	1.51633e+06	820398	654521	703615	1.06876e+06	1.5473e+06	1.50975e+06	1.66921e+06	1.31198e+06	1.45134e+06	1.23442e+06	1.19376e+06	1.19265e+06
M327T360			0.229654	2.59241	0.00835554	327.143	360.045						9314.17	4846.65	1477.14	7340.84	5704.19	6996.27	2676.16	1714.82	1773.78	2395.75	1996.82	3205.65	3381.69	3175.09	3384.96
M315T381			0.25698	2.61341	0.00835809	315.202	381.144						3982.55	8918.02	10691.7	12082.9	4688.57	13946.2	4594.97	4732.07	3063.35	1580.67	3680.88	3129.31	7161.9	7801.24	7790.06
M608T152_2			0.396118	2.05944	0.00839571	608.391	151.971						37460	14997.4	18519.1	23079.4	16600.9	29822.5	9447.21	14925.6	12022.4	8957.62	12865	9994.62	19359.2	19416.9	20583.4
M653T189			0.334834	2.1219	0.00840984	653.413	189.002						13146.5	22329.3	21785.4	24548.2	12955.6	11215.3	3238.62	4347.12	10547.6	8139.36	10643.5	13029.7	12173.8	12176.9	11558.3
M858T39			1.41032	0.48728	0.00841355	857.52	39.4895						122716	4559.79	122628	86690.3	131615	97710.9	220603	252945	235516	125495	118581	208246	124569	129459	124574
M269T416			0.0851153	1.57204	0.00845038	268.919	415.808						2531.58	2542.58	1334.61	1909.16	2322.9	1626.1	1671.95	1026.64	1440.24	1056.19	1274.29	1333.87	2135.55	2135.23	1990.95
M220T64			0.596796	0.725611	0.00845863	220.147	64.009						43681.1	19508.8	40562.4	31224	42783.5	42994.8	50680.3	46124.4	51255.6	46241	54482	55449.3	58458.5	57327.8	57296.2
M638T249			0.113055	1.27701	0.00849845	638.198	248.731						7564.96	7385.86	7007.12	6907.26	7233.04	8358.61	4738.23	7524.6	5759.44	6017.63	4548.22	6225.05	5594.15	6271.65	6288.05
M216T308			0.224121	1.8302	0.00851661	216.099	308.182						7103.86	7676.07	8911.95	8284.95	12749.9	5520.15	4233.59	5726.51	4450.21	2635.45	3633.68	6774.84	6418.02	6432.09	5963.55
M652T453			0.563081	1.79903	0.00852496	652.124	452.74						45167.9	60474.3	28511.2	70184.4	71739.7	79170	33252.8	29178.1	33299.8	33353.5	26663.9	41717.8	46855.4	47185.7	44770.5
M451T251			0.353791	0.727514	0.00854492	451.086	251.337						15280.1	14764.5	12736.7	15534.8	8336.91	11714.2	18612.2	21140.3	19648.3	17835.9	14499.3	15983.2	14172.5	14181.1	13291.9
M708T35			0.440624	3.4832	0.00854681	708.468	34.688						35677.2	21670.2	10132.1	8170.59	17402.3	20851.7	8740.85	4815.74	6273.28	2522.09	3093.74	7255.32	15968.5	15465.7	15465.6
M1021T465			0.157841	2.05376	0.00855113	1021.4	464.55						3530.46	5569.35	3185.46	2212.76	3084.33	3922.47	332.257	1695.52	1697.28	1829.97	2745.01	2170.94	3233.31	3236.76	3144.8
M469T425			0.357208	0.386495	0.00859828	469.166	424.625						3712.3	4861.32	4233.46	4449.91	6008.08	5050.39	3059.05	15388.7	9656.99	15020.4	11140.8	18996.3	6396.78	6377.28	6565.27
M427T249_2			0.127308	2.07429	0.00860751	427.251	249.327						3480.96	2472.36	1788.45	1996.53	4076.31	2716.06	2089.53	1718.65	1246.42	1269.56	1387.46	257.687	1654.65	1790.02	1661.11
M474T194			1.19102	3.39022	0.00869243	474.261	194.36						158688	80732.9	46761.4	128243	160751	251563	53908.7	13144.9	56416.8	34392.3	43660.4	42337	84877.4	95085.5	95438.3
M604T445			0.372692	0.561293	0.00871292	604.209	445.015						7633.13	7169.3	9402.55	3764.36	12911.5	12639.1	10875.2	20399.9	20469.6	15975.8	14720.2	12910.5	11202.3	11368.4	11370.9
M326T232			0.192722	6.21051	0.00874823	326.206	232.274						4862.06	1028.17	1718.3	4562.34	1103.76	4581.34	205.028	511.361	319.204	454.168	668.511	716.852	1703.17	1599.02	1604.68
M1125T462_2			0.143885	0.744439	0.00875267	1125.28	461.865						2493.85	2044.8	2071.27	2609.33	2699.58	2125.26	3315.71	4012.65	3092.52	2527.01	3249.67	2667.75	2686.36	2755.35	2689
M546T295			0.787937	0.822422	0.00877669	546.172	295.27						93888.6	104971	93860.1	80676.1	92653.6	88776.8	99187.1	98580.3	113776	131921	110424	120737	105062	104108	104101
M137T32			0.205528	1.94781	0.00881385	137.097	32.063						6789.76	8105.36	4791.02	9779.43	11835.6	5570.25	4021.45	4366.97	5406.6	3117.61	4716.91	2434.16	4356.42	4303.28	4760.63
M850T401			0.313382	0.777457	0.00881846	850.253	400.511						12870.8	10810.3	15565.2	9650.45	13528.8	12234.7	14129.7	17494.6	15765.5	17272.9	13819.3	17549.2	16176	15954.7	15952.1
M1091T37			0.339164	1.83225	0.00883086	1090.83	37.067						16926.9	31739	17779.7	20045.7	20042.2	24105.7	3318.21	10847	16267.6	17647.2	12578.7	10641	22129.9	22256.9	22501.6
M474T179			0.711759	2.41311	0.00883624	474.261	179.047						103727	42136.4	34193.9	67721.1	71125.8	76762.7	30705.7	2186.77	35202.3	22809.5	26255.6	46805.8	51224	49895	49856.8
M872T151			0.345898	2.03458	0.00884546	871.535	150.676						33068.6	16487.6	18272.1	16435.4	25585.7	13146.7	13414	12032.8	9018.42	9561.65	10603.6	5822.35	11960.6	12584.1	12581.1
M719T343			0.179882	0.737052	0.00885301	718.762	343.301						3654.97	4227.99	4691.29	3182.92	3341.36	2985.83	3622.61	5868.58	5242.57	4980.73	5036.11	5212.46	5094.76	5028.54	4978.34
M671T364			0.40991	0.715709	0.0088836	671.186	364.191						15228.7	12439.8	22761.2	16317.5	18970.2	18551	21446.6	28603.3	27630.3	23096.6	18765.1	26143.6	21936.4	21935	22758.4
M341T477			1.15349	0.60245	0.00888545	341.108	476.73						78316.2	56473.5	118576	73879.7	140173	100222	154177	148490	179647	109110	138313	212481	123415	121820	121807
M304T412			0.458255	1.41971	0.00892977	304.114	412.166						72065.4	87735.4	60048.5	93233.5	90904.1	69503.3	47497.5	44292.1	44733.7	64316.2	69740.7	62931.7	67978.7	67966	66784.4
[truncated: 7,768 more rows]

## Sheet: HL vs LL  POS  Qualitative
ID	adduct	Name	VIP	Fold change	p-value	m/z	rt(s)	HMDB	KEGG	SuperClass	Class	SubClass	HL-1	HL-2	HL-3	HL-4	HL-5	HL-6	LL-1	LL-2	LL-3	LL-4	LL-5	LL-6	QC-1	QC-2	QC-3
[truncated: 12,015 more rows]

## Sheet: pathway_difference_abundance
Pathway_Hierarchy1	Pathway_Hierarchy2	Map_ID	Map_Name	Pathway.Size	up_numb	down_numb	Diff.Abundance.Score
[truncated: 49 more rows]

[truncated: 4 more sheets: query2map, map2query, IDmapping, Enrichment]
