# Supplementary material for: Comprehensive metabolomics and transcriptomics analysis reveals protein and amino acid metabolic characteristics in liver tissue under chronic hypoxia
Source: PLoS One. 2023 Sep 25;18(9):e0291798. doi: 10.1371/journal.pone.0291798 (PMC10519603; doi:10.1371/journal.pone.0291798)
Supplement: S2 Data — (XLS) [file pone.0291798.s003.xls]

## Sheet: qc_summary
Sample	Raw_reads	Clean_reads	Clean_bases	Error(%)	Q20(%)	Q30(%)	GC(%)
HL-1	43399994	43391810	6.4G	0.04	96.48	90.9	48.4
HL-2	48300908	48298176	7.15G	0.05	95.98	89.65	48.65
HL-3	44510758	44500676	6.57G	0.04	96.77	91.73	45.64
HL-4	41031558	41025524	6.04G	0.04	96.51	91.01	48.5
HL-5	48007738	47999938	7.11G	0.05	96.28	90.48	48.83
HL-6	41562010	41552628	6.13G	0.04	96.64	91.42	48.9
LL-1	52561780	52552364	7.87G	0.04	97.37	92.88	45.66
LL-2	53062582	53052810	7.94G	0.04	97.32	92.75	45.75
LL-3	54133532	54123978	8.1G	0.04	97.38	92.87	46.2
LL-4	50076374	50067194	7.49G	0.04	97.26	92.51	46.12
LL-5	51848888	51839786	7.76G	0.04	97.3	92.63	45.79
LL-6	52333860	52324086	7.83G	0.04	97.36	92.86	45.42

## Sheet: Total_DEG_genes
DEG_Group	Up	Down	Total
HL_vs_LL	1244	880	2124
LL_vs_HL	880	1244	2124

## Sheet: deg_genes_fpkm_of_all_samples_i
gene_id	HL-1	HL-2	HL-3	HL-4	HL-5	HL-6	LL-1	LL-2	LL-3	LL-4	LL-5	LL-6
ENSMUSG00000102135	0.295799	0.355814	0.312104	0.316207	0.348879	0.500168	0	0	0	0.0860942	0.0869722	0.178568
ENSMUSG00000051285	11.1592	11.2307	11.6667	12.2861	11.3482	9.39222	24.5094	25.0249	25.1743	24.2989	22.5503	21.3606
ENSMUSG00000100551	1.28057	1.84846	0.810694	0.547568	2.03899	1.03935	0.226246	0	0.20879	0.447261	0.225911	0
ENSMUSG00000091844	0.0431287	0.00833772	0.0260035	0.0329317	0.00545015	0.0312543	0.00816411	0.0078726	0	0.00537981	0.0108694	0.00557915
ENSMUSG00000104126	1.52403	0.962454	0.482413	1.14043	1.07851	3.40164	0.942414	0.259647	0.496972	0.66537	0.537725	0.27601
ENSMUSG00000101567	0.799007	0.18021	1.89687	1.2812	0.530093	0.607971	0	0.170157	0.162843	0.174417	0.352392	0.18088
ENSMUSG00000090486	0	0	0	0	0	0	0.0658917	0.0476542	0.0152019	0.0162825	0.0328971	0.0675431
ENSMUSG00000100033	0.0955469	0	0.201628	0.238325	0.0563463	0.193873	0	0	0	0	0	0
ENSMUSG00000067158	0.0232655	0.0209894	0.0490959	0.0621767	0.0257254	0.0413068	0.13359	0.104047	0.146991	0.142203	0.133392	0.252809
ENSMUSG00000056708	19.1614	1.66579	1.25242	1.20846	1.38332	4.51116	0.832194	1.01112	1.05982	0.90483	0.914058	1.04072
ENSMUSG00000026471	0.485035	0.670341	0.566216	0.584692	0.858111	0.55491	1.37658	1.76697	1.59007	1.24352	1.10145	0.897112
ENSMUSG00000016918	0.0273257	0.00493048	0.167226	0.15774	0.0193376	0.0277232	0.125523	0.251393	0.178213	0.233828	0.231392	0.564165
ENSMUSG00000055676	0.185914	0.335451	0.196162	0.198741	0.246685	0.0943088	0	0.0395922	0.0757807	0.0405836	0.0409975	0.126262
ENSMUSG00000037035	1.32005	0.274825	0.0612228	0.186083	0.166814	1.19208	0.128144	0.172996	0.0946057	0.227993	0.204727	0.0656779
ENSMUSG00000058729	0.187453	0.199863	0.134855	0.346123	0.18843	0.121024	0.49678	0.595173	0.548751	0.528236	0.691456	0.532378
ENSMUSG00000026220	0	0	0	0	0	0	0.0650661	0.0156857	0	0.0321569	0.0324849	0.0500226
ENSMUSG00000073485	0	0.0914665	0.0641844	0.0867043	0.0358736	0.020572	0.125387	0.259092	0.231425	0.123937	0.232516	0.257059
ENSMUSG00000026520	1.25199	1.69426	1.36504	1.98526	2.3442	1.67244	0.700461	0.977625	0.71446	0.838123	0.828265	1.1715
ENSMUSG00000026384	0.545211	0.53614	0.28188	0.868414	0.544983	0.486764	1.14628	1.21217	1.19118	1.29965	0.971452	1.11577
ENSMUSG00000073737	2.29293	2.23634	2.28856	1.92116	1.7542	1.32032	0.711676	0.527896	0.606246	0.37878	0.491969	0.897862
ENSMUSG00000050777	38.6065	40.4787	52.657	37.0425	42.5635	40.0278	18.7158	18.5288	20.8029	19.6505	17.6914	24.7272
ENSMUSG00000043629	0.0570192	0.0643012	0	0.0914299	0.063048	0.0723107	0.138517	0.17	0.162692	0.124469	0.0880167	0.141989
ENSMUSG00000091020	0.630507	0.0898142	0.0350139	0.141897	0	0.0336672	0	0	0.0270529	0.0289758	0	0
ENSMUSG00000067780	0.0356627	0.0321738	0.0188143	0.0190617	0.0315468	0.00904536	0.0393799	0.0455685	0.0581464	0.0544944	0.0629145	0.234128
ENSMUSG00000073678	0.449613	0.590002	0.337175	0.683216	0.680399	0.863297	1.44758	1.24712	1.26622	1.36595	1.24877	0.999332
ENSMUSG00000102014	0.613552	1.21776	0.517899	1.18059	0.976931	0.497981	0.216801	0.313589	0	0.107147	0.21648	0.444469
ENSMUSG00000101122	2.52713	1.86537	3.15125	1.47354	2.30321	1.70926	1.42064	0.782806	0.874017	0.668672	1.28343	1.45624
ENSMUSG00000089670	0.373703	0.618096	0.525738	0.399487	0.60605	0.379139	0.330123	0.053056	0.101551	0.108769	0.274695	0.169199
ENSMUSG00000099343	1.17011	3.25488	2.36634	1.87626	1.63885	0.593565	3.53166	6.14661	4.37206	5.36395	3.52643	3.70847
ENSMUSG00000100215	1.55867	2.39051	1.64459	2.66594	1.37878	2.21388	0.826142	0.531096	0.3812	0.81659	0.687432	1.12913
ENSMUSG00000045382	0.648641	0.862376	0.540313	0.474428	0.422784	1.21224	0.180947	0.029081	0.222648	0.298092	0.271019	0.556446
ENSMUSG00000039377	1.81539	2.05335	0.829081	1.99858	1.34222	2.33661	0.574455	0.830915	0.861465	0.922697	0.740906	0.71153
ENSMUSG00000100775	2.84603	0.481425	3.37828	1.71135	1.41613	1.08278	0.785668	0.151523	0.14501	0.310634	0.627604	0
ENSMUSG00000042510	1.18699	1.37682	0.751451	1.10574	1.19999	0.946197	0.359508	0.332227	0.193532	0.310933	0.314104	0.353163
ENSMUSG00000099997	0.0461655	0.124947	0	0.148052	0.0816748	0.421533	0	0.0393257	0	0	0	0
ENSMUSG00000039239	0.0532924	0.0961575	0.0899683	0.0341816	0.0659985	0.0540676	0.160064	0.199745	0.173781	0.19544	0.122221	0.270242
ENSMUSG00000103632	3.90288	1.04328	3.35543	1.39072	0.895075	1.61319	0.766164	0.738807	0.70705	0.757306	1.65756	1.17805
ENSMUSG00000038174	0.65614	1.13765	0.713944	1.49598	1.09734	0.722891	3.05661	2.68984	2.76227	3.0526	2.722	2.63654
ENSMUSG00000101514	2.21982	3.69934	2.24459	2.80143	2.09998	2.84641	10.6218	11.3193	11.1595	9.09915	11.3676	8.59876
ENSMUSG00000026064	2.27243	1.2562	0.599425	2.60784	1.55689	2.35069	0.206647	0.427004	0.199784	0.350157	0.432334	0.181566
ENSMUSG00000117310	0.804115	0.376158	0.0314238	0.222858	0.32931	1.16329	0.171008	0.0887935	0.0728373	0.117022	0.0788101	0.0539367
ENSMUSG00000010175	2.67786	14.1834	4.9834	7.1487	6.41008	4.27674	16.2666	11.5246	23.5579	17.9736	15.7234	15.4286
ENSMUSG00000089281	0	0	0	0.248988	0	0.236306	0.411512	0.793637	0.569642	0.610132	0.410903	0.421826
ENSMUSG00000100658	0.41927	0.654274	0.263038	0.339176	0.461094	0.770261	0.100102	0.125486	0.184756	0.197889	0.139935	0.112872
ENSMUSG00000026628	33.1827	4.67918	2.32808	10.415	24.5115	51.3993	0.708779	0.829929	0.794255	0.700585	1.11215	0.856283
ENSMUSG00000073478	1.20739	0.858213	1.93022	1.09514	0.744393	0.593916	0.193925	0.405169	0.83516	0.447261	0.548642	0.728881
ENSMUSG00000037499	9.31672	10.5816	14.1311	9.42599	9.56597	9.62103	4.77648	4.96023	4.61139	3.63174	5.94342	6.32739
ENSMUSG00000026023	0.0246204	0	0	0	0	0.0249785	0.0652477	0.167781	0.0401423	0.0214978	0.0651511	0.066883
ENSMUSG00000041075	1.11679	3.26835	3.56381	2.21299	2.40951	0.801417	8.31355	5.44115	5.58477	5.35144	4.97354	11.1488
ENSMUSG00000097819	0.154867	0.201813	0.217873	0.110368	0.0456646	0.0523733	0.638435	0.293161	0.238476	0.405677	0.303566	0.638854
ENSMUSG00000103114	0.0258798	0.0233479	0	0	0.0457858	0.0262562	0.0457236	0.110227	0.126587	0.135585	0.0456559	0.140609
ENSMUSG00000090165	0.190588	0.147379	0	0.261949	0.144507	0.138114	0.553191	0.347895	0.421725	0.713211	0.408275	0.567055
ENSMUSG00000053024	0.0132681	0.0718205	0.0349988	0.0496425	0.0234736	0.0201917	0.0703251	0.0734652	0.0919404	0.0810973	0.0585174	0.0961168
ENSMUSG00000090124	0.087779	0.0527943	0.108054	0.0625569	0.103531	0.148426	0.232628	0.261708	0.202753	0.255487	0.219379	0.251706
ENSMUSG00000026586	0.022311	0.0150962	0.0588521	0.0357755	0.02467	0.045271	0.0837639	0.109281	0.0500183	0.0633142	0.0688799	0.151523
ENSMUSG00000102117	0.696651	0.628497	0.588043	0.372359	0.431374	0.212035	0.061541	0.0593436	0.0567928	0	0.0614499	0.126167
ENSMUSG00000103215	0.258979	0.116821	0.0455425	0.230706	0.190908	0	0.419426	0.257377	0.422252	0.30151	0.266512	0.390853
ENSMUSG00000102425	0.0595976	0.268836	0.230571	0.254839	0.22845	0.0403097	0.631771	0.389219	0.583026	0.693852	0.683405	0.881463
ENSMUSG00000026009	0.143961	0.113642	0.0379742	0.192367	0.111428	0.0912843	0.174863	0.367896	0.366752	0.39282	0.238096	0.13036
ENSMUSG00000052062	0.32849	0.364091	0.198056	0.28594	0.33624	0.299941	0.713021	0.655582	0.845463	0.524485	0.571228	0.514174
ENSMUSG00000102976	1.09507	1.23724	0.853082	1.01746	0.697093	0.882572	2.26021	2.32771	2.20263	2.75239	2.2027	2.24272
ENSMUSG00000016493	0.219194	0.146481	0.137053	0.147533	0.114901	0.140018	0.207975	0.449507	0.264729	0.26228	0.386691	0.33816
ENSMUSG00000104010	0	0	0	0	0.02377	0	0.0474753	0.0228901	0.0876246	0.0234632	0.09481	0.0486652
ENSMUSG00000104011	1.02872	2.26864	2.41207	1.83283	1.61777	0.69579	3.63502	5.06311	3.82047	2.69475	3.52882	3.10511
ENSMUSG00000103032	0.0965936	0.0217859	0.0509591	0.103258	0.106807	0.0979985	0.234655	0.226277	0.275609	0.231942	0.213007	0.349871
ENSMUSG00000037447	0.575887	0.0976927	0.0727082	0.115758	0.169807	0.549308	0.100007	0.104821	0.0642021	0.107446	0.0781502	0.0579422
ENSMUSG00000102302	0.272595	0.316191	0.178052	0.194269	0.126308	0.158034	0.52748	0.39807	0.455035	0.453375	0.377849	0.411402
ENSMUSG00000084799	0.0857268	0.251355	0.36181	0.412387	0.341247	0.108717	0.359716	0.894564	0.454263	0.654974	0.737271	0.640428
ENSMUSG00000049515	0.691482	0.0715875	0.19137	0	0.0300824	0.322018	0.0400554	0.00965628	0.0277236	0.0197961	0	0.0615889
ENSMUSG00000026616	0.00757806	0.0273468	0.0239874	0.0405046	0.0201103	0.00768828	0.100415	0.0903743	0.0741339	0.0727863	0.0601598	0.157829
ENSMUSG00000041559	0.242711	0.151592	0.945565	0.538872	0.181668	0.246241	0.527771	0.986045	0.882779	1.19006	0.675206	1.06509
ENSMUSG00000020423	117.078	21.9248	7.00405	31.9205	69.8668	185.58	4.19426	3.10525	3.37535	2.33813	2.97729	3.68809
ENSMUSG00000067653	0.320403	0.412939	0.434655	0.587159	0.344158	0.255407	0.101085	0.0974758	0.167915	0.0999165	0.302807	0.186514
ENSMUSG00000081643	2.19758	3.36178	3.32686	1.94065	2.45107	1.26018	0.92845	0.569736	0.856815	0.834287	1.17991	1.12476
ENSMUSG00000042429	0.93892	1.29947	0.461566	1.72226	1.07595	0.541236	2.91242	2.12677	1.56566	2.53404	1.89168	1.95163
ENSMUSG00000104306	0.456533	0.988488	0.770719	0.585639	0.323074	0.370539	0.0806588	0.0777788	0.0744355	0.318905	0.0805394	0.0826804
ENSMUSG00000061518	108.317	109.51	164.969	93.464	84.9786	94.1486	46.7606	55.262	48.7965	46.4577	59.0074	66.4223
ENSMUSG00000026117	1.17588	2.08446	1.5019	2.29349	2.29931	1.8418	1.51257	1.00166	0.773612	0.450326	0.764263	0.448331
ENSMUSG00002075149	0.611122	0	0	1.95986	0	0	1.61957	3.12347	3.98562	1.60084	2.69528	5.53385
ENSMUSG00000085311	0.204721	0.0923463	0.216006	0.437691	0	0	0.0904235	0.435974	0.917915	0.983159	0.541738	0.834208
ENSMUSG00000097680	0.3328	0.560451	0.632062	0.521784	0.137382	0.112547	0.666378	0.888277	1.10332	0.755537	1.0568	1.44652
ENSMUSG00000084416	23.8777	27.3315	15.5346	19.4717	29.4704	23.1717	8.00372	10.2102	10.9254	10.8779	10.6558	13.5029
ENSMUSG00000025955	0	0	0	0	0	0	0	0.0624596	0.0478198	0.0384141	0.0258706	0.0663957
ENSMUSG00000084093	156.293	161.519	181.286	141.61	127.399	112.791	61.8592	54.4233	52.084	49.4825	63.0411	71.9078
ENSMUSG00000026688	11.7595	10.1522	20.3036	11.8491	10.9498	10.6176	4.72189	6.08702	5.18321	5.79727	9.18164	5.50258
ENSMUSG00000052534	0.655398	0.5229	0.376341	0.633892	0.548204	0.479474	0.886175	1.19635	1.21762	1.30416	1.3096	1.0618
ENSMUSG00000101660	0.515435	0.75564	0.407886	0.826496	0.797906	0.653664	0.113832	0.384185	0.367671	0	0.113663	0.175027
ENSMUSG00000040710	0.0215053	0.0388028	0.0129662	0.0197049	0.0244585	0.0187012	0.0732758	0.0523403	0.0400724	0.064381	0.0298089	0.0778943
ENSMUSG00000089838	31.7801	41.1007	16.8629	56.1632	34.7747	42.4929	6.16656	8.91956	7.93713	6.25567	13.7732	16.8008
ENSMUSG00000062209	0.0849288	0.067606	0.0737969	0.0587456	0.176769	0.0760272	0.595785	0.344707	0.476508	0.331527	0.616936	0.389049
ENSMUSG00000026077	1.05642	2.01074	2.6643	1.48738	2.17669	1.54233	0.534897	0.647491	0.861221	0.326227	0.443194	1.56325
ENSMUSG00000073702	139.23	136.364	183.622	119.935	125.559	112.695	50.8182	58.6525	57.5846	52.5006	65.1894	76.2377
ENSMUSG00000089782	25.7496	22.8889	9.58907	23.0734	19.5397	20.2334	7.91677	8.27923	7.92335	9.80911	8.57308	8.80098
ENSMUSG00000100009	0.0829893	0.046794	0.602003	1.09785	0.165175	0.0526227	0.0733114	0.114877	0.0507413	0.0634058	0.0823532	0.0093936
ENSMUSG00000082431	0.620335	0.746195	0.981796	0.552613	0.731653	0.314679	0	0.440356	0.252856	0.180553	0.273591	0.280864
ENSMUSG00000005681	16368.7	19394.3	24532.5	17950.4	13047	14761.3	5227.53	5796.95	5260.01	5324.66	6700.64	6624.7
ENSMUSG00000099835	1.56758	0.883886	1.24049	0.628399	0.86666	1.39158	0.173096	0.333831	0	0.171095	0.69136	0.177435
ENSMUSG00000100794	0.755795	2.15921	0.398729	2.01986	2.22855	1.66138	0.445105	0.214606	0.102691	0.219979	0.666669	0.684391
ENSMUSG00000047496	1.29494	1.57291	1.16023	1.86377	1.51026	1.40185	5.8347	4.15969	5.14272	3.88483	4.73487	5.76476
ENSMUSG00000097448	0.229029	0.0688742	0.161103	0.367246	0.16883	0.0774534	0.775562	0.520257	0.591249	0.433293	0.437712	1.17522
ENSMUSG00000026073	0.129399	0.0291849	0	0.0345817	0.0858484	0.196922	0.0285772	0	0	0	0.0285349	0
ENSMUSG00000098104	0.839773	0.492451	0.531639	0.763056	0.519996	0.383394	0.370921	0.393444	0.205381	0.329969	0.370372	0.114065
ENSMUSG00000062345	0	0	0	0	0	0	0.0696365	0.0447667	0.0428424	0.0229438	0.0231778	0.11897
ENSMUSG00000026188	0.0606319	0.0547002	0.0213247	0.0432102	0.0536342	0.0205046	0.0892688	0.13773	0.0823812	0.123531	0.0713093	0.201313
ENSMUSG00000038179	0.0809132	0.0608311	0.0711446	0.0576639	0.0596456	0.0820901	0.786252	0.70074	0.857513	0.718286	0.880249	1.05019
ENSMUSG00000094497	1.15012	1.03761	0.539344	3.142	2.59998	2.20405	0.677334	0.653149	0.729252	0.334751	0.563609	1.04146
ENSMUSG00000046330	108.563	107.302	99.0743	97.8966	103.081	102.636	38.1291	50.0428	40.5759	40.9372	56.4139	62.1946
ENSMUSG00000039323	163.515	200.128	113.538	303.581	167.878	339.754	101.67	86.1695	77.0986	78.9604	113.252	136.628
ENSMUSG00000026185	0.205539	0.213245	1.84339	1.62593	0.236362	0.166823	2.17884	2.95021	2.42125	2.05494	2.13935	6.91437
ENSMUSG00000026556	0.0618116	0.0796636	0.0652189	0.0849553	0.0624888	0.00895866	0.117007	0.195571	0.136774	0.100234	0.124623	0.11994
ENSMUSG00000100455	0.0168367	0.0607581	0.0710592	0.053995	0.029787	0.0341632	0.133859	0.0860531	0.137257	0.176416	0.133661	0.15246
ENSMUSG00000026358	0.7641	0.865692	0.187493	1.20623	1.3754	2.05522	0.0784876	0.0378426	0.123134	0.11637	0.117557	0.104591
ENSMUSG00000100441	0.304806	0.549974	0	0.325837	0.269628	0.46386	0.134631	0	0.124243	0	0	0
ENSMUSG00000102701	0.286087	0.258099	0.528251	0.229369	0.126534	0.217686	0.758174	0.974803	0.699677	0.624507	1.0094	0.582882
ENSMUSG00000032487	0.0404301	0.0121583	0.0142196	0.0144065	0	0.0136727	0.428584	0.711761	0.538341	0.811955	0.641923	0.646784
ENSMUSG00000043263	0.400236	0.502372	0.275412	0.279033	0.554154	0.52964	0.922335	1.08211	1.06396	1.29153	1.21261	1.46545
ENSMUSG00000054203	0.132992	0.133313	0.109141	0.0473895	0.183001	0.149919	0.704901	0.440566	0.505955	0.529015	0.469238	0.588759
ENSMUSG00000026203	20.7149	18.3869	25.8419	19.0849	21.4209	18.1717	8.25131	10.7904	8.78707	8.92964	8.54661	8.85274
ENSMUSG00000026204	0.348637	0.065527	0.0919639	0.108702	0.14135	0.132641	0.025665	0.0123743	0.0118424	0.0380525	0.0128135	0.0526166
ENSMUSG00000026208	1.51266	1.27568	1.63075	1.12489	1.26536	1.75152	0.508361	0.602257	0.629986	0.689121	0.594627	1.19109
ENSMUSG00000026207	0.111423	0.113634	0.27091	0.0932168	0.102848	0.0933836	0.0813109	0.0453938	0.0710879	0.0592206	0.047005	0.0877356
ENSMUSG00000079137	0.756413	0.818894	0.478866	0.646882	0.267645	0.460449	0	0	0.123329	0.264191	0.266885	0
ENSMUSG00000006538	2.4098	1.35193	2.58537	1.51533	1.50471	1.12997	0.930223	0.966008	0.577803	0.707283	0.89312	1.33862
ENSMUSG00000032997	0.76834	0.635408	0.185784	0.906909	0.764621	0.698316	0.183825	0.190897	0.182691	0.237607	0.169433	0.246412
ENSMUSG00000051703	0.0985995	0.0889534	0.130043	0.0527012	0.0872198	0.0250084	0.0435506	0	0	0	0.0217431	0
ENSMUSG00000016252	83.3757	78.4852	128.583	76.0145	57.4913	59.5899	24.9028	30.4512	27.6809	23.7555	35.3146	41.537
ENSMUSG00000032802	195.698	12.1835	9.46864	14.4599	16.1088	72.2585	11.2918	8.78172	10.4562	9.34562	9.74983	12.6847
ENSMUSG00000081087	9.28998	6.53444	3.32274	6.39621	8.35708	6.54965	1.39095	2.14606	2.69563	1.64985	2.36112	3.13679
ENSMUSG00000095545	0.842639	1.10863	0.333408	0.300259	0.55904	0.641171	0.186093	0.388805	0.543828	0.30657	0.154848	0.286136
ENSMUSG00000036067	0.173002	0.121393	0.121692	0.102744	0.0850196	0.156016	0.169808	0.212868	0.376095	0.33569	0.322158	0.208877
ENSMUSG00000036040	1.79927	1.18434	1.81697	1.23824	1.42766	1.37104	0.443407	0.749899	0.679894	0.654049	0.640285	1.27266
ENSMUSG00000075324	0.247661	0.413349	0.4377	0.297842	0.405293	0.213574	0.946222	0.775307	0.938833	0.529813	0.846516	0.885839
ENSMUSG00000082127	6.02178	1.90143	1.90612	1.28745	1.59804	1.83281	13.2989	10.5157	12.0273	14.7225	15.6694	12.5416
ENSMUSG00000039496	0.0793613	0.143195	0.0837361	0.0636277	0.070202	0.0603867	0.21032	0.236612	0.242615	0.138592	0.192507	0.215591
ENSMUSG00000085547	0	0.127134	0	0.753219	0.124657	0.0714852	0	0	0	0	0	0
ENSMUSG00000074676	1.36535	0.25485	0.447088	0.553624	0.708004	0.668722	0	0.0401056	0.153527	0.205549	0.166116	0.255798
ENSMUSG00000027474	3.00026	4.51123	3.16565	3.75552	3.15303	2.83577	1.60835	1.46355	1.54697	2.12714	1.80954	1.95053
ENSMUSG00000039001	118.493	109.857	77.8293	101.498	104.683	89.6795	39.6487	41.8031	42.9881	35.9965	43.8918	47.1286
ENSMUSG00000069188	9.19914	6.69289	4.69657	6.0272	4.98746	6.32232	0.786423	0.252781	2.41915	0.777331	2.61753	2.68711
ENSMUSG00000082895	1.46462	1.57302	2.20765	1.11834	1.29558	1.48592	0.431274	0.415875	0.341142	0.487186	0.738232	0.505238
ENSMUSG00000086430	0.0579561	0.679721	0.733811	0.371729	0.820276	0.470393	0.563173	1.33297	1.27568	1.01211	1.27804	1.46946
ENSMUSG00000039145	7.50453	8.17241	3.46367	7.46261	7.30739	8.92057	18.3244	18.3922	22.9065	19.4405	16.1934	13.117
ENSMUSG00000085818	0	0.57407	0.5222	0.302323	0.25017	0.215193	0.811947	1.56591	0.922216	0.679089	0.99784	1.08839
ENSMUSG00000045319	0.851979	3.17351	2.48572	2.83578	2.55784	1.87935	0.992096	0.984162	1.4049	1.14406	1.00201	1.33257
ENSMUSG00000023393	1.62024	4.29817	11.4784	3.95892	7.64394	3.32674	1.44833	1.72523	1.57245	1.31369	1.20799	3.52818
ENSMUSG00000034810	0.0336458	0.0227657	0.0443757	0.0269754	0.0148813	0.0256014	0.081736	0.093148	0.0480007	0.0954803	0.0519368	0.0837846
ENSMUSG00000083773	26.109	26.5617	17.8445	19.6626	23.86	21.2912	7.63355	7.93935	8.2019	7.38361	8.71114	10.2841
ENSMUSG00000016356	1.51247	0.487323	1.53252	0.372127	0.700812	1.20566	0.328722	0.449913	0.469717	0.324921	0.47647	0.782618
ENSMUSG00000002107	0.178846	0.197922	0.244058	0.254914	0.259456	0.220156	0.545591	0.483452	0.503495	0.43101	0.405958	0.554946
ENSMUSG00000083592	0.12271	0	0.129475	0	0	0.124495	0.542002	0.731708	0.30011	0	0.649439	0.444469
ENSMUSG00000027070	0.0369578	0.0333422	0.0389951	0.0987694	0.0653848	0.0224972	0.267713	0.343156	0.195838	0.154898	0.241237	0.27777
ENSMUSG00000042133	3.07781	2.19394	2.2612	2.12033	2.01001	2.05087	4.99469	4.77751	4.70225	4.89049	5.08784	5.06482
ENSMUSG00000082424	3.95029	4.17636	2.21428	2.5733	2.67538	2.31698	0.872406	0.946412	0.905732	0.75453	0.762225	1.3973
ENSMUSG00000059842	0.972904	1.02964	1.26343	0.760022	1.09232	1.13891	0.446252	0.302816	0.442326	0.50644	0.297061	0.660741
ENSMUSG00000082064	0.207823	0.874958	0.146186	0.444323	0.551511	0.562254	0.244783	0.0590106	0.0564741	0.241953	0.183315	0.125459
ENSMUSG00000047459	108.459	106.899	135.996	109.665	93.3983	98.1829	50.0401	57.7373	48.2738	48.5001	57.5203	62.2622
ENSMUSG00000026773	3.18372	4.93438	2.51511	3.56919	4.1522	3.7518	1.40622	1.53681	1.43748	2.85834	1.58416	1.7815
ENSMUSG00000026770	0.0108078	0.185259	0.102632	0.161749	0.0382417	0.0657899	0.181401	0.257783	0.264324	0.283111	0.266932	0.137014
ENSMUSG00000038751	0.0501951	0.347181	0.353081	0.268292	0.281212	0.10185	0.768587	1.14022	1.48677	0.628215	0.501794	0.666643
ENSMUSG00000027613	22.3182	14.8383	5.73647	15.4332	19.1563	22.5501	8.53598	8.07552	8.08223	7.59955	7.57631	7.63291
ENSMUSG00000026726	0.00413279	0.00745696	0.0130818	0.0132538	0.0109674	0	0.0657152	0.0633687	0.0673832	0.039695	0.0473907	0.0486505
ENSMUSG00000084946	0.0757341	0.204975	0.439499	0.242878	0.435457	0.230507	1.10389	1.12899	0.833495	0.859674	0.901843	0.651501
ENSMUSG00000067847	76.679	77.3773	101.394	70.4867	60.5931	60.693	18.3941	21.0455	17.9179	15.5119	22.8857	29.2554
ENSMUSG00000002108	37.3285	45.5885	37.6771	43.3933	43.7448	42.7267	20.3359	21.7631	20.5275	24.301	21.0635	19.4233
ENSMUSG00000085028	5.66212	5.51983	12.3205	5.38764	3.46751	3.13526	2.40014	2.89747	2.33331	2.26373	3.73209	3.88764
ENSMUSG00000054057	0.109633	0.214299	0.154235	0.175796	0.258613	0.0926895	0.387392	0.435819	0.491565	0.398867	0.241761	0.330917
ENSMUSG00000055612	0.0963824	0.573891	0.284747	0.309097	0.187569	0.0782274	0.510856	0.509036	0.628587	0.723761	0.40808	0.733123
ENSMUSG00000085427	0.0543818	0.0245308	0	0.0290669	0	0	0.04804	0.277948	0.177334	0.0237423	0.0959377	0.049244
ENSMUSG00000046229	5.61121	5.20095	9.08354	5.42317	3.33173	3.27532	2.58028	1.96433	2.31853	1.40946	2.91547	2.99297
ENSMUSG00000038085	1.3048	0.416308	0.755519	0.323191	0.351892	0.968617	0.196792	0.135546	0.181608	0.277881	0.168429	0.158497
ENSMUSG00000041777	2.03204	1.85087	1.64928	2.06781	1.79752	1.20921	3.62467	4.64368	4.57151	4.06046	4.98085	3.22011
ENSMUSG00000060227	0.611122	0.865025	0.489166	0.777186	0.652436	0.491732	1.28448	1.57071	1.52038	1.72044	1.44058	2.09905
ENSMUSG00000026785	0.449688	0.51039	0.903037	0.682304	0.41062	0.353209	0.217845	0.0988549	0.224689	0.278658	0.319886	0.420339
ENSMUSG00000015335	6.63914	7.51823	9.9969	8.72366	8.90111	6.70063	3.78776	3.74088	3.83378	3.53261	4.91069	4.82205
ENSMUSG00000108976	2.12557	0.368774	3.27785	0.436966	0.289269	0.0829418	0.216657	0.139281	0	0.142768	0.721121	0
ENSMUSG00000015337	11.3808	13.7771	9.80256	11.297	15.1009	14.5507	3.59057	3.66021	3.59755	3.75186	3.4316	4.88989
ENSMUSG00000027219	0.102677	0.185263	0.123813	0.141121	0.155702	0.342273	0.777453	0.812167	0.872919	1.03743	0.853932	0.996173
ENSMUSG00002075925	0.250908	0.452722	0.529478	0.268219	0.22195	0	1.10824	0.641201	0.613639	1.31451	1.77056	0.908812
ENSMUSG00000027635	0.0552087	0.166025	0.0776694	0.157381	0.130232	0.112023	0.308879	0.250822	0.24004	0.305308	0.17856	0.366614
ENSMUSG00000083072	0.246647	0.222517	0.520486	0.131832	0.163635	0.0625585	0.0544709	0.0525259	0.100536	0	0.0543902	0.0558361
ENSMUSG00000075279	2.66049	3.74432	6.06343	1.59267	1.88274	3.56292	1.41014	0.36261	0.867559	0.557534	1.03257	2.12004
ENSMUSG00000087222	1.21111	1.71698	3.42287	1.47962	0.994807	0.789894	0.267468	0.8106	0.42314	0.56652	0.877524	0.979186
ENSMUSG00000095332	0.121383	0.136885	0.0320186	0.162197	0.161061	0.277084	0.107228	0.542845	0.470034	0.370959	0.428276	0.796886
ENSMUSG00000042359	0.0245347	0.0332017	0	0.0131138	0.0162773	0.0373374	0.0216736	0.0679241	0.0350024	0.0696248	0.0595141	0.0888672
ENSMUSG00000027202	0	0	0	0	0	0.0108661	0.274377	0.301074	0.288133	0.261853	0.283418	0.203667
ENSMUSG00000026779	0.0747902	0.154225	0.214192	0.22843	0.094512	0.130077	0.509671	0.40956	0.365825	0.438474	0.593736	0.435371
ENSMUSG00000026986	10.4675	7.71214	5.92722	8.24308	10.9878	8.88518	18.6169	20.6866	17.5218	17.3354	21.7594	15.8608
ENSMUSG00000085303	0.036631	0.0330474	0	0	0	0	0.0323593	0.187223	0.0597251	0.0959554	0.096934	0.132681
ENSMUSG00000026981	0.234181	0.140847	0.0588309	0.166892	0.157831	0.316782	1.12302	0.91193	1.1091	0.934764	1.11152	1.22185
ENSMUSG00000075025	0.189161	0.136524	0	0.343761	0.0501988	0.115148	0.367624	0.306157	0.354681	0.198204	0.767531	0.51387
ENSMUSG00000078949	1.01556	0.865303	0.714359	1.26656	1.69688	0.228962	2.19298	3.84486	2.89768	0.83749	2.18973	4.95568
ENSMUSG00000087006	2.17273	1.56014	1.45036	1.27982	1.13749	1.25962	0.313364	0.528806	0.253038	0.271024	0.664913	0.441675
ENSMUSG00000027009	0.119225	0.215122	0.209662	0.207698	0.109371	0.192639	0.374477	0.387436	0.410381	0.474251	0.479088	0.399856
ENSMUSG00000044145	0.956276	0.815665	0.880574	1.07801	0.538306	0.423354	0.291826	0.444325	0.297658	0.470632	0.429422	0.440838
ENSMUSG00000050587	0.120084	0.168523	0.0985474	0.12837	0.12983	0.162441	0.200374	0.375073	0.315442	0.291261	0.341309	0.302053
ENSMUSG00000082820	2.39825	2.39137	1.33182	1.07946	0.446622	2.43313	4.12564	5.16108	4.52763	4.62902	3.78552	5.37203
ENSMUSG00000075014	0	0	0	0	0	0	0.165228	0.398322	0.60992	0.571613	0.412459	0.677478
ENSMUSG00000066068	1.35869	5.42839	6.96313	2.90487	1.71697	2.7569	0.51439	0.826705	0.158234	0.508443	1.02726	0.527282
ENSMUSG00000051319	14.042	13.9212	24.9106	10.1447	15.6974	14.2463	7.0883	7.6896	7.23327	5.32213	8.3028	8.10433
ENSMUSG00000064193	7.58504	7.48452	3.70146	6.63874	9.93863	8.5611	2.84771	3.83637	4.21252	3.47709	3.72164	3.8635
ENSMUSG00000027381	12.8689	0.832255	0.413677	0.632782	0.503222	8.82108	0.794553	0.864411	0.79592	0.805505	0.81372	0.737893
ENSMUSG00000042851	0.141567	0.235786	0.126391	0.256105	0.0770636	0.0552409	0.731109	0.955466	0.745721	0.494449	0.8549	0.483187
ENSMUSG00000017652	0.0906096	0.245236	0.172088	0.154978	0.0801521	0.275783	0.57631	0.524858	0.635259	0.553824	0.527502	0.557935
ENSMUSG00000027398	2.55697	4.00043	1.19528	4.80938	6.95737	7.38843	1.02932	1.18557	1.50401	1.49787	1.25619	1.26028
ENSMUSG00000036752	91.4321	83.5272	60.5096	81.877	83.7821	102.419	31.9631	41.1965	35.6904	30.2514	24.1976	50.3777
ENSMUSG00000081010	0.390654	1.87966	0.549585	1.94883	1.0367	1.45323	2.76078	2.32943	2.76008	2.04664	2.52697	3.53746
ENSMUSG00000083483	1.51892	0.872022	1.45695	0.590442	0.488587	0.700459	0	0.117625	0.225138	0.241141	0.3654	0.375114
ENSMUSG00000026819	28.6085	54.9695	50.033	68.5584	73.656	48.8973	22.2346	10.8742	17.6454	23.9655	33.2263	10.2585
ENSMUSG00000037740	3.92321	3.82051	3.63138	3.7851	3.72099	3.23307	1.68906	1.85798	1.80121	1.62006	2.13631	2.2957
ENSMUSG00000089662	1.66474	1.6174	3.37789	1.7796	1.24605	0.779515	0.339369	0.327252	0.313185	1.34178	0.451823	0.811709
ENSMUSG00000080859	13.1102	13.2953	6.36112	11.2527	13.2901	10.1941	5.07213	4.40192	4.91482	4.67925	5.7399	6.2391
ENSMUSG00000017929	13.4106	9.59103	11.1415	10.6447	8.32682	11.6288	4.40456	4.89414	4.27496	5.24187	4.33484	4.8393
ENSMUSG00000015090	6.58781	2.53266	15.8766	3.76125	3.4104	6.53173	2.3146	1.9131	1.28161	0.915136	2.41022	3.62671
ENSMUSG00000056501	34.1858	29.9528	20.3518	22.2426	26.8642	41.3865	8.48333	6.11784	6.18943	7.84774	10.0998	7.28379
ENSMUSG00000087684	0.150851	0.0907288	0.0795834	0.241889	0.266882	0.280583	0.0666298	0.0428338	0.0204963	0.0219531	0.022177	0.0227666
ENSMUSG00000027115	0.0062778	0.0226545	0.0198716	0.0134219	0.0166598	0.0382146	0.055457	0.0641722	0.0614139	0.0383711	0.0830624	0.0341082
ENSMUSG00000015092	102.497	100.25	179.801	100	85.7757	89.7711	43.8853	46.8695	44.511	43.5006	48.7397	66.8836
ENSMUSG00000074577	0.654465	0.734767	0.874686	0.575243	0.681852	0.531187	0.256953	0.371667	0.414973	0.27938	0.307887	0.460937
ENSMUSG00000026941	0.839863	0.853914	1.46287	0.498784	0.566043	0.446327	0.259084	0.340681	0.271698	0.256088	0.505641	0.543226
ENSMUSG00000027160	0.160002	0.067929	0.119169	0.130797	0.116559	0.0668416	0.224487	0.248541	0.191821	0.205455	0.273967	0.306818
ENSMUSG00000074971	0.0544537	0.0736897	0.201094	0.145527	0	0.0828686	0.240518	0.278316	0.266352	0.19019	0.31221	0.172582
ENSMUSG00000026939	15.7334	12.9534	11.3186	13.5845	12.117	15.5157	6.07457	5.90453	5.65073	6.62879	5.82295	6.52571
ENSMUSG00000041644	0	0	0	0	0	0	0.0671329	0.0647359	0.0495626	0.0928995	0.0402201	0.0275262
ENSMUSG00000087612	0.48601	0.0313188	0.256401	0.593763	0.184251	0.0704399	0.0613334	0.0295717	0.113202	0.0303121	0.0612425	0.0628706
ENSMUSG00000081992	6.11045	6.14068	1.71384	5.29178	6.77363	5.57155	1.84484	2.7014	2.33306	2.22874	1.63743	2.03116
ENSMUSG00000050896	0.122955	0.147901	0.0432442	0.175251	0.145019	0.124743	0	0.0698253	0.0668239	0	0	0.0371128
ENSMUSG00000084013	2.91836	3.55435	1.77056	3.50968	2.77516	2.81277	1.28902	1.80233	0.713736	1.21041	0.900975	0.924926
ENSMUSG00000026864	365.582	306.681	177.883	338.631	543.853	395.391	145.294	163.256	170.54	155.275	135.68	185.28
ENSMUSG00000038567	0	0	0	0	0	0	0.0612644	0.0590769	0.0565375	0.0908342	0.0305869	0.0627999
ENSMUSG00000027346	6.60504	7.90695	6.53134	9.36909	10.6068	11.5551	19.9056	26.4299	18.2869	16.5034	29.1233	7.77534
ENSMUSG00000081344	54.1432	82.0618	75.0279	51.3193	55.5575	42.4798	9.88471	12.6065	7.06223	9.14008	11.462	19.6112
ENSMUSG00000043110	0	0	0.157774	0.17761	0.0146971	0	0.161448	0.226448	0.297983	0.27564	0.175864	0.646932
ENSMUSG00000070495	0.211053	1.19436	0.728793	1.39471	0.526138	0.350382	0.474576	0.196127	0.21898	0.184285	0.355405	0.156365
ENSMUSG00000087382	0.944374	3.91039	2.14616	5.31945	1.56366	1.3389	1.54014	0.474423	0.44416	0.792884	0.854368	0.296015
ENSMUSG00000027513	169.222	1490.45	982.565	1297.26	1054	817.671	230.759	162.949	311.434	395.135	663.529	123.406
ENSMUSG00000081700	16.7535	9.54597	21.0883	13.1964	10.1399	11.6296	3.37538	2.75411	2.1565	2.82307	5.44446	5.32304
ENSMUSG00000044042	0.383923	0.290945	0.405087	0.262664	0.35999	0.327186	0.637605	1.32452	0.704214	0.59671	0.589249	0.427611
ENSMUSG00000026928	0.511445	0.534263	0.85206	0.431631	0.428606	0.409645	0.26157	0.20637	0.109722	0.28205	0.237438	0.365625
ENSMUSG00000026885	0.291437	0.15222	0.097106	0.147574	0.122116	0.295676	0.0542002	0.0391987	0.0375137	0.0669669	0.0541199	0.0555586
ENSMUSG00000026895	117.712	105.937	158.995	100.544	107.487	104.223	50.979	56.9753	52.4808	46.1957	64.2459	80.1053
ENSMUSG00000016256	211.855	171.537	184.169	178.989	175.658	164.136	83.6232	79.8711	83.2471	88.5284	88.0333	117.524
ENSMUSG00000040152	7.36858	0.706032	0.193029	0.554105	1.28565	4.85666	0.152632	0.173155	0.231997	0.221863	0.475147	0.524591
ENSMUSG00000083716	9.90621	10.0174	13.0941	7.79681	6.93328	6.29524	3.46193	3.52378	4.34851	5.32296	4.22498	3.15439
ENSMUSG00000040093	0.752007	2.02471	0.582698	1.72083	1.15373	0.560287	2.76104	4.04373	1.93496	2.07249	1.7205	1.4896
ENSMUSG00000074743	1.72421	0.94229	0.174928	0.76208	1.21724	1.73247	0.776214	0.395433	0.554138	0.448763	0.438716	0.600504
ENSMUSG00000027447	117.304	108.994	103.296	103.872	107.776	100.807	43.7581	47.6362	44.7937	44.6996	47.9508	55.4946
ENSMUSG00000060336	0.0441354	0.218996	0.162989	0.235903	0.195208	0.0223887	0.292413	0.41356	0.575684	0.423915	0.408773	0.399656
ENSMUSG00000027313	4.4115	1.90492	1.79026	3.38576	5.60338	8.68356	1.79864	1.86289	0.829931	1.44861	2.39463	1.195
ENSMUSG00000085438	5.1498	6.99245	5.12789	6.40277	6.36316	4.90052	13.3064	13.8061	12.8674	14.0285	11.589	10.9819
ENSMUSG00000053475	5.5948	0.0651285	0.114256	0.115758	0.319296	1.64792	0.0318862	0	0	0.0630351	0.0636779	0.0326853
ENSMUSG00000017412	0.0895239	0.0994039	0.145321	0.13987	0.0304583	0.0349331	0.188585	0.211182	0.151578	0.204444	0.212603	0.236962
ENSMUSG00000026826	0.197685	0.12347	0.176493	0.0975343	0.242127	0.277699	0.0805992	0.116582	0.0619838	0.0796674	0.0938932	0.110159
ENSMUSG00000026839	12.2794	23.3545	8.67672	15.9492	12.8743	12.2321	32.3176	50.7154	37.5459	24.1871	24.995	17.6152
ENSMUSG00000026980	0.375435	0.258061	0.235792	0.28667	0.395363	0.226724	0.49748	0.50256	0.677714	0.889794	0.678094	0.679931
ENSMUSG00000026970	5.1765	4.31397	2.90347	4.83442	3.70116	4.5424	8.77706	9.74138	7.70452	9.72926	11.1118	7.52647
ENSMUSG00000027199	1.99505	1.94832	0.303819	1.84688	2.32881	2.23274	5.3417	4.11727	3.88999	4.48975	3.44701	2.84954
ENSMUSG00000027404	27.8255	21.6117	5.13966	23.7178	24.6141	26.5039	8.84195	10.0041	9.6285	9.49717	10.3298	9.21462
ENSMUSG00000083019	0.490646	0.442646	0.207077	0.209799	0.260411	0.398226	0	0	0	0	0.173115	0
ENSMUSG00000073016	0.133948	0.338363	0.0282664	0.229104	0.355466	0.353331	0.709966	0.410769	0.960942	0.748541	0.401718	0.509432
ENSMUSG00000083049	1.48475	1.14814	2.4618	1.13371	0.375255	2.7975	0.562117	0.542046	0.172916	0.740824	0.37419	0.192069
ENSMUSG00000081703	0.743654	0.894535	3.26937	0.397482	0.219275	0.25149	0.109489	0	0.101041	0.108223	0.218653	0
ENSMUSG00000079845	0.0804212	0.10883	5.89738	0.988654	0.142279	5.95614	0.0355214	0.548049	0.88508	0.0702215	0.0354688	0.0728234
ENSMUSG00000081281	5.49856	3.70301	2.61484	3.31152	4.45292	3.53569	0.684132	1.05553	0.757617	0.811468	1.43455	1.7532
ENSMUSG00000079641	80.7051	71.0622	87.1523	71.1353	74.3986	62.6211	24.6391	28.5992	26.5979	24.016	32.6136	36.8715
ENSMUSG00000016427	191.062	202.007	179.523	207.079	166.014	156.627	64.5455	69.1426	59.8057	53.895	73.026	71.3656
ENSMUSG00000052821	0.108034	0.129953	0.0886582	0.0513278	0.0955652	0.036535	0.159059	0.132929	0.117429	0.335402	0.275294	0.304351
ENSMUSG00000025272	0.0592192	0.312922	0.294566	0.217046	0.276889	0.0858293	0.0747332	0.158542	0.0620704	0.125578	0.134321	0.0919275
ENSMUSG00000073008	0.022852	0.0412327	0.0120559	0.0244287	0.0101073	0.0115922	0.0605613	0.0194663	0.0558887	0.119722	0.0806288	0.0517326
ENSMUSG00000086629	0.0369822	0.0467099	0.0546292	0.110695	0.0915991	0.0600322	0.209085	0.220521	0.174863	0.174376	0.274017	0.221023
ENSMUSG00000080896	8.15883	4.48039	4.11715	8.34254	5.64823	6.11815	3.13364	2.4174	3.47024	1.85845	2.1903	1.60609
ENSMUSG00000034480	0.87619	0.930249	0.772287	0.925221	0.926298	0.9865	2.17573	2.13445	2.51745	2.36516	1.91331	1.93515
ENSMUSG00000087403	0.242575	0.426746	0.422313	0.376002	0.343326	0.159967	0.900006	1.14683	0.840453	0.688381	1.08055	1.08731
ENSMUSG00000041096	7.2886	7.68135	21.0158	7.13634	14.4244	5.97343	3.98306	4.21373	3.60437	3.80323	4.11231	6.00541
ENSMUSG00000036916	0.801601	0.935879	1.52988	1.05853	1.19919	0.729543	2.42636	2.32968	1.98929	2.06892	2.81789	2.80741
ENSMUSG00000079435	67.3175	56.2905	87.0442	53.3437	58.2286	55.5833	27.4109	30.6258	31.7112	27.322	33.3905	36.2031
ENSMUSG00000084131	1.37276	1.55954	0.321874	0.923965	1.93392	1.08323	0.35931	0.389791	0.621727	0.799102	0.403626	0.368316
ENSMUSG00000072964	0.25718	0.278424	0.203518	0.137462	0.341247	0.234829	0.647489	0.558646	0.52415	0.673687	0.555789	0.582208
ENSMUSG00000031112	0.0468399	0.084515	0.111199	0.0625896	0.0310755	0.0594015	0.0930996	0.169576	0.124102	0.204496	0.0413163	0.31811
ENSMUSG00000036109	0	0.0191072	0.0074489	0.0226405	0.0187348	0	0.0498917	0.0420964	0.0575528	0.0554792	0.0435906	0.0127855
ENSMUSG00000083621	15.8847	15.286	24.5818	12.2908	13.1146	8.90201	4.14286	5.79909	4.1932	5.01963	5.87148	6.71251
ENSMUSG00000036022	0.349985	0.467303	0.324964	0.299306	0.433428	0.298263	0.828578	0.810917	0.821712	0.953461	0.728563	0.7099
ENSMUSG00000042595	0.617307	0.637433	0.541472	0.715553	0.789487	0.422554	1.34687	1.43816	1.40666	1.51963	1.37768	1.5692
ENSMUSG00000031271	75.0362	115.669	28.0669	164.308	49.6482	78.5577	13.3195	25.0865	14.7173	26.5512	25.532	35.0238
ENSMUSG00000042515	0.520818	0.137522	0.0804187	0.135793	0.101131	0.270641	0	0.0541042	0.0414229	0.0665507	0.0672294	0.0230055
ENSMUSG00000031150	1.57087	0.280764	0.781822	0.522786	0.45882	1.18777	0.222552	0.239854	0.1933	0.14234	0.33987	0.536777
ENSMUSG00000031198	1.15246	1.13969	0.701534	1.37413	1.09787	1.30414	2.99547	2.96403	3.34252	2.74797	3.20607	2.84979
ENSMUSG00000009731	0.6421	0.0842592	0.25868	0.0873602	0.103271	0.27242	0.0515655	0.0497243	0.0285522	0.0611632	0.0823826	0.137431
ENSMUSG00000059461	35.5667	42.4471	16.3235	28.6433	34.7067	28.6406	7.3264	9.64618	8.06135	8.21655	10.5513	7.79887
ENSMUSG00000031274	0.238881	0.1492	0.222967	0.137503	0.333222	0.316927	0.324652	0.610467	0.284623	0.577618	0.688865	0.682218
ENSMUSG00000031155	2.89293	1.27507	1.25824	1.18036	1.11348	1.83718	0.682786	0.658406	0.702117	0.848436	0.973965	1.09984
ENSMUSG00000062949	21.8631	25.9309	19.4968	25.8171	24.873	21.5988	50.5359	45.3662	55.8444	53.4896	49.0984	48.5309
ENSMUSG00000080775	0.172492	0.0518722	0.0606668	0.122929	0.0762919	0.145834	0	0	0	0	0	0.0260326
ENSMUSG00000042271	5.88859	5.97875	2.99382	6.6065	6.46393	6.30943	11.9317	10.8766	12.4053	12.3707	14.3483	12.266
ENSMUSG00000081603	7.20856	7.58723	3.80296	8.34808	8.10359	7.61813	14.8585	13.9442	14.3242	16.3914	18.8105	15.3669
ENSMUSG00000081221	1.6682	1.89518	0.717101	0.264192	1.03843	0.689521	0.32748	0.578942	0.554057	0.377642	0.435993	0.447583
ENSMUSG00000080877	1.75895	2.74096	1.34976	1.19656	1.55595	2.43346	1.27132	0.544854	0.260717	0.418873	0.705241	0.434393
ENSMUSG00000068243	2.52668	2.2795	1.90426	1.9293	0.638592	1.09862	0	0	0.29426	0	0.636779	0.98056
ENSMUSG00000031283	0.0365335	0.049439	0.0674579	0.0292906	0.00807925	0.0277986	0.104887	0.108923	0.0670118	0.11165	0.112788	0.140598
ENSMUSG00000015401	0.119929	0	0	0	0.0353624	0.0405577	0.776916	1.32808	1.14064	1.01228	1.12839	1.15838
ENSMUSG00000035847	1.73033	1.50647	0.970311	1.9532	1.64837	1.57136	3.14261	3.25716	3.2158	3.81417	3.27671	3.23233
ENSMUSG00000081673	1.2859	1.45013	6.44474	2.74925	1.13749	1.30461	0.567972	1.09538	0.52415	1.12281	0.567131	1.45552
ENSMUSG00000100104	0.79643	1.55678	0.420166	0.85138	1.2916	0.942683	0.234518	0.113072	0.432847	0.347709	0.117085	0
ENSMUSG00000081738	1.94098	2.10131	0.819192	1.97116	3.34809	1.77229	6.25841	4.54688	4.6679	5.50813	5.30749	5.44858
ENSMUSG00000015217	2.48661	2.54246	1.54506	2.48097	2.17519	2.32657	5.63803	4.82479	4.82012	5.2351	4.50862	4.72855
ENSMUSG00000031342	0.0771541	0.069606	0.058148	0.117825	0.0974993	0.0782763	0.243417	0.206558	0.242607	0.16361	0.165278	0.299421
ENSMUSG00000000402	0	0	0	0.0244016	0	0	0.0604941	0.0583341	0.0930444	0.0398631	0.0604045	0.0413402
ENSMUSG00000067147	17.2609	19.6739	11.3828	17.2163	17.4501	14.0721	5.78609	7.68	6.84733	8.07415	7.27288	9.48977
ENSMUSG00000071722	0.0147911	0.0667204	0.0624259	0.0790582	0.104672	0.060025	0.182927	0.226794	0.204988	0.103321	0.156563	0.214299
ENSMUSG00000015340	0.945829	1.06422	0.280328	0.999726	1.2785	1.186	2.13107	2.03687	3.2402	3.49835	2.20291	3.11794
ENSMUSG00000025742	2.64551	1.7397	1.32841	1.4992	1.98775	2.08575	4.47691	5.05014	4.23543	4.17467	4.35782	4.70456
ENSMUSG00000054453	0.0536491	0.0484005	0.0566065	0.0286753	0.118643	0.0272147	0.0710891	0.411305	0.10934	0.374759	0.260274	0.0728708
ENSMUSG00000087201	0.29041	0.141076	0.141424	0.214925	0.0790439	0.113321	0.33548	0.475737	0.346019	0.19506	0.571442	0.364117
ENSMUSG00000085891	0.0235405	0.0212375	0.0496764	0.0251647	0	0	0.062386	0.100264	0.153527	0.0205549	0.124587	0.106583
ENSMUSG00000044359	0.431534	1.26842	0.367195	0.848212	0.886597	0.706146	2.82833	2.52576	2.72359	2.57685	1.82956	1.56306
ENSMUSG00000065422	38.3334	1.17231	5.48428	0.694547	0.574733	4.61418	1.1479	1.10691	0.529668	1.13463	0.573101	1.17667
ENSMUSG00000084830	64.2064	56.9649	115.28	62.1899	44.2445	41.0276	28.2028	28.4045	24.87	19.8234	31.6029	37.9037
ENSMUSG00000084284	2.24234	2.12944	2.1169	1.89241	1.35716	1.67628	0.83404	0.703727	0.481056	0.412199	0.624604	0.641208
ENSMUSG00000086503	0.00343939	0.00620582	0.0145159	0.0110301	0.0152122	0.00697883	0.0516511	0.0498069	0.0308427	0.0450476	0.0576422	0.0280301
ENSMUSG00000095562	3.17031	1.83615	5.03826	3.38905	1.28103	2.26341	0.345754	0.700157	1.46775	1.46955	0.655959	1.20503
ENSMUSG00000067925	1.60119	1.77073	2.88842	2.26382	1.73622	2.20091	0.958186	0.835975	1.05269	0.631406	1.32125	0.982201
ENSMUSG00000067924	2.2545	1.62715	2.59023	1.92804	2.03862	1.21989	0.973667	1.15229	0.980229	0.481205	0.707073	1.17954
ENSMUSG00000027961	0.12982	0.0851776	0.149428	0.0504642	0.0521985	0.107761	0.166808	0.130692	0.269391	0.329759	0.281072	0.341977
ENSMUSG00000102525	9.14419	3.83017	0.689162	3.84022	8.6666	11.2652	1.15398	2.50374	1.86365	1.42579	0.576134	2.07007
ENSMUSG00000062896	0.982334	1.77246	1.38198	0.875092	0.868959	1.16273	0.289259	0.278931	0.133471	0.142957	0.288831	0.444763
ENSMUSG00000027959	0.100839	0.0909734	0.0957575	0.129355	0.0713604	0.0306916	0.195974	0.240516	0.295942	0.193708	0.133421	0.146099
ENSMUSG00000005968	14.6338	2.71546	6.22633	3.87382	4.58938	8.21688	2.62393	3.1375	2.03405	4.01143	3.93007	2.49245
ENSMUSG00000085006	4.16305	1.55197	3.7028	1.32405	2.00868	2.47831	1.09415	1.4654	1.06583	1.32184	1.5781	0.778873
ENSMUSG00000070443	2.22426	2.11814	1.56458	1.84934	1.9129	1.50441	0.600379	0.999991	0.503688	0.593438	0.544991	0.559479
ENSMUSG00000106037	45.3113	40.5566	46.1151	37.7585	33.7697	28.9577	14.1829	20.3628	15.4155	16.1996	22.8164	24.2306
ENSMUSG00000105572	0.15106	0.327077	0.063755	0.322966	0.240527	0.153258	0.667222	0.669134	0.492593	0.84417	0.666234	0.656587
ENSMUSG00000106099	0.0190563	0.034384	0	0.0203711	0.117998	0.0773338	0.202008	0.259727	0.139817	0.183033	0.100854	0.207071
ENSMUSG00000106329	0	0.0637126	0.0248382	0.0503295	0.0208236	0.0477659	0.228749	0.300792	0.153527	0.123329	0.103823	0.0852661
ENSMUSG00000039865	0.805564	0.69372	0.605282	0.769811	1.11207	0.767749	1.85453	1.94427	1.99005	1.79046	1.4965	1.6026
ENSMUSG00000104676	0.0342622	0.0463654	0.0903771	0.0549392	0.0757696	0.0521408	0.196733	0.14593	0.0837942	0.149584	0.120887	0.201664
ENSMUSG00000106087	0.66002	1.02664	1.36879	2.11668	0.865701	1.10834	3.01578	2.52035	1.96672	2.76232	4.59728	3.13259
ENSMUSG00000105597	0.115048	0.311378	0.303475	0.307465	0.20354	0.116721	1.32121	1.32304	0.234475	0.703196	0.811849	0.781341
ENSMUSG00000105556	0.116767	0.35817	0.147845	0.124824	0.371847	0.165852	0.495122	1.27318	0.437883	0.611748	0.494389	0.719003
ENSMUSG00000033883	0.381232	0.581415	0.612948	0.465755	0.449644	0.35915	0.946175	1.22941	1.19876	0.919385	0.760623	1.01921
ENSMUSG00000005628	0.395432	0.616198	0.986179	1.92143	0.254395	0.0729424	0.190537	0.306223	0.175836	0.345279	0.253673	0.325521
ENSMUSG00000053965	0.131847	0.203911	0.271606	0.161079	0.18883	0.127395	0.360507	0.54552	0.440177	0.290554	0.299055	0.500304
ENSMUSG00000106059	0	0	0	0	0	0	0.118533	0.457204	0.328164	0.117163	0.236716	0.364513
ENSMUSG00000097852	0.166932	0.338853	0.48437	0.53535	0.369166	0.211701	0.995392	0.88875	0.612395	0.692363	0.846671	0.680226
ENSMUSG00000104960	20.7674	21.2817	33.8226	22.355	16.3863	15.2698	6.58395	8.44461	9.02546	7.83467	10.8506	12.9737
ENSMUSG00000044330	2.35749	3.28695	4.07036	4.12387	3.98122	1.73947	1.13594	0.730256	2.44603	1.68422	1.32331	1.55255
ENSMUSG00000097304	0.329191	0.148493	0.347337	0.175952	0.291198	0.166989	0	0	0	0	0	0
ENSMUSG00000065431	9.56276	2.35288	3.66906	0.929323	3.84504	2.64596	13.8233	16.2919	7.0871	9.86809	9.20191	14.1698
ENSMUSG00000060438	9.97548	7.98712	13.9461	7.73122	7.50055	6.45187	2.5335	3.82389	3.25291	3.0486	3.40966	3.27448
ENSMUSG00000063052	1.52659	1.34222	1.16028	1.34149	1.85394	1.64067	3.11998	3.21796	3.76518	3.06132	3.06971	3.24504
ENSMUSG00000107524	0.167423	0.151044	0.412188	0.417607	0.0493667	0.169858	0.690194	0.998325	0.54595	0.828404	0.492266	0.252676
ENSMUSG00000038550	0.0818973	0.320169	0.518471	0.145913	0.265633	0.0553924	0.844046	0.511599	0.400589	0.357552	0.626077	1.01352
ENSMUSG00000025764	2.03515	3.33112	1.65652	3.57415	3.31121	2.3376	5.78513	5.4114	5.94909	5.18514	5.75733	5.53522
ENSMUSG00000103843	0	0	0.0992771	0	0	0	0.249354	0.40075	0.15341	0.246471	0.0829948	0.426006
ENSMUSG00000074506	11.2468	41.0691	9.6064	10.4483	24.9903	19.2889	21.408	8.55398	6.33073	6.31308	5.31455	6.42575
ENSMUSG00000089988	1.57995	1.71046	2.22272	1.68896	1.21125	1.3892	0.372187	1.07669	0.858676	0.643797	1.11491	0.858409
ENSMUSG00000015943	15.9157	19.6595	18.9599	18.2944	17.4093	13.7164	4.83774	5.19953	4.41798	4.48295	5.58535	6.09542
ENSMUSG00000081058	0.423591	1.31023	1.14928	1.22908	1.07058	0.798112	0.481106	0.154643	0.197327	0.317029	0.106754	0.383572
ENSMUSG00000093577	0.0762958	0.344158	0.107335	0.516546	0.292458	0.154811	0.629052	0.801567	0.435388	0.466335	0.560822	0.506643
ENSMUSG00000093553	0.0218026	0.0983483	0.0230045	0.0932278	0.057859	0.0442395	0.288902	0.352876	0.213289	0.209412	0.250011	0.256657
ENSMUSG00000027737	0.00443351	0.00399977	0	0	0	0.00449799	0.0195824	0.00755329	0.0180715	0.00387121	0.0273748	0.0200732
ENSMUSG00000023087	4.32028	4.67088	2.34643	4.71742	2.45386	3.37841	0.470664	0.369993	0.269108	0.581528	0.934825	0.335624
ENSMUSG00000045327	0.0764849	0.0345011	0.141227	0.040881	0.186058	0.0775973	0.101348	0.228035	0.24941	0.183657	0.219263	0.277036
ENSMUSG00000028017	0.0109487	0.113592	0.109746	0.111189	0.0677955	0.0444318	0.246634	0.186531	0.26777	0.229442	0.226953	0.1735
ENSMUSG00000090210	0.833133	0.579827	1.4065	0.547093	0.452715	0.531301	0.178737	0.304156	0.310488	0.322164	0.451431	0.517318
ENSMUSG00000105144	0.514361	0.58005	4.4774	0.687312	0.568746	0.521842	0.227189	0.328615	0.10483	0.449125	0.226853	0.232883
ENSMUSG00000104241	2.51537	1.39648	3.47065	2.0684	0.513476	0.392609	0.170926	0.329646	0.157738	0.506849	0.682691	0.700839
ENSMUSG00000063328	4.0278	5.89257	1.95262	3.02563	6.64439	2.98196	1.05781	1.4837	1.15369	1.04558	1.53636	1.08432
ENSMUSG00000058897	0.0236887	0.017097	0.00499891	0.0202585	0.0125728	0.0432599	0.0627787	0.0766803	0.0772466	0.0496423	0.117013	0.0471915
ENSMUSG00000062006	38.1129	36.9125	40.2139	35.6497	35.2222	29.2611	12.8526	16.5713	16.3349	15.3753	18.2512	19.3285
ENSMUSG00000105558	0.56757	0.725396	0.449143	0.505609	0.794937	0.767768	0.167128	0.48348	0.385582	0.289092	0.33376	0.299803
ENSMUSG00000087223	0.11887	0.0804307	0.0313557	0.0635358	0.0788632	0.0904493	0.157512	0.177202	0.145359	0.207588	0.366983	0.296009
ENSMUSG00000004891	1.44303	0.321125	0.477075	0.380507	0.570164	1.79587	0.390924	0.38516	0.258807	0.386404	0.28003	0.444278
ENSMUSG00000069014	3.11105	3.1435	1.40055	2.12845	3.15562	3.24047	6.15609	6.99633	6.18835	5.39674	4.97612	7.02405
ENSMUSG00000105957	0.17345	0.380025	0.601322	0.344346	0.328781	0.276528	0.591001	1.01315	0.767603	0.519261	0.808692	0.830189
ENSMUSG00000027870	0.0301236	0.0543532	0.0317842	0.032202	0.0266469	0	0.106443	0.359248	0.0982302	0.210424	0.21257	0.163666
ENSMUSG00000106069	2.32292	1.19752	1.22548	2.30582	2.34837	2.52504	3.81091	4.38154	6.08691	3.33222	5.7079	5.70939
ENSMUSG00000106139	0.206235	0.159479	0.0310863	0.12598	0.130309	0.149454	0.390396	0.326263	0.28822	0.257255	0.441794	0.186751
ENSMUSG00000105981	0	0	0.0724693	0	0.0405041	0.0232274	0.202245	0.156019	0.111985	0.0599721	0.0807784	0.103657
ENSMUSG00000105449	0.103857	0.129734	0.193877	0.111023	0.0918709	0.0729471	0.225836	0.313048	0.175847	0.188346	0.303018	0.282136
ENSMUSG00000103034	1.63756	1.47735	0.265819	2.28917	1.33713	1.91697	0.333829	0.107303	0.513453	0.219979	0	0.456261
ENSMUSG00000040269	26.2501	25.5311	29.6934	23.9321	24.6151	20.4738	10.5151	14.2358	11.953	10.5312	11.5425	17.3458
ENSMUSG00000028063	14.0299	6.98206	7.34031	6.8265	6.92081	8.2701	3.84797	3.56647	2.87879	3.08341	3.62778	4.66245
ENSMUSG00000062515	5.55496	2.48095	1.04457	1.63154	2.66369	4.15707	1.10533	1.3821	1.58051	1.35668	1.33413	1.4692
ENSMUSG00000103735	4.13888	6.6562	3.60755	6.54048	8.11831	7.12018	1.43069	1.37961	2.34721	2.82831	2.53969	3.259
ENSMUSG00000074591	0.0583534	0.11845	0.107748	0.0467846	0.0258093	0.0740027	0.115984	0.149123	0.118928	0.114643	0.257361	0.250992
ENSMUSG00000089635	1.77593	2.67031	5.91295	3.12191	2.93246	1.52148	8.95973	7.4968	3.89292	7.51221	4.76913	9.25576
ENSMUSG00000069008	0	0.0444767	0	0	0	0.0500168	0.304854	0.0839911	0.0803809	0.0860942	0.0434861	0.133926
ENSMUSG00000027550	0.198175	0.312878	0.182962	0.194194	0.20452	0.125661	0.63461	0.61195	0.504867	0.374922	0.473431	0.515926
ENSMUSG00000027555	0.0805437	0.0242213	0	0.0861008	0.142496	0.108954	0.355755	0.137221	0.306419	0.210985	0.213137	0.388983
ENSMUSG00000027556	2.47289	2.05249	3.33978	3.91239	3.01873	3.01063	7.99531	7.33065	8.34608	9.02568	8.85598	6.89692
ENSMUSG00000059776	0.873443	0.875548	0.511995	0.518726	0.600939	0.689225	0.257195	0.248012	0.158234	0.169481	0.342419	0.175761
ENSMUSG00000082896	1.07051	0.711627	0.475588	0.48184	1.09648	0.971755	0.149316	0.143985	0.206694	0.122992	0.198794	0.127549
ENSMUSG00000104091	0.421937	0.326278	0.317997	0.386613	0.21328	0.122307	1.22469	1.69442	1.1302	0.526318	1.8609	0.81873
ENSMUSG00000104918	0.279151	0.167894	0.196359	0.497351	0.315525	0.0786697	0.794591	0.686955	0.391927	0.419785	0.328309	0.603858
ENSMUSG00000106574	5.00459	5.79702	1.04306	3.10426	4.42699	4.07444	1.3645	2.31577	1.86365	1.40267	1.90747	2.34981
ENSMUSG00000036894	0.118122	0.106566	0.105459	0.116559	0.112527	0.0921847	0.168561	0.286383	0.222222	0.238017	0.224415	0.444305
ENSMUSG00000105504	0.185998	0.260092	0.137375	0.228655	0.255023	0.264184	0.665444	0.633762	0.409401	0.84452	0.508598	0.640016
ENSMUSG00000028270	2.01165	1.23941	0.72477	1.07522	1.67097	2.56358	2.64392	3.19734	3.01991	4.73402	2.85639	3.15447
ENSMUSG00000028051	17.9048	2.1046	6.2241	1.85842	4.19289	4.58276	1.83764	2.73398	2.09559	1.81639	2.41161	3.57902
ENSMUSG00000089999	12.7946	9.25966	3.56041	8.26653	8.95483	17.9732	3.22929	3.8326	2.98013	3.06919	2.85245	3.56486
ENSMUSG00000102758	0.332005	0.401149	0.33154	0.354912	0.424797	0.222551	0.932236	0.863598	0.84581	1.33042	1.34399	0.858967
ENSMUSG00000106251	0.274326	0.176777	0.0826994	0.209466	0.0346664	0.159038	0.346193	0.600897	0.255586	0.581723	0.587656	0.532304
ENSMUSG00000028047	0.191965	0.173185	0.540127	0.177849	0.237734	0.16879	0.101748	0.130819	0.0938971	0.078222	0.135462	0.173829
ENSMUSG00000042737	25.7236	26.9638	29.3385	27.3549	23.646	19.2156	8.06904	10.4127	8.97957	7.74117	11.0193	11.373
ENSMUSG00000028039	1.01435	0.800727	1.31108	0.894578	0.358913	0.668918	1.88173	1.79294	1.55049	1.57212	1.38684	2.48
ENSMUSG00000039304	0.386796	0.655613	0.234977	0.488662	0.746519	0.439988	1.8327	1.50766	1.91107	1.23838	1.09592	0.79603
ENSMUSG00000102914	0.493786	0.890957	0.521006	0.263928	0	0.250484	0	0	0	0	0	0
ENSMUSG00000040809	0.0756413	0.0341206	0	0.0404301	0.0334556	0	0.334101	0.0966516	0.0616647	0.198143	0.0667213	0.856188
ENSMUSG00000028195	9.23251	12.5215	5.09652	22.0267	24.7713	29.4341	4.59104	5.70316	3.86298	5.15192	7.52355	5.67501
ENSMUSG00000105388	65.569	64.185	78.5161	60.021	60.7229	55.0129	18.345	18.5089	22.7295	21.8266	30.8689	30.2966
ENSMUSG00000056145	0.0332501	0.0199981	0.070166	0.0355442	0.0294126	0.0337337	0.1077	0.132178	0.0722836	0.12581	0.136869	0.180653
ENSMUSG00000040724	0.108869	0.219821	0.10393	0.199509	0.15592	0.189346	0.334315	0.35329	0.600136	0.624686	0.260654	0.342694
ENSMUSG00000027952	81.1447	19.5368	22.0888	13.8666	36.4635	58.2709	16.7746	26.1818	23.9402	15.7312	18.0846	16.0857
ENSMUSG00000011008	0.0187723	0.0677431	0.0396142	0.040135	0.11624	0.0761813	0.0994988	0.15991	0.198948	0.22948	0.215262	0.203985
ENSMUSG00000042579	0.290843	0.77745	0.772871	0.967275	0.52408	0.284144	1.21802	1.47734	1.17673	0.884141	1.60578	1.56068
ENSMUSG00000070343	13.9079	15.8655	17.5852	12.7786	12.9128	11.0782	5.68607	5.77678	6.37179	5.51997	6.7929	9.99185
ENSMUSG00000027692	0.0640217	0.0808617	0.037153	0.0718608	0.0453062	0.0876864	0.186634	0.136341	0.151357	0.128574	0.121415	0.165224
ENSMUSG00000068747	3.53916	2.3248	1.73806	2.5542	3.05856	2.27517	7.15335	5.4461	6.38869	6.53661	4.2799	5.59732
ENSMUSG00000118504	0.388583	0.239862	0.366845	0.15304	0.180913	0.207492	0.668469	0.888503	0.683584	0.392873	0.775719	0.79634
ENSMUSG00000090733	101.136	93.5911	110.083	85.4665	82.5537	83.6949	16.7288	21.2229	34.3497	11.5231	40.9248	15.6476
ENSMUSG00000027932	0.912995	0.932054	1.41964	0.950304	0.616344	0.463137	0.275917	0.122799	0.0979339	0.251748	0.233122	0.261076
ENSMUSG00000104231	0.165478	0.597156	0.3492	0.353791	0.585518	0.503655	2.48507	1.26865	0.67451	1.44491	1.75157	1.3486
ENSMUSG00000042312	31.2501	36.0588	40.0774	29.8995	27.9489	31.8798	15.8619	15.8838	14.2862	15.377	18.2751	13.4453
ENSMUSG00000056071	11.8244	1.70681	1.24762	2.52804	1.15057	6.9579	0.835638	0.705075	1.54233	0.619482	0.6258	1.1778
ENSMUSG00000043165	5.13493	0.688626	0.366081	0.890144	0.122765	0.563202	0.0306494	0.0295551	0.0282847	0.0908853	0.0918122	0.0628352
ENSMUSG00000042165	3.72468	3.28028	1.45036	2.89145	2.90256	3.10406	1.25346	0.679894	1.01215	1.27768	1.21249	1.40533
ENSMUSG00000105836	0	0.0917378	0	0	0.0899499	0.103165	0.269483	0.692962	0.331588	0.177578	0.627862	0.460395
ENSMUSG00000041959	182.98	70.6168	120.203	54.6039	81.2687	90.4182	44.583	55.0078	52.5603	33.3064	43.6186	86.5126
ENSMUSG00000028518	6.87019	5.05908	3.76747	5.24113	5.79637	5.25706	11.2622	11.3154	13.5441	15.8865	10.1114	10.7239
ENSMUSG00000070583	0.849813	1.21054	0.613504	0.95626	0.553909	0.544531	1.54093	2.32412	2.26068	1.17163	1.53865	1.53905
ENSMUSG00000044254	57.5511	14.2968	18.0895	11.0189	21.7251	42.684	7.89774	11.6625	10.018	12.9036	8.70557	10.0958
ENSMUSG00000029009	3.88144	6.27263	9.81115	5.06027	5.85929	3.79236	1.33425	1.62443	1.69906	2.09244	1.52579	2.32278
ENSMUSG00000094320	2.4048	2.65166	1.12772	3.71327	2.24544	2.71087	0.354061	0.682837	1.19806	0.349967	0.471382	0.604891
ENSMUSG00000088625	0.571512	0	1.20603	1.22189	0.505552	1.73947	3.53405	4.86838	3.26138	2.99417	3.0247	5.17518
ENSMUSG00000006442	12.8542	13.7906	26.3517	17.6612	27.9656	13.5111	6.17204	5.49131	6.35667	6.10068	6.57149	11.465
ENSMUSG00000078686	7.86468	5.42361	4.90941	9.46372	5.06294	1.75456	45.8682	12.522	13.0579	8.84467	13.0391	54.7361
ENSMUSG00000078685	0	0	0.120827	0	0	0	0.404641	1.07303	0	0.199981	0.202021	0.829565
ENSMUSG00000078683	17.3402	32.2367	13.7323	66.8984	45.3618	33.3267	166.536	39.1019	45.0451	53.8269	35.4371	98.3402
ENSMUSG00000078680	1.28683	23.3388	1.82596	1.66022	25.3176	57.0387	192.387	30.7684	354.363	14.1034	2653.58	33.9129
ENSMUSG00000073834	388.512	400.288	633.984	396.268	364.598	194.697	1230	763.789	687.855	2081.73	1010.71	1547.31
ENSMUSG00000094743	0.90603	1.94131	4.42138	3.51097	1.30238	1.26391	7.3034	6.94614	6.37059	5.04338	9.69014	10.1528
ENSMUSG00000096891	0.679522	1.63478	1.67296	1.21068	0.400731	0.114901	4.00186	6.65672	5.26266	1.78002	2.59736	6.97367
ENSMUSG00000089873	121.69	227.21	51.3593	182.657	228.22	90.8133	880.607	168.796	382.502	134.792	327.166	649.46
ENSMUSG00000095978	0	0	0.238994	0.363203	0.100183	0	0.400186	0.482371	1.0156	0.19778	0.799187	0.717878
ENSMUSG00000073835	2.24857	1.11573	5.10093	2.88446	2.18796	0.342192	13.3086	11.0137	5.49928	4.31945	10.2146	16.2891
ENSMUSG00000078675	98.8881	161.1	133.012	158.217	98.9946	35.3525	301.413	304.53	222.652	179.079	239.861	319.306
ENSMUSG00000095532	24.0098	27.9957	41.2264	32.8094	25.0457	13.5583	89.2415	103.131	93.4353	68.234	86.0125	118.142
ENSMUSG00000083304	1.14514	0.516557	0.362481	0.489662	0.405192	0.34854	2.52901	2.04851	3.73421	1.0999	1.0101	2.385
ENSMUSG00000078673	75.9939	37.2104	40.9484	75.718	38.7431	19.4808	71.3852	83.8587	106.359	84.2362	211.792	419.767
ENSMUSG00000090090	2.27838	7.66133	9.83443	7.19602	3.93923	1.05069	25.067	30.8766	17.8985	12.2982	22.9289	36.5736
ENSMUSG00000058523	14.947	17.5181	3.09787	18.7603	37.4819	14.826	3.00626	1.47788	0.271991	0.174794	11.4775	0.422966
ENSMUSG00000081053	0.283134	1.02174	0	0.605339	0.250457	1.14901	1.5007	0.723557	1.61573	2.47225	3.99594	2.82024
ENSMUSG00000084309	11.7417	11.3087	9.54285	5.2582	9.40404	5.47331	28.1738	16.2196	33.1144	12.1922	14.136	15.8049
ENSMUSG00000041272	0.154126	0.21223	0.102709	0.16476	0.0574053	0.0576091	0.243641	0.228031	0.343877	0.339987	0.372075	0.124874
ENSMUSG00000080746	1.31473	0.998831	0.876131	1.18353	0.918155	1.33386	0.305635	0.353667	0.394875	0.422943	0.366219	0.563932
ENSMUSG00000028776	9.13527	3.96106	1.34496	3.37631	5.23695	7.05529	2.76505	2.46122	2.67872	3.04226	2.42365	1.73139
ENSMUSG00000059810	1.14863	0.804262	1.47122	1.80823	1.79454	0.800084	0.701697	0.851887	0.479844	0.843278	0.499029	0.543344
ENSMUSG00000028359	2.23577	3.02557	2.19052	5.1215	4.30864	6.15679	3.5974	1.42839	1.36699	1.95221	2.18342	1.01227
ENSMUSG00000028601	128.979	136.01	264.461	137.474	107.242	104.46	53.6194	65.6598	55.4889	59.5272	73.4895	78.6935
ENSMUSG00000034636	3.31611	3.20098	1.34629	3.63973	3.94136	3.23974	7.52843	6.69001	8.35488	7.94185	5.40474	5.15916
ENSMUSG00000028909	0.156196	0.164401	0.201429	0.14842	0.222605	0.149664	0.0536591	0.0665269	0.0424449	0.0454618	0.030617	0.17287
ENSMUSG00000070720	1.04545	1.09408	0.83834	1.51991	1.14674	0.975802	0.406354	0.391845	0.375002	0.474685	0.295093	0.870945
ENSMUSG00000047875	0.47867	0.420477	0.438602	0.605957	0.490282	0.268376	1.00149	1.04084	0.965292	0.846921	1	1.15206
ENSMUSG00000085787	4.98534	2.99841	5.00967	0.76133	2.30998	2.8902	1.25828	0.808899	1.16119	0.414577	1.25641	1.93472
ENSMUSG00000078492	1.35312	1.40855	0.76877	1.89156	2.02562	1.90081	0.183897	0	0.42427	0.181771	0.183624	0.0942528
ENSMUSG00000084314	3.90654	2.67851	1.64875	2.50564	1.38227	2.85362	0.414117	0.66555	1.40127	1.50087	1.10268	1.98098
ENSMUSG00000028967	499.938	399.914	338.229	443.693	455.408	400.988	207.644	177.228	147.879	214.03	298.199	144.364
ENSMUSG00000082998	8.89146	7.46195	3.59992	10.3891	6.9507	7.02782	3.01396	3.78706	3.96142	1.71525	3.55668	2.80864
ENSMUSG00000084342	0.555565	0.250607	0.351714	0.296948	0.344012	0.225458	0.0490777	0.0946507	0.135873	0	0.0980101	0.150923
ENSMUSG00000080902	0.585451	0.829991	0.441231	0.625845	1.18373	0.678819	1.18212	1.06867	1.9091	2.19085	2.36074	0.757343
ENSMUSG00000028957	0.250542	0.283988	0.393141	0.3159	0.358011	0.319362	1.6571	1.48301	0.848416	0.706783	1.09932	1.30306
ENSMUSG00000024793	0.948755	0.171187	0.54343	0.173865	0.263766	0.0825047	0.119731	0.161638	0.110493	0.118346	0.119553	0.171824
ENSMUSG00000083767	0.436347	0.143149	0.292982	0.551263	0.210538	0.362204	0.105126	0.0337908	0.0323383	0.207821	0.0699802	0.107761
ENSMUSG00000059027	1.00187	1.34693	2.59094	1.533	1.44232	0.956655	3.43603	3.56436	2.72251	2.53866	3.48293	4.03802
ENSMUSG00000081544	1.27527	0.575256	0.403672	0.954284	0.789663	1.42321	0.225311	0.217266	0.415855	0.33406	0.112489	0.577396
ENSMUSG00000028862	0.723948	0.229803	0.353637	0.214972	0.201606	0.666471	0.177646	0.102782	0.109293	0.105355	0.212859	0.157818
ENSMUSG00000083496	3.04908	3.86597	3.30411	3.25946	4.81118	2.42458	1.01917	1.54436	0.604627	1.07934	1.38111	1.19395
ENSMUSG00002076171	0	0	0	0	0.43333	0	0.432741	0.834579	0.399353	1.71095	2.5926	0.887174
ENSMUSG00000083011	0.305561	0.321612	0	0.163322	0.225246	0.20667	0.0449879	0.0433816	0	0	0.0898426	0.0922309
ENSMUSG00000003038	2.31967	1.63779	2.10701	1.50939	1.7843	2.1283	5.16744	5.00011	4.6043	3.01178	4.87511	6.92256
ENSMUSG00000012123	0.126596	0.228421	0.525948	0.236828	0.251966	0.232792	0.14678	0.0943595	0.109654	0.117448	0.104688	0.214941
ENSMUSG00000028843	10.9764	6.57908	8.72574	5.46501	5.2538	7.01722	3.25425	3.39422	3.00317	3.80744	4.24416	4.49314
ENSMUSG00000008575	4.41971	3.81607	3.03488	3.56445	3.14303	3.92297	8.38095	6.89352	7.94962	8.49665	7.58956	6.89074
ENSMUSG00000087413	0.388502	1.05148	1.28099	0.467221	0.300706	0.443422	2.83137	4.30225	2.81086	2.24739	1.97046	3.07823
ENSMUSG00000083245	0.551648	0.552977	0.129346	0.39314	0.37954	0.373115	0.162439	0.052213	0.0499686	0.214081	0.162198	0.222014
ENSMUSG00000028838	0.398858	0.411243	0.495996	0.532972	0.541838	0.216782	1.13254	0.509646	1.33548	0.57216	0.954948	2.06386
ENSMUSG00000028701	0.0209729	0.0473028	0.0331936	0.0448399	0.00927618	0.0531949	0.0463178	0.151858	0.0769395	0.128191	0.0832487	0.13294
ENSMUSG00000066116	12.0308	10.8538	5.88708	10.8106	13.1101	10.4368	1.84832	3.71317	1.56357	2.43593	2.61457	3.94717
ENSMUSG00000028671	14.1938	13.1576	32.0133	12.1384	20.5728	18.0993	5.49855	11.0259	7.00636	4.75276	3.62964	9.45682
ENSMUSG00000028670	29.4793	24.1554	36.1775	23.7394	20.8935	19.8778	13.6181	13.5414	12.7388	12.07	12.1665	13.2519
ENSMUSG00000028497	0.219266	0.148361	0.134956	0.107431	0.113143	0.120496	0.209837	0.280169	0.417086	0.303139	0.217585	0.504649
ENSMUSG00000117123	2.27133	0.973332	2.39653	1.15332	0.401837	1.67066	0.852743	0.580443	0.879531	0.495814	0.300522	0.822696
ENSMUSG00000073771	15.9911	0.788737	1.89524	1.39339	3.03722	1.83848	0.365094	0.18957	0.259173	0.416392	0.364553	0.590154
ENSMUSG00000047671	5.16676	0.451092	0.234476	0.712676	2.06407	0.73274	0.4417	0	0.0452911	0	0.147015	0.0503078
ENSMUSG00000029060	5.08263	7.70912	10.9462	7.27701	6.94631	4.77214	3.18565	3.38354	2.78008	3.02332	3.91854	3.57311
ENSMUSG00000028680	214.532	54.3648	145.098	71.1437	133.403	166.66	12.6242	4.98571	4.7714	6.09007	13.4014	8.08236
ENSMUSG00000049799	0	0.0195523	0.0457344	0.0463356	0.0383424	0.0659632	0.134016	0.0923077	0.159012	0.094619	0.0764672	0.176625
ENSMUSG00000065990	30.7218	30.4595	37.0619	26.8262	26.9288	25.1052	14.326	15.1245	14.6453	13.2754	16.1237	16.4574
ENSMUSG00000060862	1.27942	1.63259	2.26207	1.52171	1.62626	1.28049	0.626202	0.564568	0.8128	0.77496	0.650692	0.647115
ENSMUSG00000029071	19.1619	22.08	37.0993	20.6161	19.2782	16.6831	8.51277	8.85078	8.89335	9.05082	10.4617	11.288
ENSMUSG00000029072	0.543123	0.158061	0.184859	0.355849	0.232471	0.177749	0.0619079	0.0895461	0.171394	0.0458941	0.0772703	0.0951892
ENSMUSG00000052684	13.6453	28.1305	10.0885	44.4225	75.4875	63.6225	2.44501	3.0172	1.60943	2.41674	5.34373	1.80523
ENSMUSG00000028539	0.256646	0.0231538	0.0270793	0.0274353	0.0227025	0.0781136	0.0226717	0.0218621	0	0	0	0
ENSMUSG00000028571	0	0	0	0	0	0	0	0.0672646	0.0751021	0.0229829	0.034826	0.0595863
ENSMUSG00000066097	0	0	0	0	0	0.0326662	0.0284431	0.137137	0.157491	0.112457	0.0852028	0.0583119
ENSMUSG00000023571	3.34372	1.83442	4.52924	2.02873	1.35899	1.19191	0.319329	0.692835	0.478872	0.749637	1.31528	0.81833
ENSMUSG00000084159	2.86451	2.6458	1.36728	2.40597	2.7149	2.90617	0.481992	0.813368	0.611605	1.07194	1.26336	0.679349
ENSMUSG00000029075	0.633059	1.06066	0.858801	0.773415	0.279998	0.183505	0.199727	0.231114	0.184317	0.236901	0.478634	0.245679
ENSMUSG00000088545	0	0	0.64481	0.653287	0.54059	0	0.539855	2.60289	1.49461	1.06723	1.61717	3.8737
ENSMUSG00000041954	0.0810017	0.840388	0.470068	0.952495	0.644877	0.0821799	1.07333	1.44901	0.924485	1.02556	1.25037	1.61368
ENSMUSG00000085823	0.0715218	0.0645247	0.0754644	0	0	0	0.189544	0.548327	0.524758	0.312254	0.315438	0.582882
ENSMUSG00000035692	25.1986	22.8126	25.1054	16.1435	22.0573	29.6626	6.7478	8.60103	8.01659	7.89642	6.19569	6.67841
ENSMUSG00000050854	10.6347	4.26147	3.53611	5.21875	3.64153	5.32774	1.86491	2.65253	1.78556	2.30419	1.72249	2.46125
ENSMUSG00000032978	0	0	0	0	0	0	0.188018	0.302175	0.173512	0.495586	0.37548	0.192731
ENSMUSG00000078234	2.60112	2.31099	0.984353	2.19743	2.02816	1.18713	6.71178	6.64723	6.1617	6.17856	4.75615	6.91579
ENSMUSG00000082264	0.192885	0.152263	0.254398	0.180419	0.149296	0.0978454	0.0638969	0.0410769	0.0982782	0.0631582	0.106337	0.0873311
ENSMUSG00000028655	33.6049	17.2252	11.6647	23.079	9.39113	14.8621	1.64788	1.68251	0.89455	1.36534	8.66274	0.770067
ENSMUSG00000036622	3.32277	4.16708	3.59277	3.42006	3.86747	3.19367	1.70846	1.79643	2.19724	1.98513	1.85112	1.64881
ENSMUSG00000040860	0.388291	0.478299	0.75636	0.44701	0.442557	0.234848	0.151716	0.165381	0.206971	0.195602	0.256876	0.229897
ENSMUSG00000086136	1.38899	1.01815	2.01514	3.99047	1.53585	1.58534	9.89279	5.916	4.74168	2.34985	3.59901	2.82997
ENSMUSG00000059195	19.0423	1.77718	0.692827	4.62108	11.2297	35.2521	1.64349	1.39836	1.91817	1.62449	1.3032	2.03153
ENSMUSG00000085395	0.766069	0.691124	1.03924	0.350968	0.774462	0.333091	0.0966762	0.279673	0.624519	0.0955585	0	0.297298
ENSMUSG00000006216	0	0	0	0	0	0	0.0619841	0.0996181	0.0572017	0.0612675	0.0618923	0.105896
ENSMUSG00000006215	4.48955	3.47581	4.77063	3.35271	3.35174	3.65034	1.9408	1.79014	1.93383	2.21029	2.05027	2.11919
ENSMUSG00000028583	0.13588	0.0306466	0.250897	0.217882	0.0901479	0.034464	0.39011	0.462991	0.166159	0.415261	0.239712	0.676732
ENSMUSG00000083708	1.6309	2.60315	5.42715	3.88918	3.99509	1.52734	2.21648	1.49613	1.5341	1.64314	0.553299	1.81762
ENSMUSG00000083454	1.22224	1.79184	2.09563	1.14325	1.21633	1.39502	0.134964	0.260289	0.373652	0	0.404292	0.691732
ENSMUSG00000082334	0.213428	0.269567	0.585501	0.228153	0.0377591	0.303145	0.4902	0.618142	1.04395	0.521805	0.715386	0.541139
ENSMUSG00000084350	0.230215	0.253847	0.0809686	0.136722	0.203645	0.233564	0.994246	0.6319	0.688151	0.89341	0.631765	0.625397
ENSMUSG00000084127	0.0423052	0.0763329	0.0892745	0.0904482	0	0.171682	0.298974	0.216224	0.241418	0.147759	0.186582	0.268159
ENSMUSG00000070605	0.325573	0.318199	0.415087	0.362538	0.191999	0.28902	1.07852	0.56623	0.486596	0.604097	0.705985	1.21611
ENSMUSG00000067916	0.105799	0.0572693	0.0223263	0.0678594	0.131024	0.0644029	0.0747691	0.252348	0.207001	0.258666	0.186646	0.153286
ENSMUSG00000078496	1.2859	0.935565	0.393906	1.46331	1.94474	1.47294	3.66434	3.35682	3.71978	4.09283	2.52465	3.19275
ENSMUSG00000032643	1.7237	0.19852	0.154785	0.117615	0.291976	1.71157	0.226784	0.124964	0.029898	0.0960695	0.291148	0.365307
ENSMUSG00000078570	3.34123	4.44079	2.99031	4.8155	4.64453	3.35956	1.18591	1.60099	0.997127	1.22429	1.05258	1.99903
ENSMUSG00000119232	1.69881	2.55435	5.97484	3.63203	1.50274	2.87253	0	0.964742	0.461637	0.494449	0.499492	0.51277
ENSMUSG00000079942	18.2186	21.1121	17.4	15.4462	15.1434	10.9945	4.57847	5.88665	3.58503	5.07408	6.78826	5.54653
ENSMUSG00000086961	0.356782	1.07293	0.125483	0.635664	0.631209	1.20657	0.525292	0.202614	0.0969526	0.207688	0.209806	0.107692
ENSMUSG00000050212	2.22484	2.49463	2.38101	1.97062	1.79937	1.77351	0.898461	0.649785	1.08825	0.943578	1.14945	1.00732
ENSMUSG00000056174	0	0.0248095	0.0725393	0.0293972	0.012163	0.0278998	0.0850251	0.0937019	0.0560464	0.06003	0.0848992	0.211665
ENSMUSG00000050234	2.27112	1.55323	1.39141	1.56634	2.55986	2.5643	1.0355	0.624077	1.07505	1.11948	0.937029	0.630235
ENSMUSG00000028789	0.168727	0.138382	0.0809217	0.180368	0.0814109	0.124495	0.284551	0.431185	0.212578	0.227688	0.324719	0.361131
ENSMUSG00000055373	0	0	0	0	0.00394962	0	0.0394425	0.045641	0.0254795	0.0428852	0.0315073	0.0202155
ENSMUSG00000087049	2.05317	0.115769	0.541586	0.137177	0.567563	0.650947	0	0	0	0	0.11319	0.348598
ENSMUSG00000051056	0.0572572	0.0516557	0.0906203	0	0.0253245	0.05809	0.20232	0.195096	0.0933551	0.0999907	0.0757578	0.233315
ENSMUSG00000094344	7.87196	7.10183	3.96418	6.31132	8.2295	4.71927	1.58045	2.13362	2.33361	2.18704	2.9984	1.94407
ENSMUSG00000028234	39.9386	41.204	31.9244	34.1877	36.9083	34.5183	15.0078	17.7452	16.6618	15.0985	19.3892	21.8225
ENSMUSG00000003282	0	0.032806	0.0306944	0.0621958	0.0450332	0.0221354	0.0835195	0.0681469	0.0889332	0.0762036	0.0962259	0.0987839
ENSMUSG00000023267	0.0879667	0.132268	0.371263	0.0313453	0.155628	0.208241	0.0259028	0.0249779	0.0239042	0.0768099	0.0517289	0.026552
ENSMUSG00000068240	328.946	335.214	133.611	306.214	294.989	308.135	70.5368	75.5294	73.4809	69.0797	86.312	79.6238
ENSMUSG00000040128	28.6962	75.5931	107.061	56.7224	50.0127	38.559	17.8541	21.5584	25.8918	27.3205	28.1189	25.7183
ENSMUSG00000028240	5.24959	11.0863	6.70917	19.4595	21.832	4.26075	22.1158	35.2077	38.6128	23.4483	21.17	17.7558
ENSMUSG00000095588	6.94721	5.54438	2.53737	6.85527	5.19996	5.01511	1.65228	2.84515	2.83177	3.03305	2.94614	3.02446
ENSMUSG00000083239	0.226924	0.204724	0.359149	0.12129	0	0	1.60369	4.73593	0.832474	0.693501	0.200164	0.719198
ENSMUSG00000078688	10.5336	26.9254	2.63233	9.13672	9.52223	6.84332	155.658	76.1128	106.701	23.1555	67.1592	19.2442
ENSMUSG00000073840	0	0.104474	0.122187	0	0.102438	0.117488	1.12529	0.591878	0.94406	0.303349	0.919328	0.314589
ENSMUSG00000084828	0	0.066134	0.154693	0.0522422	0.0432301	0.0247906	0	0	0	0	0	0.0221267
ENSMUSG00000066315	11.2577	8.23015	7.06553	7.46965	7.03957	8.36917	2.82915	2.8108	3.48115	2.88118	3.42419	4.30614
ENSMUSG00000028410	76.4299	25.2321	16.6947	28.7816	41.913	79.5082	23.9927	21.1435	22.0249	22.0914	17.8874	25.1057
ENSMUSG00000056412	7.66498	5.4593	7.87468	5.82194	4.99604	6.13932	2.49462	3.4365	2.95991	2.64191	2.84678	3.65307
ENSMUSG00000028211	16.1005	46.9645	14.4333	42.7074	48.3849	83.5689	9.00195	11.685	12.4106	12.3688	10.2667	8.19173
ENSMUSG00000045205	1.05145	1.3404	0.964707	1.44165	1.22665	1.15178	2.72593	2.72595	2.69574	2.72768	2.65469	2.60107
ENSMUSG00000086103	0.71439	0.6445	1.50754	0.916416	0.758328	1.30461	1.89324	1.82564	1.86365	2.49514	3.15073	1.68193
ENSMUSG00000082676	24.5441	11.9231	13.3316	5.43381	4.2395	8.25125	2.18101	3.34028	5.80142	4.18479	6.91767	5.65495
ENSMUSG00000083328	1.40921	1.90701	0.892134	1.50644	1.12191	2.71644	0.746923	0.480169	0.459529	0.615239	1.11873	0.765643
ENSMUSG00000082128	0.145918	0.329107	0.307923	0.0779928	0.129077	0.22206	0	0	0	0.0637056	0	0.132132
ENSMUSG00000081239	1.67955	1.26269	1.03374	1.19695	0.742852	1.70397	0.618201	0.476902	0.228201	0	0.617286	0.380217
ENSMUSG00000028222	0	0	0	0	0	0	0.0787614	0.173598	0.083068	0.0667292	0.0898797	0.0576681
ENSMUSG00000036114	13.4839	18.5399	19.0965	15.1851	14.6067	10.9733	7.32525	7.61651	7.81817	7.36649	9.28611	8.35767
ENSMUSG00000041052	0	0	0	0	0	0.0292485	0.356541	0.564832	0.470046	0.251728	0.483161	0.391583
ENSMUSG00000094162	3.42907	1.37493	1.00503	0.610944	0.505552	2.12602	0.168288	0.162279	0	0.499028	0.336078	0.690024
ENSMUSG00000118458	0.108097	0.170663	0.0285139	0.0288888	0	0.0822518	0.119364	0.207183	0.176247	0.117984	0.286049	0.342595
ENSMUSG00000071005	0.213575	0.834951	0.525814	0.380519	0.629753	0.361136	0.188669	0.121288	0.174112	0	0.125593	0.257864
ENSMUSG00000050141	0	0	0	0.0352656	0	0	0.0582847	0.0843054	0.0268939	0.0864163	0.0872976	0.0896183
ENSMUSG00000036062	0.0693715	0.0312924	0.0457472	0.0185395	0.00767064	0.0263927	0.0612817	0.096027	0.077761	0.0757165	0.0917864	0.14134
ENSMUSG00000035969	1.46459	3.84445	4.70175	3.41444	4.1072	3.39069	1.5966	1.51969	1.91163	1.48291	1.82101	1.91174
ENSMUSG00000028461	23.6998	27.8244	62.6841	27.9368	18.3881	17.1631	12.0541	12.7793	11.059	10.4515	13.5496	16.8362
ENSMUSG00000051517	0.184593	0.208168	0.316499	0.295994	0.1837	0.0468195	0.0407666	0.078622	0.0188106	0.060443	0.0407063	0.188048
ENSMUSG00000028470	47.7353	52.2497	76.3325	46.273	39.177	32.9371	21.0312	25.0601	21.0749	20.1931	28.6365	27.4742
ENSMUSG00000044813	13.2168	18.6951	10.0976	13.8399	14.7465	23.6664	6.59622	5.65395	7.44002	6.35149	5.85463	7.07603
ENSMUSG00000085990	0.53556	5.49601	16.7406	5.00947	4.32296	0.747106	1.00535	1.76782	2.01929	0.759907	1.18101	2.42481
ENSMUSG00000053317	54.4389	55.1591	42.9389	48.8505	53.4397	48.2837	21.8359	24.862	24.5456	22.3467	23.6883	34.6081
ENSMUSG00000028341	0.123715	0.00930096	0	0.0330626	0.109436	0.167352	0.0182146	0	0	0.027006	0.0272814	0
ENSMUSG00000060317	14.4752	18.5829	11.2402	24.0244	20.7566	21.8671	4.47083	4.16045	5.07801	4.85178	3.40279	9.58239
ENSMUSG00000040659	31.5745	12.8863	11.8435	14.6596	15.3869	31.3237	7.76317	7.88346	8.11519	8.89573	8.75779	8.35679
ENSMUSG00000050395	0	0	0	0	0	0.0107449	0.0842018	0.0631519	0.0690713	0.0924759	0.0747352	0.0959024
ENSMUSG00000104891	0.342093	0.308625	0.412515	0.365696	0.17292	0.148744	0.34537	0.749337	0.398404	0.512066	0.646611	1.06208
ENSMUSG00000107161	0.213575	0.289022	0.338023	0.228311	0	0.216682	0.660342	0.636763	0.696449	0.745951	0.659364	1.45048
ENSMUSG00000087484	0.23896	0.323373	0.302559	0.178813	0.190242	0.169705	0.401077	0.468178	0.467535	0.354709	0.800966	0.649151
ENSMUSG00000105124	0.527099	0.332873	0.444924	0.281733	0.326385	0.16043	0.0931261	0.134701	0.0859409	0.138074	0.185976	0.23865
ENSMUSG00000100801	44.7104	30.8404	17.5481	24.7475	45.2324	38.6825	7.47231	7.74726	8.39936	9.02415	6.45145	7.60199
ENSMUSG00000095159	1.8018	1.58385	0.341228	2.17306	1.92079	2.62483	0.530561	0.905168	0.602616	0.403405	0.570527	0.585694
ENSMUSG00000089628	1.33456	0.702331	0.586719	0.713318	1.37729	1.57963	0.294732	0.094736	0.362655	0.388432	0.392394	1.20847
ENSMUSG00000070858	0.184524	0.166472	0.389392	0.295883	0.489682	0.280812	0.163006	0.0785926	0	0.161121	0	0
ENSMUSG00000049907	0.142812	0.489594	0.421916	0.427463	0.328457	0.318756	1.53912	0.924563	1.76964	1.17217	1.7132	2.14671
ENSMUSG00000080836	0.808602	1.70216	0.995372	1.00846	0.834492	0.820363	0.238102	0.2296	0.329597	0.235349	0.356624	0.488139
ENSMUSG00000029276	0.459251	0.662915	0.242283	0.613671	0.528121	0.442634	1.33879	1.29099	1.06702	1.28321	1.25579	1.18521
ENSMUSG00000061292	7.76937	21.2782	8.42536	13.9742	17.7271	13.0747	58.1749	23.0851	58.4619	32.6816	25.0467	43.608
ENSMUSG00000106547	0	0.015277	0.0357343	0.018102	0.0149793	0.06872	0.104713	0.0432745	0.0690239	0.07393	0.119494	0.138005
ENSMUSG00000084132	0.891311	0.100514	0.470222	0.119101	0.886997	1.01731	2.85422	2.65739	3.45144	1.65382	1.96551	2.01776
ENSMUSG00000054434	2.66198	0.995767	3.31109	1.85083	1.66556	1.03197	0.841205	1.0324	0.599869	1.20942	1.01177	0.92108
ENSMUSG00000105881	0.280667	2.34218	1.40666	1.50016	0.889648	0.332207	2.21077	2.90885	2.80288	1.91971	2.90894	2.54151
ENSMUSG00002075737	8.97793	4.04981	17.1695	12.5966	6.45268	1.70785	0.495685	0	0	0	0	0
ENSMUSG00000104830	0	0.148956	0.0871054	0.205918	0.0243422	0	0.194473	0.304735	0.201902	0.360421	0.412643	0.473449
ENSMUSG00000114430	0.670385	0.8064	0.892595	1.41621	0.931878	0.87446	0.394805	0.407901	0.299282	0.418115	0.647647	0.375793
ENSMUSG00000056531	0.0191896	0.0259684	0.0202474	0.0205136	0.00848742	0.029203	0.0508553	0.0490394	0.0469315	0.0502673	0.0592433	0.0695065
ENSMUSG00000105907	2.12203	1.33177	0.778783	1.28216	0.897751	0.187208	1.71156	2.59356	2.48207	2.6585	2.92976	2.58991
ENSMUSG00000041453	11.5096	6.73131	27.7168	7.93724	5.20302	5.93058	3.3036	6.55684	3.1671	3.50317	4.57975	5.40837
ENSMUSG00000050856	108.717	104.409	116.93	99.5085	82.6971	92.8134	35.4946	44.2991	42.1498	34.0343	52.1466	55.8012
ENSMUSG00000080875	1.35954	1.34919	0.717244	1.59868	2.40527	2.34484	1.0809	0.347435	0.997502	0.593557	0.359766	1.35421
ENSMUSG00000056004	0.0389766	0.0140654	0.0493502	0.0416658	0.0206869	0.0395435	0.0964076	0.0730441	0.0889692	0.0476465	0.0893887	0.0705885
ENSMUSG00000045502	1.50311	0.115409	0.134976	0.239313	0.452639	0.519138	0.0847544	0.0544854	0.130359	0.0279249	0.169258	0.115838
ENSMUSG00000000915	9.83351	7.41306	7.16746	8.65851	6.73511	8.68486	2.69334	2.21188	2.80647	2.86699	2.6598	2.57881
ENSMUSG00000033467	4.33508	5.32637	5.05324	4.50178	3.54258	4.06304	1.27651	1.47712	1.14437	0.793103	1.82089	2.01884
ENSMUSG00000072763	0.110847	0.316675	0.760223	0.335736	0.522953	0.149946	0.930244	1.02293	0.873531	0.564599	0.814795	0.953559
ENSMUSG00000105471	0.092817	0.167473	0.0979335	0	0.0821046	0	0.327972	0.316261	0.454001	0.32418	0.49123	0.336192
ENSMUSG00000097140	0.560102	0.808491	0.590978	0.718497	0.198184	0.34095	0.989571	1.81305	0.91322	1.36938	1.18573	0.710061
ENSMUSG00000106928	0.912729	0.45289	0.505597	0.439067	0.0807388	0.254651	0.0403145	0.136063	0.148816	0.119545	0.241529	0.185962
ENSMUSG00000087272	0.237397	0.107086	0.250484	0.507553	0.314998	0.120425	0.629139	1.71891	1.06443	0.310933	0.942311	0.752391
ENSMUSG00000106951	0.108178	0.223074	0.244589	0.231284	0.205056	0.172467	0.928324	0.882012	0.818903	0.742169	0.613422	0.671711
ENSMUSG00000064247	0.37251	0.263009	0.666467	0.225076	0.343844	0.377928	0.228918	0.151761	0.145238	0.254555	0.214293	0.131994
ENSMUSG00000033434	2.55633	2.81874	3.38885	2.7327	2.5512	2.50484	1.10016	1.04226	1.19339	1.14467	1.19489	1.1673
ENSMUSG00000029657	22.9105	11.7945	12.387	14.257	22.4079	23.3127	3.01668	4.1536	3.41412	3.88673	2.22544	3.58459
ENSMUSG00000041147	0.140249	0.383667	0.224358	0.217634	0.144073	0.0826196	0.347703	0.520274	0.593804	0.580705	0.510805	0.323643
ENSMUSG00000058488	0.00661699	0.00596964	0.00698175	0	0	0.0134265	0.0701441	0.135279	0.107887	0.0693332	0.0875503	0.137812
ENSMUSG00000028780	0.0778025	0.054593	0.127698	0.194065	0.091764	0.0613932	0.267281	0.272465	0.176185	0.256643	0.198258	0.524476
ENSMUSG00000093637	1.13494	2.04782	2.9477	1.58655	1.23563	0.177146	0.462733	0.520579	0.782889	0.609844	1.0011	0.869606
ENSMUSG00000106926	1.46776	1.11509	1.95622	1.40387	1.50337	0.783743	0.477694	0.592248	0.314884	0.337265	0.68141	0.489667
ENSMUSG00000008348	107.552	190.749	265.05	208.141	337.544	251.74	73.2219	41.0559	97.2973	58.3288	68.7662	87.3638
ENSMUSG00000072612	5.80219	11.0557	15.569	23.1525	6.01746	9.69256	0.53023	0.639122	1.50874	1.96538	3.662	3.62346
ENSMUSG00000106659	0	0.383504	0.0897049	0.454421	0.075206	0	0.375519	0.579377	0.346546	0.593884	0.599941	0.692875
ENSMUSG00000029482	57.0948	12.7436	39.6939	10.8201	32.4566	40.6696	5.50347	23.3151	9.16542	16.9069	9.64859	8.90442
ENSMUSG00000079067	1.10615	0.997936	0	0.709483	0.978487	0.673345	3.1269	3.20371	1.98388	2.51124	2.92713	1.80297
ENSMUSG00000039899	0.570305	0.529212	0.567358	0.714166	0.590967	0.942292	1.15154	1.58235	1.40807	1.90653	1.2217	1.25417
ENSMUSG00000042216	1.53771	0.410215	0.863575	0.353506	0.848319	1.03166	0.292126	0.464798	0.478517	0.498092	0.350032	0.344365
ENSMUSG00000105031	0.60513	1.36482	0.319244	1.29376	0.802935	0	0	0	0	0	0.533771	0
ENSMUSG00000054675	0.666558	0.529186	0.787698	0.199513	0.589628	0.432802	0.141318	0.272545	0.195622	0.139685	0.329255	0.289721
ENSMUSG00000046572	0.134532	0.137553	0.179801	0.191752	0.174541	0.0454963	0.332762	0.3438	0.212036	0.328914	0.363913	0.462924
ENSMUSG00000083261	4.7042	1.35248	1.30906	1.98941	3.84118	5.55932	1.32432	1.18896	1.98071	1.67011	1.00317	1.73199
ENSMUSG00000042096	0	0	0	0	0	0	0.0184707	0.124678	0.0681821	0	0.0737732	0.0757343
ENSMUSG00000057425	56.4439	6.02713	2.0975	6.23589	7.37988	13.126	6.04558	3.33126	4.03823	6.57325	5.49046	4.60356
ENSMUSG00000029269	5.55066	5.82888	3.39685	5.9811	7.42397	7.74879	14.7885	12.8042	15.7471	11.3024	12.7103	10.6154
ENSMUSG00000029273	23.4192	27.8084	19.5722	29.9723	22.6703	19.2269	53.0619	51.3169	46.3691	36.6459	63.3896	60.9834
ENSMUSG00000029591	0.575693	1.29334	0.905186	1.11016	1.02849	0.595518	0.448727	0.346164	0.395701	0.522391	0.408235	0.62352
ENSMUSG00000105081	0.819336	1.23197	2.01717	0.875866	1.44955	1.10834	0.723788	0	0.445296	0	0	0.494619
ENSMUSG00000044017	0.0519244	0.0736129	0.18784	0.150662	0.0459316	0.045154	0.0982911	0.233794	0.139085	0.168402	0.248635	0.476905
ENSMUSG00002076957	0.18704	0.337484	0.197351	0.199945	0.330907	0	0.99137	1.59329	0.15248	0.979909	1.64984	1.52433
ENSMUSG00000028998	37.9667	41.281	39.5965	45.2196	36.4968	34.4555	17.7874	19.2087	18.2041	14.6594	21.2455	24.3937
ENSMUSG00000041930	0.687779	3.20884	2.17708	3.00395	2.60743	0.338923	0.763806	0.401746	0.448556	0.566232	0.468005	0.925304
ENSMUSG00000105866	1.17345	2.11729	0.495253	0.627205	0.830412	1.42862	0.207321	0.299877	0.765299	0.102462	0.310521	0.318775
ENSMUSG00000067149	0.416884	0.154864	0.517487	0.471861	0.325385	0.32343	0.844851	0.814684	0.799657	0.877908	0.800338	0.599556
ENSMUSG00000107216	0.123942	0.335451	0.653873	0.132494	0.438551	0	0.547443	0.633475	1.01041	0.865783	0.874612	1.0101
ENSMUSG00000080893	46.6763	70.2294	67.5558	59.7448	65.0577	46.109	18.8533	38.5837	26.2857	33.5168	30.879	18.6306
ENSMUSG00000006262	2.33623	2.34104	1.30832	2.71249	2.49517	2.50767	5.66182	4.91754	5.56639	6.03733	4.67558	4.66974
ENSMUSG00000029366	1.01212	0.913107	0.516734	0.593331	0.880871	0.745292	1.78819	1.54356	1.57037	1.76752	1.74234	1.65562
ENSMUSG00000072692	34.6373	34.4328	43.7347	29.0426	26.6463	27.5633	13.1963	14.543	14.8546	13.8321	17.3759	17.6149
ENSMUSG00000060152	12.2317	12.5145	13.4166	11.2939	9.86883	10.4459	4.72585	5.63341	5.1721	4.97636	6.07048	6.13448
ENSMUSG00000043618	0.138083	1.24575	0.145695	0.442832	0.855027	0.700459	0.121981	0.352876	0.112569	0.12057	0	0
ENSMUSG00000009013	9.10776	6.65641	9.10756	5.95364	8.70225	9.19193	2.60713	2.75733	2.35423	2.92335	2.68724	5.04321
ENSMUSG00000038135	2.46277	1.87468	2.43613	3.86677	3.81244	2.10819	1.15577	1.04895	0.878376	0.94081	1.08618	1.18474
ENSMUSG00000041697	431.008	461.343	641.146	417.04	382.353	370.642	140.042	161.78	142.21	143.873	169.151	190.208
ENSMUSG00000054932	0.238243	0.347203	0.444742	0.352635	0.50255	0.334673	1.27895	1.28012	1.12051	0.880114	1.03458	1.11186
ENSMUSG00000029372	0.284964	0.205669	0.420942	0.12185	0.10083	0.173466	0.503466	0.242744	0.604007	0.298587	0.552992	1.03217
ENSMUSG00000107261	1.15217	1.48493	1.56302	1.58357	1.74719	1.66989	0.872406	0.420628	0.805095	0.43116	0.871114	0.596181
ENSMUSG00000029088	0.0680709	0.0767643	0.107735	0.0727675	0.0752683	0.0172652	0.120265	0.231942	0.166479	0.118875	0.255186	0.12328
ENSMUSG00000096726	2.36918	0.899957	0.657836	1.46627	1.32363	1.89761	0.330457	0.637315	0.406613	0.435515	0.659935	1.01622
ENSMUSG00000097145	0.067042	0.100805	0.141475	0.358338	0.118609	0.136034	0.414566	0.380727	0.327926	0.331721	0.216832	0.303541
ENSMUSG00000106464	0.476628	0.537498	0.220019	0.477668	0.553374	0.302225	0.973667	1.01503	1.06854	1.14449	0.683185	0.539497
ENSMUSG00000104882	2.34578	1.85175	1.70162	1.72399	1.55628	1.04121	0.64757	0.749337	0.956169	0.512066	0.646611	0.53104
ENSMUSG00000063919	3.67011	0.468425	0.420263	0.608269	0.710965	1.67413	0.65345	0.399882	0.440678	0.254632	0.483088	0.508811
ENSMUSG00000084111	19.0216	23.8149	19.6606	15.7693	22.3206	15.7537	7.54439	8.01904	8.94022	6.52502	7.96124	7.46983
ENSMUSG00000057068	6.81589	6.9672	9.13613	7.88031	10.9717	11.4261	4.70314	4.36077	5.10338	3.70368	3.14798	5.72164
ENSMUSG00000107182	0.0152215	0.0411972	0.0160606	0.0488152	0.0403943	0.0463288	0.201697	0.181529	0.111681	0.066455	0.0939858	0.124051
ENSMUSG00000090061	0.005919	0.0106799	0.0124906	0.0253095	0.0104717	0	0.0313725	0.0302523	0.0337772	0.0465146	0.031326	0.0428784
ENSMUSG00000085708	0.108859	0.065473	0.11486	0.0387901	0.160493	0.0368143	0.384659	0.216372	0.17749	0.0950529	0.416096	0.394299
ENSMUSG00000018604	0.69886	2.35383	1.23881	1.82287	1.05506	0.49159	3.95111	4.70698	4.66418	6.77755	7.60285	4.93611
ENSMUSG00000029596	10.7614	12.8332	8.48332	12.8261	6.82039	8.07339	2.69531	2.84493	3.32767	2.84416	3.63692	3.43491
ENSMUSG00000086165	3.00044	18.3038	14.6231	9.46963	6.44578	5.36338	38.1173	19.8386	21.5484	16.7174	51.1679	35.45
ENSMUSG00000038828	8.16734	9.78525	14.2538	10.2281	10.9487	9.46751	4.56056	4.66131	5.11814	4.74958	5.0566	7.18927
ENSMUSG00000067161	3.25224	2.74679	0.73011	2.07118	3.24415	3.22934	1.40592	1.23783	1.29745	0.725044	0.915549	1.50382
ENSMUSG00000106291	0.321895	0.0726008	0.424549	0.602182	0.213558	0.163288	0.78198	0.82261	0.590438	0.702672	0.851806	0.655838
ENSMUSG00000038803	32.9482	32.045	23.9102	32.991	31.5493	31.8521	14.5315	16.1621	14.3202	15.338	15.5801	18.7625
ENSMUSG00000032661	0.11351	0.110283	0.147406	0.14001	0.0695143	0.115161	0.254539	0.24545	0.199309	0.251596	0.177143	0.355798
ENSMUSG00000029163	3.21306	2.86489	1.9919	2.86006	3.90392	3.94473	1.29217	1.39513	1.53901	1.5174	1.57699	2.28685
ENSMUSG00000089809	2.25343	2.11364	0.773678	1.7302	1.21816	1.69197	0.545056	0.525594	0.681604	0.581699	0.650732	0.404867
ENSMUSG00000029161	0.266815	0.454679	0.938412	0.538757	0.62939	0.360928	0.183323	0.3283	0.217515	0.310634	0.183051	0.322144
ENSMUSG00000097092	0.277283	0.0500313	0.117027	0.118566	0	0.16879	0.244948	0.377922	0.271258	0.387385	0.293502	0.401739
ENSMUSG00000013629	1.31246	2.93293	1.96579	3.5801	5.08431	2.6784	0.999487	1.15013	1.11914	1.36335	0.891553	1.6256
ENSMUSG00000029151	0.370253	0.530519	0.321722	0.465645	0.192659	0.287253	0.115438	0.0927637	0.0355105	0.0950864	0.134479	0.0591658
ENSMUSG00000055424	0.0804737	0.0726008	0.339639	0.172052	0.0711859	0.0816441	0	0	0	0	0	0
ENSMUSG00000029149	2.02976	1.66472	3.69922	1.13422	1.34663	0.795634	0.692774	0.471556	0.564108	0.845885	1.01728	1.00255
ENSMUSG00000105742	0.21093	0.261654	0.0556393	0.169112	0.116616	0.133749	0.209623	0.381817	0.300922	0.4144	0.604682	0.334253
ENSMUSG00000107120	0	0.200594	0.140762	0.285225	0.157348	0.135348	0.432117	0.340927	0.326272	0.349463	0.353027	0.644287
ENSMUSG00000029135	17.9112	1.02396	0.941902	0.797509	2.30131	9.60017	0.675934	0.640936	0.831709	0.640281	0.86054	0.646684
ENSMUSG00000014932	2.34299	2.19535	1.6134	2.50464	2.47982	2.46881	4.78586	4.97212	4.81202	5.24737	4.71351	4.27304
ENSMUSG00000070473	46.4763	75.4111	97.1972	60.6363	54.7731	39.1941	26.8512	28.2729	26.3782	26.0271	31.7846	37.3797
ENSMUSG00000107296	0.395662	0	2.71357	0	0.349997	0	3.66998	4.21302	3.38682	4.14577	2.79203	4.8368
ENSMUSG00000004951	33.9448	17.8235	32.5313	18.8154	25.3668	38.8117	4.17799	4.99776	3.66041	3.45011	4.22461	7.96907
ENSMUSG00000004947	1.72039	0.878984	0.916873	0.985225	0.861854	1.51388	0.472987	0.530869	0.50805	0.628468	0.658105	0.707392
ENSMUSG00000029703	1.34239	1.6201	2.04485	1.53955	1.36833	0.829776	0.777475	0.643694	0.65951	0.558899	0.729274	0.764761
ENSMUSG00000029725	7.22475	8.41688	14.5257	7.78404	5.78705	5.19437	3.11573	3.53754	3.47823	2.88102	4.36561	4.58468
ENSMUSG00000050552	43.4718	43.8807	48.7193	43.9373	35.4352	39.8716	13.1079	15.1032	14.2607	12.6252	17.061	17.3857
ENSMUSG00000036948	5.64767	6.55712	10.2082	5.0254	4.44234	4.10203	1.92759	2.28245	2.38054	2.66183	2.61821	3.21084
ENSMUSG00000029547	3.55558	3.15968	3.66025	3.09624	3.23357	3.39788	1.3646	1.62783	1.81841	1.5058	1.45068	1.75454
ENSMUSG00000018143	13.8446	3.25459	3.00503	3.07837	5.48655	13.8694	2.86534	3.69303	3.85676	2.95656	3.19606	3.43862
ENSMUSG00000029554	2.2328	3.47935	3.53382	3.1463	3.53124	2.83159	1.53908	1.49854	1.66855	1.2702	1.08919	1.7921
ENSMUSG00000096810	1.6016	1.44492	0.649958	1.1853	1.36227	1.37491	0.598582	0.472262	0.75327	0.430299	0.543359	0.613584
ENSMUSG00000057244	1.60956	1.70464	1.91981	1.571	1.98094	0.993985	0.494561	0.417289	0.570504	0.549949	0.987657	0.697065
ENSMUSG00000025533	76.9401	144.013	81.6263	117.036	104.091	101.573	47.9679	55.8435	54.9326	47.4356	60.6092	46.9488
ENSMUSG00000085269	0.0704604	0.762806	0.223033	0.225966	0.436298	0.14297	1.18263	1.50053	0.919058	0.676763	1.24303	1.08466
ENSMUSG00000105607	0	0.103503	0.121052	0.245286	0.152229	0.232792	0.202697	0.439783	0.467643	0.200353	0.55659	0.519442
ENSMUSG00000097908	0.324996	0.809236	0.315479	0.708736	0.528977	0.474802	0.895741	1.35101	1.31413	1.29402	1.12375	0.659214
ENSMUSG00000037411	3.53523	0.761428	0.0840116	0.663905	0.873368	6.43013	0.211011	0.284868	0.194731	0.389334	0.61805	0.2884
ENSMUSG00000023328	0.160216	0.168632	0.197223	0.156998	0.200777	0.0812733	0.0589718	0.102359	0.0217687	0.104922	0.0706614	0.0604499
ENSMUSG00000029715	6.39501	4.63611	4.27746	4.08954	4.69728	5.09774	2.21935	2.33466	2.3274	2.2934	2.1657	2.6886
ENSMUSG00000030236	131.649	151.747	68.7461	178.549	182.132	151.058	358.912	296.195	354.301	336.917	302.632	306.357
ENSMUSG00000108064	0.15636	0.670052	0.226847	0.355191	0.207472	0.218123	0.77696	1.03226	0.892284	1.17757	1.34474	0.60175
ENSMUSG00000108120	0	0.57938	0.677609	0.0762797	0.126242	0.144789	0.504281	0.729412	0.872574	0.560757	1.76237	0.51692
ENSMUSG00000093861	0.153923	0.27773	0	0.164543	0	0.156162	0.951814	0.655592	0.878376	2.15042	1.22195	0.836288
ENSMUSG00002074877	0.287085	2.33099	0.605821	2.76203	1.01581	0.873782	3.04328	3.42371	2.80847	2.50674	2.78554	5.45921
ENSMUSG00000029869	0.21267	0.11807	0.34522	0.262319	0.419663	0.248957	0.0867088	0.125419	0.0533458	0.22855	0.144301	0.133323
ENSMUSG00000079262	0	0	0	0	0	0	0.157505	0.0690368	0.0924971	0.0424593	0.185867	0.088065
ENSMUSG00000030060	12.3699	4.8283	8.3638	4.45277	4.17592	6.78715	2.45308	3.3762	2.86064	2.86558	3.65191	4.20618
ENSMUSG00000040613	40.7301	11.9737	24.6813	15.9705	18.1056	21.6462	9.16155	9.57387	8.52918	10.5915	9.00694	9.76351
ENSMUSG00000072789	2.44934	3.03047	3.17507	2.54352	2.97141	2.41396	0.618201	0.894191	1.31216	0.916581	1.04939	1.01391
ENSMUSG00000068396	48.1232	37.7524	44.705	35.6004	42.5692	39.9784	19.5614	19.1599	13.93	18.1172	22.6084	17.8412
ENSMUSG00000030144	0.0772024	0.0348248	0.0407291	0.165058	0.239023	0.195813	0.613794	0.295939	0.409093	0.269643	0.476688	0.349543
ENSMUSG00000053012	14.971	13.2735	8.40882	13.5896	15.4979	13.4539	35.7707	36.9396	31.4589	36.9348	35.7462	34.3591
ENSMUSG00000107749	0.0216194	0.175539	0.0912445	0.369776	0.22949	0.0658015	0.477455	0.681402	0.299619	0.415303	0.495818	0.469845
ENSMUSG00000030142	0.0124317	0.0112155	0.013117	0.0132894	0.0109969	0.0630625	0.636953	0.826006	0.770232	0.564459	0.800495	0.79926
ENSMUSG00000107952	0.108859	0.392838	0	0.349111	0.337035	0	0.0480823	0	0	0.0950529	0	0
ENSMUSG00000108772	4.32699	4.24812	3.49128	2.7209	2.92699	3.22789	2.02362	1.30091	1.76374	1.11124	1.68385	2.18958
ENSMUSG00000030283	0.00660778	0.0298067	0.00697203	0.0141274	0.0350709	0	0.0350232	0.0562878	0.0161605	0.0288486	0.0874285	0.0897526
ENSMUSG00000072653	0.0450667	0.0813155	0.0855917	0.0674465	0.0478384	0	0.14332	0.168914	0.110218	0.0550912	0.151058	0.146912
ENSMUSG00000056091	24.9204	44.3054	22.8861	36.9731	38.6452	61.5447	17.3073	23.5378	20.4695	18.4248	17.5313	16.0972
ENSMUSG00000108709	1.77408	1.70055	0.506967	2.96326	0.326944	1.72489	0.1306	0.188905	0.301308	0.484087	1.17366	0
ENSMUSG00000038451	8.86016	11.7214	13.3944	9.1531	8.36447	10.3865	3.91346	4.02742	2.91349	4.25829	4.2032	4.48349
ENSMUSG00000030124	1.52186	0.818506	1.544	1.06372	0.491888	0.861077	0.646341	0.324097	0.620331	0.281102	0.413046	0.82155
ENSMUSG00000067344	5.87841	11.6378	13.0941	5.06211	3.17775	10.1055	2.4522	2.36464	1.46429	2.70901	3.16873	3.69656
ENSMUSG00000030256	0.101035	0.0414322	0.0678393	0.0294562	0.0487496	0.0372744	0.551745	0.117363	0.142269	0.0802008	0.145834	0.324373
ENSMUSG00000030255	0.111191	0.0891671	0.0391067	0.0924487	0.120215	0.150411	0.240104	0.242055	0.201435	0.22654	0.239748	0.313245
ENSMUSG00000098240	0.862401	0.722458	0.584962	0.460952	0.272453	0.249984	0.108833	0.209894	0.150654	0.21515	0.27168	0.390463
ENSMUSG00000102577	0.036212	0.0816733	0.191041	0.0387104	0.0960978	0.0183693	0.159945	0.215928	0.103323	0.221335	0.239563	0.262326
ENSMUSG00000107951	1.1442	0.28674	0.603637	0.577597	0.506072	0.548176	0.140385	0.162446	0.181374	0.194266	0.0560707	0.143903
ENSMUSG00000029816	0.0852793	0.0512909	0	0.0506463	0.0335275	0.0384532	0.703121	0.968593	0.849712	0.926656	1.0364	1.3042
ENSMUSG00000107990	0.513505	0.277961	0.758536	0.988082	0.181696	0.729363	0.997968	1.57473	0.920969	0.98643	1.63062	1.11598
ENSMUSG00000107962	0.995537	1.4163	0.68681	1.71913	1.08386	0.621549	2.6045	3.42478	2.96542	2.87529	3.51256	2.6351
ENSMUSG00000035125	0.157337	0.432931	0.390124	0.487758	0.528877	0.271363	0.88258	0.750546	0.788831	0.769339	0.853516	0.890453
ENSMUSG00000029822	0.136844	0.141974	0.151606	0.0658283	0.12105	0.118009	0.271992	0.268109	0.206383	0.268848	0.277625	0.557618
ENSMUSG00000029552	0.559889	0.285145	0.381131	0.405449	0.806812	0.80624	0.191457	0.253854	0.184047	0.228669	0.278795	0.408866
ENSMUSG00000029836	1.44213	1.57984	0.413014	1.56366	1.72218	1.50491	3.14849	3.65908	3.05673	3.27399	3.33464	3.1248
ENSMUSG00000030064	13.6074	9.18866	8.28758	5.36547	8.62018	13.5821	2.61151	4.37112	5.24927	3.8098	3.23196	3.64224
ENSMUSG00000107879	0.173071	0.0425833	0.116207	0.067277	0.0695891	0.0798127	0.236281	0.201039	0.192398	0.178597	0.138783	0.25645
ENSMUSG00000107810	0	0	0.0361709	0.0183232	0	0.0173899	0.105992	0.0876064	0.153708	0.0598667	0.0907158	0.0620849
ENSMUSG00000053173	1.74175	1.08031	0.804022	1.04733	1.05925	0.883542	0.288494	0.834579	0.976195	0.380211	0.0960223	0.591449
ENSMUSG00000039958	38.3792	35.6285	54.0366	41.133	29.7279	26.1423	14.3959	20.391	10.6846	23.6438	13.8729	15.5405
ENSMUSG00000090667	0.0516657	0	0.0363425	0.0184101	0.0304685	0.0174724	0.0912813	0.205385	0.182517	0.150377	0.212674	0.0311897
ENSMUSG00000010797	1.47807	0.888982	0.288806	0.99485	1.42855	1.58288	0.749573	0.489644	0.580168	0.478004	0.603599	0.272644
ENSMUSG00000030357	72.7209	77.122	77.6383	78.4465	94.1184	90.4477	34.627	43.6618	34.4398	32.7419	27.5632	37.2946
ENSMUSG00000107505	0.607513	1.09616	1.1538	1.49369	1.23601	0.493079	0.375667	0.310503	0.594312	0.530462	0.321523	0.33007
ENSMUSG00000080205	3.32822	3.54854	1.59622	2.58753	1.33823	2.14876	0.534562	1.54643	0.493318	0	0.533771	0.54796
ENSMUSG00000107800	0.541432	2.44232	5.71279	1.73637	0.957888	0	11.0007	13.3752	6.62084	5.67315	10.0293	9.31532
ENSMUSG00000030364	5.1493	2.09666	5.28891	6.45449	2.17673	5.33978	13.2238	14.1296	6.27819	10.9421	10.6317	12.6267
ENSMUSG00000030365	0.0793869	0.107431	0.0209408	0.0848642	0.0351123	0.181218	0.280516	0.202875	0.194155	0.242614	0.280101	0.305519
ENSMUSG00000030156	0.0189655	0.0256652	0.020011	0.010137	0.0335533	0.0577241	0.234554	0.193867	0.216457	0.182162	0.276029	0.240432
ENSMUSG00000030160	0	0	0	0	0	0	0.0695033	0.083777	0.0641407	0.0858747	0.0694004	0.124679
ENSMUSG00000097675	0.363467	0.0894296	0.0697278	0.176611	0.146145	0.402277	0.0583783	0.0844408	0.0538741	0.0577034	0.14573	0.0598415
ENSMUSG00000079224	3.80486	3.05122	0.594756	3.61545	3.11641	3.43129	7.34474	5.52194	4.82505	9.22859	5.84223	5.48711
ENSMUSG00000067610	0	0	0	0	0	0.0747268	0.130132	0.0627428	0.180138	0.192941	0.194909	0.20009
ENSMUSG00000032758	0.873031	0.236286	0.460578	0.27998	0	0.177146	31.0802	27.5163	28.8246	27.443	28.3389	33.8356
ENSMUSG00000032718	0.363689	0.210927	0.0548197	0.138851	0.206817	0.263557	0.619606	0.398322	0.465911	0.476344	0.504117	0.470471
ENSMUSG00000071419	0.281842	1.14421	0.446067	0.301287	1.37122	1.28673	0.248974	0.240084	0.114882	0.492192	0.124303	0.127607
ENSMUSG00000091845	11.3951	16.5627	19.3707	9.64351	12.7399	9.95514	4.61368	7.68454	6.19304	5.11311	8.3761	5.58919
ENSMUSG00000107477	0.0915776	0.330474	0.0966258	0.0978961	0.0810083	0.0929096	0.242694	0.234029	0.522595	0.55974	1.05012	0.414629
ENSMUSG00000029700	0.00798697	0	0.00842725	0.00853804	0.00706516	0	0.0211667	0.0272145	0.0455783	0.0278959	0.0563609	0.036162
ENSMUSG00000023089	63.996	56.8179	113.213	50.5734	43.4892	44.0532	27.7382	33.1672	28.0847	25.903	34.3444	39.211
ENSMUSG00000088372	0	2.90891	0.486013	0.984805	1.62984	0	2.44143	4.31614	5.25715	4.82642	3.25043	3.75394
ENSMUSG00000081669	0.350701	0.632782	0.740066	0.124966	0.930675	0.355801	0.206535	0	0.0953	0.408295	0	0
ENSMUSG00000033735	28.1019	26.2009	19.5285	25.7786	28.9093	27.5568	13.4122	12.3697	12.2922	11.752	12.8855	12.96
ENSMUSG00000045441	1.85784	1.79628	0.874696	1.60623	1.82675	3.30415	4.20432	4.6784	4.34456	4.37545	3.27752	2.52013
ENSMUSG00000043340	0.214636	0.221301	0.194116	0.262223	0.108494	0.093325	0.433386	0.49627	0.324957	0.455149	0.405698	0.472013
ENSMUSG00000107320	0.0352503	0.0397522	0.0185967	0.0282618	0.0701594	0.035763	0.179052	0.127618	0.114948	0.169287	0.163241	0.0798
ENSMUSG00000020440	33.8879	32.091	48.0845	31.1745	28.8602	25.9088	14.582	18.1419	16.6761	14.8656	18.0721	20.6334
ENSMUSG00000071141	16.5365	23.7658	16.0278	17.883	15.8186	17.1671	5.26569	7.8622	6.74047	5.03691	6.27555	5.7459
ENSMUSG00000057604	0.535173	0.354065	0.263515	0.152559	0.189363	0.325774	0.189105	0	0.116343	0.0934595	0.188825	0.161537
ENSMUSG00000107760	0.0259888	0.093785	0.0822641	0.0555637	0.114947	0.0527335	0.11479	0.177106	0.211867	0.204234	0.252165	0.164734
ENSMUSG00000060032	18.2709	16.1489	23.1195	15.964	13.4784	11.7992	3.15657	4.07763	4.14969	4.3269	3.68713	4.73143
ENSMUSG00000079495	0.65431	0.393532	2.07114	0.466303	0.707415	0.331914	0.385338	0.247719	0.177804	0.0952208	0.128256	0.724159
ENSMUSG00000068299	2.1066	2.03872	2.26314	1.35117	1.27055	1.61264	4.11097	3.60529	3.76256	3.12701	3.73325	4.35274
ENSMUSG00000044162	0.00565439	0.00510121	0	0.00604452	0	0.0172099	0.174825	0.216749	0.170555	0.217239	0.274318	0.230408
ENSMUSG00000106965	0.438791	1.31955	0.154326	0.703599	0.582223	0.741956	1.74429	2.49187	0.834666	1.66027	2.58031	2.18535
ENSMUSG00000107591	0.810371	0.85294	1.42507	0.577522	0.477896	0.274053	0.238623	0.115051	0	0	0	0
ENSMUSG00000108231	3.38483	3.23331	2.94116	2.34129	2.11353	1.61603	0.879441	0	1.62317	0.347709	1.93191	1.62267
ENSMUSG00000107230	0.483292	0.996596	0.364238	0.885664	0.427514	0.840551	0.182971	0.294063	0.168854	0.241141	0.5481	0.500152
ENSMUSG00000036390	49.8965	2.08345	1.18142	3.62826	5.47853	39.3334	2.47281	3.54696	2.88104	2.2609	1.08025	3.10511
ENSMUSG00000087231	0.530296	0.608894	0.796905	0.652776	0.412233	0.456493	1.06467	2.14913	0.943225	1.03833	1.23319	1.03315
ENSMUSG00000047905	69.8203	71.8514	53.081	80.0297	73.1517	72.9906	21.6929	29.6249	22.8327	22.9488	29.6226	27.2849
ENSMUSG00000072940	57.6084	62.0488	54.5816	60.3263	48.6196	43.8347	9.08756	14.5217	7.66757	7.44264	15.2963	16.2353
ENSMUSG00000057278	11.9515	9.32809	7.88146	8.78358	10.1548	9.93162	3.22985	3.65035	3.55754	3.60444	3.39845	6.69279
ENSMUSG00000004285	67.9363	65.5331	53.3014	67.5958	57.7841	61.2661	27.6474	30.815	26.745	31.2824	31.6014	34.7024
ENSMUSG00000030276	1.46931	0.585458	1.279	0.654453	0.38992	0.670807	0.259593	0.198173	0.249546	0.40627	0.129604	0.388061
ENSMUSG00000030278	14.4331	1.92017	2.14045	2.16859	2.02983	9.04226	1.52765	1.55809	1.19289	1.04538	1.70139	2.49948
ENSMUSG00000080921	98.2357	105.357	126.888	100.677	88.436	74.3809	18.1751	22.2162	22.915	16.6999	30.9286	30.7012
ENSMUSG00000030284	12.182	14.4354	22.5206	15.894	15.4641	13.5819	5.31016	6.1224	5.81189	5.35019	5.76337	6.0612
ENSMUSG00000030302	0.249595	0.189855	0.815879	0.209267	0.822544	0.352529	0.151315	0.129237	0.135651	0.128199	0.0863378	0.257036
ENSMUSG00000106867	0.180808	0.265069	0.286162	0.410726	0.219918	0.183438	0.0199653	0.15402	0.110549	0.0986726	0.179422	0.14326
ENSMUSG00000029765	0.131298	0.0829172	0.0738859	0.107607	0.0696868	0.119887	0.162381	0.190137	0.156989	0.252221	0.185304	0.336866
ENSMUSG00000107556	0	0	0.0695788	0	0	0	0.116507	0.112347	0.161277	0.345481	0.349004	0.179141
ENSMUSG00000087613	0.248884	0.14969	0	0.177371	0.146773	0.0841681	0.879441	0.49469	0.676323	0.289758	0.292713	0.375618
ENSMUSG00000048108	0	0.00648365	0	0	0.00317865	0	0.00952297	0.00612196	0.0205058	0.00941287	0.0190177	0.00650776
ENSMUSG00000042087	0.126417	0.142562	0.300119	0.168925	0.0279568	0.128256	0.279188	0.188453	0.283411	0.496728	0.390284	0.629607
ENSMUSG00000046806	0.679549	1.01743	0.869564	1.25194	0.58833	0.586752	0.395944	0.406439	0.330034	0.340868	0.357098	0.667718
ENSMUSG00000038641	37.1876	38.092	28.6571	32.4322	50.5041	44.5252	85.9439	88.5092	105.855	83.3295	87.6233	73.1444
ENSMUSG00000080242	5.57501	5.2691	2.24089	6.10156	4.81416	5.6561	1.17259	1.58301	1.40675	2.20216	1.87336	2.76455
ENSMUSG00000038600	0	0	0.0392876	0.0398041	0.0109792	0.0251844	0.109643	0.0740095	0.0910649	0.0975377	0.0766363	0.0899126
ENSMUSG00000047749	0.0188872	0.059638	0.0398567	0.0807613	0.050122	0.0287428	0.10845	0.136755	0.0923839	0.0412293	0.183259	0.171028
ENSMUSG00000019689	39.7752	40.1674	22.8744	31.8897	33.9167	32.4466	12.3454	20.1462	14.8983	14.9404	18.7277	21.0102
ENSMUSG00000029915	0.0482213	0	0	0	0	0.0489227	0.0425979	0.0410769	0.0786225	0.0701757	0.113426	0.0582208
ENSMUSG00002076341	0.636323	0	2.0142	2.04068	0.562882	0.645578	2.24847	6.50455	3.63123	3.33371	4.49028	5.18585
ENSMUSG00000059159	20.8642	17.5159	30.8812	13.3203	11.2788	11.7598	4.86376	5.18379	5.19721	3.03634	6.1346	6.29768
ENSMUSG00000107215	0.0955839	0.150907	0.0756397	0.0510894	0.147966	0.121218	0.401077	0.407112	0.389612	0.563362	0.210781	0.302937
ENSMUSG00000029663	0.14048	0.221789	0.407615	0.0375431	0.1398	0.0356308	0.418829	0.732957	0.386514	0.260658	0.325274	0.397524
ENSMUSG00000042541	18.6808	18.1424	20.9241	17.045	15.0758	16.1945	6.94267	7.85263	7.41564	6.11682	8.73081	9.60988
ENSMUSG00000093651	9.09058	2.08949	2.19937	2.22828	7.2219	6.16812	2.04598	3.45262	2.36015	1.06172	1.32792	1.88753
ENSMUSG00000029752	0.473927	0.712603	0.333368	0.747876	1.25769	0.343443	3.36921	1.30725	1.61902	1.14293	2.26936	1.77792
ENSMUSG00000100174	0	0.126773	0.370665	0.375538	0.186453	0.0712818	0.217233	0.538652	0.572777	0.398768	0.650732	0.668031
ENSMUSG00000097048	2.89506	2.20012	5.14626	2.27156	1.47601	1.31666	0.932273	1.43352	0.848716	1.33243	1.55987	1.2914
ENSMUSG00000109428	0.326291	1.42278	0.516416	0.988276	0.432948	0.496555	1.29708	1.94563	1.41867	1.8519	1.96672	1.72354
ENSMUSG00000000948	0.0473338	0.117433	0.0874004	0.202399	0.146548	0.132061	0.512221	0.574573	0.37623	0.351309	0.36533	0.535774
ENSMUSG00000092335	0.259888	0.351694	0.457023	0.416728	0.536417	0.131834	0.880058	0.627252	0.953402	1.05899	0.573101	0.823671
ENSMUSG00000078616	0.0719386	0.129801	0.0379521	0	0.0954538	0.14597	0.254197	0.306401	0.557139	0.565332	0.222093	0.325711
ENSMUSG00000044609	1.40814	0.846917	0.742879	1.00353	0.968814	0.793676	0.483748	0.466476	0.446424	0.478156	0.483032	0.212517
ENSMUSG00000072460	1.78048	1.96325	1.04368	1.0574	1.74999	1.40496	0.349522	0.505562	0.645108	0.345481	0.349004	1.43313
ENSMUSG00000061702	0.0522046	0.0941948	0.165247	0.0372044	0.0615727	0	0	0.0296467	0.0141862	0	0.0153495	0.031515
ENSMUSG00000063439	2.75929	3.48509	3.13535	3.63037	2.55349	2.0242	1.05001	1.15716	0.968993	1.40853	1.72246	1.3454
ENSMUSG00000095061	0.243244	0.713205	0.320817	0.585062	0.484134	0.493565	0.214878	0	0.0495748	0.159295	0.05364	0.110132
ENSMUSG00000030727	2.71388	3.78766	5.50669	3.44663	2.07236	2.10619	1.09624	1.37324	1.21021	1.49877	1.39129	1.5333
ENSMUSG00000090467	3.8018	3.83338	2.12367	3.58598	2.57172	3.85709	0.395111	0.571505	0.546939	0.390543	0.591789	1.01254
ENSMUSG00000087088	0.0265591	0.029951	0.0350289	0.0283915	0.0117469	0.020209	0.0586546	0.0678724	0.0649549	0.0521789	0.0702814	0.0961995
ENSMUSG00000030378	185.301	204.918	143.182	235.839	217.384	205.33	454.134	460.686	424.09	427.894	475.694	387.618
ENSMUSG00000094156	0.676155	0.47929	0.254796	0.309774	0.555395	0.587991	1.02395	0.987389	1.53554	1.476	0.937231	1.13708
ENSMUSG00000098741	0.837873	1.76377	1.47343	3.13489	2.09998	0.141677	4.93442	4.99614	3.30143	5.24318	3.81851	5.311
ENSMUSG00000041596	0.0142384	0.141299	0.0901395	0.19787	0.125951	0.130009	0.540851	0.691343	0.394654	0.522166	0.627966	0.425475
ENSMUSG00000099242	2.96747	2.03464	5.00967	4.56798	2.62498	1.08383	7.75938	9.50457	7.25746	6.63323	7.43378	6.34158
ENSMUSG00000049685	0.172653	0.181722	0.0607233	0.123043	0.101817	0.262746	0.813432	0.661827	0.938339	0.502517	0.659935	0.260568
ENSMUSG00000100586	0.142511	0.407136	0.609823	0.47396	0.301152	0.0642597	1.4058	2.48864	1.16179	0.91945	1.60624	1.49122
ENSMUSG00000098330	9.91539	12.2999	28.5089	34.7134	19.2962	3.01788	3.50364	2.95622	2.02082	5.1947	4.81037	3.14252
ENSMUSG00000097016	0.522818	0.860104	0.648986	1.01915	0.516887	0.530423	1.65722	1.62425	1.25357	1.47694	1.24786	1.69876
ENSMUSG00000063903	0.114621	0.0517036	0	0	0.101392	0.232576	0.911287	1.17166	0.467209	0.750626	1.21325	1.03792
ENSMUSG00000061479	10.5579	10.6335	16.4572	10.5963	9.91045	8.78892	4.06549	4.62988	4.32901	3.8912	4.44521	5.46851
ENSMUSG00000044701	0	0.109079	0	0.323124	0.374336	0	0.267019	0.566467	0.344984	0.475078	0.533248	0.437939
ENSMUSG00000047721	4.60328	4.64673	10.7506	4.59083	3.46368	3.40301	1.05381	1.12378	0.85809	0.85781	1.29984	1.43606
ENSMUSG00000068629	2.35309	2.12288	2.10083	2.51544	2.56186	1.28548	0.799492	0.616756	0.885368	0.790249	1.59662	1.14734
ENSMUSG00000110077	0.0326924	0.0884822	0.0344946	0.0349481	0.0578385	0	0.17328	0.194941	0.186562	0.114184	0.20186	0.47366
ENSMUSG00000038704	98.2534	98.2629	174.998	90.5793	78.0737	77.9142	40.2078	43.8869	41.6924	37.9465	45.4446	50.4929
ENSMUSG00000030509	0.941832	1.12434	0.672538	1.14919	0.98461	0.945879	2.38675	2.13944	2.03197	1.68629	1.8965	1.98999
ENSMUSG00000001773	0	0	0	0.0205551	0	0	0	0.0655183	0.125404	0	0.0339219	0.0870591
ENSMUSG00000030695	63.2075	31.8308	38.8831	29.3077	32.1671	40.8941	17.2698	19.507	18.0116	17.8848	22.1444	27.034
ENSMUSG00000091811	4.69174	3.78171	5.23441	3.45326	2.9596	3.23835	1.59669	2.19486	1.66161	1.44392	2.13708	2.01977
ENSMUSG00000097527	0.0247885	0.0223634	0.0261549	0.0264988	0.0219275	0	0.262773	0.0633475	0.101041	0.108223	0.0655959	0.179572
ENSMUSG00000040466	32.2372	32.7263	39.3985	33.489	29.1054	24.6252	13.4843	15.2519	15.5369	13.5415	16.3804	18.9052
ENSMUSG00000042606	1.75812	1.97839	3.37098	2.30381	1.42143	1.30421	0.901798	1.07895	0.909276	1.12247	1.28399	0.890163
ENSMUSG00000008384	40.9192	2.48593	4.79721	2.16012	2.23436	12.021	1.37936	1.25187	1.38525	1.08271	1.66088	2.20407
ENSMUSG00000019158	19.8521	18.6037	21.8315	15.1691	15.7677	15.6021	5.12526	5.83543	4.27393	5.24911	5.98089	7.46914
ENSMUSG00000043866	9.85634	9.69382	13.9373	8.06062	7.73018	8.00522	3.8301	3.77363	3.0516	3.57419	3.77692	4.65766
ENSMUSG00000038644	0.558927	1.47836	1.76921	1.16782	1.1911	0.734596	0.426418	0.530221	0.476363	0.532406	0.481811	0.66716
ENSMUSG00000069972	5.72269	7.37547	6.90074	6.26319	5.66486	4.5618	2.4073	2.78561	2.33264	3.5692	3.00467	3.94822
ENSMUSG00000073902	0.0846336	0.167978	0.0267897	0.144757	0.112299	0.180316	0.299056	0.245121	0.31048	0.436008	0.179168	0.191594
ENSMUSG00000049791	2.11255	2.61851	1.60876	2.11103	2.18561	2.24578	5.37951	4.93705	4.88957	4.89225	4.65048	4.07545
ENSMUSG00000002204	0.0232042	0.0418683	0.0979335	0.198442	0.123157	0.094167	0.450962	0.395327	0.529668	0.364703	0.347954	0.483276
ENSMUSG00000040390	2.78664	3.56265	3.16038	2.85146	2.90003	1.93518	1.3164	1.39634	1.33632	1.50937	1.62992	1.40337
ENSMUSG00000030551	1.21657	2.41462	1.59322	2.46333	2.08903	1.42304	5.33558	4.84027	5.11644	5.68631	6.29348	5.89052
ENSMUSG00000054716	6.45191	6.9017	5.99715	5.94461	4.81042	4.33267	3.0126	1.98903	1.97867	2.46806	3.11654	2.08656
ENSMUSG00000042462	32.5965	38.3039	35.8384	35.724	27.9459	27.142	12.4215	15.2446	14.3661	12.517	15.8663	17.7763
ENSMUSG00000038539	156.275	134.588	137.604	118.622	133.033	125.776	57.2065	61.0206	76.9799	63.9546	66.8196	72.8306
ENSMUSG00000108563	1.25733	0.20624	1.56784	1.22189	0.404441	1.27561	1.51459	2.04472	1.77046	2.49514	3.0247	1.65606
ENSMUSG00000037563	190.972	180.558	131.28	155.104	176.09	169.908	53.4486	65.4947	66.8527	58.1946	76.9794	89.0474
ENSMUSG00000040891	29.7557	17.9329	14.7708	21.8644	16.7256	39.6262	12.4469	11.1248	9.46095	12.594	7.64416	8.50589
ENSMUSG00000037552	2.0977	1.49924	2.05045	1.50466	1.10854	1.77812	0.73	0.727141	0.725497	0.777064	1.00126	1.26635
ENSMUSG00000044786	102.19	62.826	33.5764	89.2563	99.9943	137.369	30.9082	17.6221	22.7665	12.9068	30.9722	26.1581
ENSMUSG00000003444	10.3595	9.38948	14.7435	7.98376	9.16387	7.28379	4.08621	4.26866	4.39942	4.62798	4.93019	5.84662
ENSMUSG00000107470	4.65836	4.55285	2.04798	5.89273	4.73883	3.93843	1.57746	1.78568	1.83551	1.62702	1.84906	2.03883
ENSMUSG00000040824	18.8376	16.4204	25.4981	14.9455	13.7855	14.1364	5.37339	5.5832	5.51619	4.79661	5.51101	6.42608
ENSMUSG00000053338	0	0	0	0	0	0	0.0791753	0.101798	0.0974219	0.0260866	0	0.0541064
ENSMUSG00000038502	10.6803	13.0059	18.0707	12.5449	10.0309	9.52768	4.74978	5.1917	4.62218	5.15539	5.35012	5.13415
ENSMUSG00000035674	87.7534	83.7997	134.967	89.4824	64.3762	65.746	29.9836	34.4178	31.6583	27.2639	40.1143	43.2588
ENSMUSG00000045948	23.2649	22.6487	20.4144	22.2689	27.1423	22.3389	11.5866	9.95957	9.96692	11.0899	9.16135	10.4797
ENSMUSG00000030595	8.19562	7.85595	6.57563	7.36175	7.82871	7.50644	3.54453	3.68461	3.80462	3.429	3.71499	3.91682
ENSMUSG00000030814	3.24769	2.583	6.11399	2.4211	1.80688	1.63012	0.822939	1.2595	1.07994	1.17163	1.29666	1.68713
ENSMUSG00000030401	0.121158	0.12145	0.127837	0.201472	0.0476332	0.0819469	0.0118921	0.0114675	0.0329237	0.0352639	0.047498	0.073141
ENSMUSG00000003545	1.048	0.856278	0.0834545	0.686982	2.2564	1.13346	0	0.134752	0.0161199	0.00863286	0.122093	0.0179055
ENSMUSG00000039236	4.14807	2.18548	3.71147	1.80918	2.61256	2.79438	0.850127	1.30033	0.892746	0.724395	0.819596	1.53252
ENSMUSG00000042289	0.0668725	0.0804403	0.141118	0.0238288	0.0394363	0.022615	0.196914	0.132918	0.127204	0.253028	0.157298	0.222034
ENSMUSG00000053964	4.74589	6.99969	17.3294	9.37713	3.6557	5.97808	3.10901	2.49833	2.82566	3.67836	7.19657	3.64565
ENSMUSG00000011267	0.0909032	0.300704	0.959142	0.259134	0.268039	0.122967	0.0267675	0.0516234	0.0247022	0.105832	0.0801835	0.16463
ENSMUSG00000038296	0.263672	0.302752	0.227624	0.614977	0.445278	0.826841	0.317623	0.122513	0.234494	0.209301	0.148005	0.130234
ENSMUSG00000002983	1.35045	0.386999	0.435848	0.560464	0.393511	1.11219	0.126314	0.243607	0.297895	0.527158	0.308309	0.143866
ENSMUSG00000098066	2.04769	1.58345	1.54326	1.35508	0.862553	0.890347	2.58414	3.40556	2.38476	2.97997	3.18239	4.32655
ENSMUSG00000030786	0.0614284	0.0443351	0.0259259	0.0262667	0.0543388	0.112179	0.0868238	0.0941891	0.180281	0.193095	0.130043	0.24475
ENSMUSG00000030641	0.100038	0.0601673	0.0703682	0.0712933	0.103241	0.135324	0.309301	0.170433	0.24466	0.334842	0.132361	0.241564
ENSMUSG00000108476	0	0.130613	0.0509193	0.257943	0	0	0.0426312	0.822181	0.472104	0.50566	0.425681	0.305898
ENSMUSG00000053175	26.6096	9.80953	14.0514	7.91783	8.75799	22.493	5.97025	5.18349	4.85903	6.53272	5.49946	8.80721
ENSMUSG00000043432	8.7065	2.53524	5.16241	5.33756	6.23678	5.8039	0.953086	0.897681	0.961368	1.35833	1.57137	1.04513
ENSMUSG00000063838	5.60685	1.51317	4.90466	4.04703	3.51845	5.00774	0.550334	0.530683	0.546939	0.585815	1.14131	0.69431
ENSMUSG00000042178	2.4375	2.11223	1.99658	1.79998	2.02851	1.85472	0.920797	0.915239	0.902045	0.882147	1.17405	1.17621
ENSMUSG00000108528	0.385169	0	0	0.102936	0.255536	0.390771	0.340252	0.820257	0.784999	1.17711	1.01924	0.871949
ENSMUSG00000030538	32.3223	32.9563	35.8856	32.2031	24.846	26.9192	12.5008	14.3147	12.5851	12.8243	13.4752	16.2361
ENSMUSG00000083974	0	0.296196	0.692827	0.701936	0.290423	0.333091	0.580057	1.95771	0.802953	1.72005	1.448	1.78379
ENSMUSG00000019254	7.81496	6.63503	9.3487	6.43856	5.33887	6.2116	2.81421	3.06354	3.03331	3.55316	3.6333	3.74115
ENSMUSG00000030781	0.0213059	0	0	0.022776	0	0	0.0376426	0.0181493	0.104215	0.0744149	0.0563803	0.0385861
ENSMUSG00000109325	9.86266	2.65166	0.344581	2.30413	3.75553	9.01213	0.750084	0.723302	0.585717	0.855476	0.633747	1.24204
ENSMUSG00000030847	24.911	10.3893	12.1761	9.99258	18.4556	15.1298	5.68239	4.43284	7.03122	8.26726	6.54525	6.80651
ENSMUSG00000035458	0.179515	0.134961	0.41039	0.127934	0.0793983	0.182126	0.105721	0.0254864	0.0731727	0.0261246	0.052782	0.0812777
ENSMUSG00000030533	3.09183	2.35652	3.07243	1.98736	2.34596	2.48781	0.894727	0.81737	0.961498	0.814563	0.928668	1.17661
ENSMUSG00000066724	7.17713	9.75564	5.45239	6.75164	8.29575	10.097	2.78967	3.66826	3.12052	3.76011	3.292	3.0329
ENSMUSG00000063802	10.1132	8.82952	6.33358	8.23031	9.69633	8.07587	2.91071	4.05732	3.21804	2.82009	3.48192	4.31301
ENSMUSG00000030587	10.0241	5.66105	19.8209	6.41257	7.1566	5.56543	4.74134	4.20224	3.31381	3.06691	4.66469	5.11032
ENSMUSG00000037166	2.79945	2.48484	3.47782	2.94433	2.31659	2.19884	1.27638	0.769253	0.699378	0.985643	0.597417	2.1261
ENSMUSG00000108436	0.0801948	1.3264	0.535898	1.08589	0.520221	0.244084	1.1571	2.48205	1.96131	1.42382	3.06531	1.1861
ENSMUSG00000030528	0.218004	0.678851	0.415523	0.541267	0.435453	0.356734	0.869722	1.77318	1.27846	0.485098	0.849825	1.27997
ENSMUSG00000030431	9.00757	8.16504	12.8079	6.64863	7.01941	6.78866	2.80394	2.33844	2.41277	1.94756	1.85392	2.36929
ENSMUSG00000046223	1.98118	0.0851125	0.348399	0.151277	0.187771	1.45964	0.187516	0.241093	0.23073	0.185348	0.208042	0.23493
ENSMUSG00000064264	0.613458	0.936595	0.995807	0.857563	0.333942	0.52663	0.291802	0.281383	0.192349	0.206021	0.208122	0.341847
ENSMUSG00000074406	3.08354	1.69125	2.29225	2.09764	1.84427	1.49309	0.758371	0.895461	1.07121	0.93318	1.25178	0.967757
ENSMUSG00000035285	2.49267	0.294487	0.751451	0.348943	0.314998	0.632232	0.104856	0.151669	0.0967662	0.181377	0.366454	0.161227
ENSMUSG00002076924	5.21041	1.80795	0	3.42763	3.19089	2.03315	4.95685	6.48695	5.22789	5.59948	6.71719	6.89576
ENSMUSG00000109274	1.6694	1.92778	2.11371	1.87976	1.3389	1.5356	0.707866	0.682591	1.03431	0.757989	0.844255	0.826386
ENSMUSG00000003873	9.24283	9.18658	19.0914	7.57788	7.4139	7.03295	4.11708	3.63645	4.1187	3.69331	4.76736	5.99349
ENSMUSG00000074006	0.201522	0.0779172	0.36451	0.184651	0.127331	0.146038	0.0508632	0.0735706	0.0469388	0.0502752	0	0.026069
ENSMUSG00000025726	0.0627694	0	0	0.0671003	0.0925417	0.042455	0.166349	0.338641	0.204685	0.127886	0.0738232	0.0568393
ENSMUSG00000003379	0.338906	0.496845	0.357588	0.271717	0.18737	0.429794	0.785884	0.649562	0.621641	0.554856	0.672617	1.41936
ENSMUSG00000030664	1.32264	2.25391	4.0316	1.4139	1.42999	1.34188	0.389467	0.751121	0.599029	0.384964	1.03704	0.66538
ENSMUSG00000049580	47.9013	23.9536	30.3422	22.131	27.9801	26.4446	11.7632	6.06807	7.95196	12.6874	4.35557	29.8701
ENSMUSG00000061787	205.809	206.043	286.472	191.834	171.127	177.836	87.1379	101.484	94.7519	86.3842	109.701	127.183
ENSMUSG00000006095	18.7481	20.737	18.6977	22.055	21.0523	19.1077	8.20527	9.69894	8.30498	8.14778	8.68395	10.8916
ENSMUSG00000019738	18.1809	23.3858	26.8671	22.9739	22.2092	16.947	7.91787	8.63293	6.68421	7.38165	7.63662	9.17698
ENSMUSG00000100512	0.844368	0.304705	0.980005	0.631838	0.672225	0.685319	0	0.21578	0.068835	0.0737277	0.148959	0.458757
ENSMUSG00000109108	0.111919	0.605819	0.177133	0.418743	0.198004	0	0.346036	1.14405	1.04925	1.07497	0.789768	0.912108
ENSMUSG00000040435	6.85114	7.58391	7.80534	7.84055	11.3401	10.5115	3.13748	3.22238	2.91254	3.46822	3.96702	2.85454
ENSMUSG00000019737	1.21519	2.0225	3.31598	1.09746	1.31588	0.595176	0.499723	0.446185	0.512408	0.676889	0.887081	1.23319
ENSMUSG00000109509	3.42043	2.80528	5.24943	1.99442	2.75061	2.05056	0.549374	0.529758	0.887227	0.543022	1.23426	1.54864
ENSMUSG00000036892	77.2859	99.5714	190.954	89.2728	87.084	78.4864	48.4276	44.7312	46.41	44.6239	57.2122	48.0275
ENSMUSG00000059824	0.329961	0.279075	0.152316	0.220454	0.218909	0.104613	8.83555	6.58768	5.4471	2.97116	6.93064	6.74139
ENSMUSG00000059070	56.0135	53.1643	51.4659	48.3889	54.9642	48.2165	22.4278	24.8002	24.1698	22.9017	25.7612	27.7455
ENSMUSG00000036845	3.64648	6.69983	10.4633	5.94218	6.01854	4.10556	2.78912	2.84106	3.00895	3.06751	3.64795	3.94626
ENSMUSG00000003380	42.0675	45.6301	34.6796	44.0602	40.7256	32.1534	16.6118	18.3317	16.0239	18.7553	20.877	20.2576
ENSMUSG00000030393	0.0881971	0.0663072	0.0620393	0.0314275	0.039009	0.04474	0.116868	0.15026	0.191735	0.115517	0.155593	0.17304
ENSMUSG00000042246	1.15671	2.73448	1.19787	1.4655	1.47797	2.06455	0.709596	0.748123	0.925517	0.766855	0.708545	0.882555
ENSMUSG00000012848	149.182	152.892	120.975	131.127	156.021	144.599	63.4243	69.8317	67.6136	66.0478	74.8221	78.036
ENSMUSG00000054499	2.64189	3.03515	5.47705	3.34267	3.66066	2.79549	1.86887	1.81093	1.64896	1.21649	1.93892	1.76619
ENSMUSG00000087348	0.0780813	0.246549	0.205964	0.542546	0.207209	0.118826	0.137952	0.0332565	0	0.0340892	0.0688736	0.0707045
ENSMUSG00000097388	1.1704	1.33377	0.909941	0.987754	1.47125	0.874945	0.652998	0.157421	0.602616	0.322724	0.760703	0.557804
ENSMUSG00000110159	0.0488704	0	0	0.0261211	0.021615	0.0247906	0.259028	0.124889	0.0398404	0.128017	0.258644	0.13276
ENSMUSG00000030963	0	0	0	0	0	0	0.749896	0.570884	0.60098	0.741227	0.709376	0.728234
ENSMUSG00000103258	0.0237124	0.0855702	0.100078	0.152091	0.104878	0.168401	0.314207	0.262589	0.135317	0.351984	0.125497	0.322082
ENSMUSG00000098014	5.84267	4.11047	6.19303	4.29756	2.51305	4.02428	1.01806	1.32416	1.42019	2.50402	2.19859	3.05792
ENSMUSG00000030945	0.266049	0.330029	0.201764	0.391057	0.529522	0.455487	1.31466	1.03401	1.17256	1.13249	1.12937	1.36267
ENSMUSG00000047767	4.32187	4.49082	9.41244	3.27222	3.73926	3.43828	1.56449	3.01105	2.4776	1.68004	1.71646	2.79823
ENSMUSG00000056978	58.653	47.3751	41.4437	25.3516	21.5401	42.3202	9.07197	12.9868	7.24999	13.312	12.794	7.28608
ENSMUSG00000050440	2244.62	2414.28	3320.14	2668.57	2352.31	721.059	931.586	692.369	551.662	919.238	2141.27	403.376
ENSMUSG00000030935	6.86509	8.83331	1.58328	8.82254	10.6744	8.17017	17.0005	16.7344	16.6063	17.9723	14.7583	12.4217
ENSMUSG00000043262	0.923928	1.20236	0.785064	1.18871	1.25849	0.837823	2.06574	2.08252	2.51959	2.27031	1.94728	2.15453
ENSMUSG00000109231	0.0382899	0.207264	0.0808012	0.122795	0.270966	0.0388468	0.304422	0.391403	0.530653	0.100301	0.43907	0.381397
ENSMUSG00000109118	1.13851	1.10049	2.23092	1.47786	1.22292	0.495028	0.215515	0.484913	0.331478	0.284031	0.35866	0.441833
ENSMUSG00000036578	0.2672	0.803533	1.5976	0.666484	0.393936	0.632536	0.0786802	0.151742	0.508267	0.388853	0.392818	0.241956
ENSMUSG00000110093	0.453181	0	0.191265	0.484449	0.0801756	0.0919546	0.640533	0.849285	0.073889	1.82024	1.27917	0.328293
ENSMUSG00000062017	0.115136	0.0566574	0.0993949	0.0447563	0.0370355	0.0106191	0.166433	0.133742	0.0426644	0.237624	0.120024	0.293819
ENSMUSG00000036570	86.7684	92.825	158.971	92.8154	68.8364	75.5692	44.5482	51.3518	43.4359	42.1594	57.6326	57.3749
ENSMUSG00000109304	0.0120436	0.0543267	0.0508299	0.0643726	0.0106536	0	0.106391	0.102592	0.0883641	0.105161	0.138103	0.141775
ENSMUSG00000067121	2.07654	2.77778	1.66214	1.5309	1.33015	2.17939	0.695799	0.853942	1.22585	0.875324	0.694769	0.583558
ENSMUSG00000108957	0.11059	0.0748284	0.0583434	0.118221	0.0611418	0.0560995	0.195388	0.317944	0.191582	0.168988	0.195098	0.212802
ENSMUSG00000073985	0.064781	0.0935094	0.109363	0.152351	0.13753	0.105157	0.354804	0.176586	0.221807	0.260198	0.262852	0.375429
ENSMUSG00000058050	8.1545	6.45129	2.11791	7.64425	7.32434	7.1276	2.65977	3.5266	3.47729	2.40994	3.09847	3.06724
ENSMUSG00000001827	0	0	0.0567051	0.0287253	0	0.0272621	0.0949506	0.228901	0.153343	0.0469264	0.0711075	0.0973303
ENSMUSG00000036459	1.29508	1.02817	0.628574	0.775281	0.687364	0.630678	0.320334	0.353024	0.401196	0.407096	0.411248	0.492543
ENSMUSG00000108573	0.0872722	0.177152	0.161145	0.256558	0.193	0.0664062	0.30838	0.501809	0.142293	0.361967	0.48113	0.237081
ENSMUSG00000030499	3.97604	2.96951	3.88788	4.01683	2.74415	1.65492	1.5825	1.32749	1.17544	1.42431	1.81139	1.54303
ENSMUSG00000108486	0.918501	0.828643	0.775307	0.589124	0.162499	0.186372	0.486834	1.40835	1.19806	2.24562	1.13426	2.49518
ENSMUSG00000108575	0.541432	0.781541	0.399895	0.578789	0.431049	0.494377	1.24356	1.38364	0.706223	0.945526	1.28948	1.86306
ENSMUSG00000097509	0	0	0.0830156	0.0420535	0	0.0399114	0.0695033	0.167554	0.160352	0.0686998	0.104101	0.284981
ENSMUSG00000060314	0.0392725	0.0944811	0.1105	0.13994	0.0926398	0.0398437	0.404748	0.401447	0.288144	0.251472	0.35796	0.343768
ENSMUSG00000100826	0.0473102	0.119509	0.162234	0.0606893	0.0690525	0.057598	0.257028	0.298226	0.200556	0.142519	0.264993	0.308452
ENSMUSG00000025489	0.80684	0.436744	0.595922	0.172502	0.35686	0.900434	0.14255	0.06873	0.197327	0.0704509	0.213508	0.0730614
ENSMUSG00000110275	6.81085	6.9126	3.93	6.02938	5.5541	5.39837	1.88018	1.7224	1.12783	1.95137	2.90997	1.92731
ENSMUSG00000025499	9.98684	10.7402	10.7467	10.9057	10.9989	10.4676	5.38973	5.77476	4.893	5.52954	5.48384	5.98896
ENSMUSG00000058886	4.71116	3.75546	5.96504	3.69824	3.63251	3.55266	2.17406	2.02455	1.97192	1.79282	2.40653	2.25402
ENSMUSG00000091083	0.442461	0.399174	0.233426	0.354742	0.195697	0.448896	0.293147	0	0	0	0	0
ENSMUSG00000037887	1.41951	0.354462	0.508168	0.690981	1.09872	1.18299	0.067177	0.226724	0.0516616	0.154934	0.167694	0.103291
ENSMUSG00000045752	13.5156	10.8955	11.1543	9.90623	10.3872	6.72031	3.16218	3.53373	3.87275	3.47615	4.21983	4.66523
ENSMUSG00000019082	18.8095	31.9686	19.216	30.7666	25.368	37.5183	16.7798	10.284	13.3102	11.2071	18.4541	13.4413
ENSMUSG00000025507	0.436207	1.08221	1.71157	0.918035	0.795842	0.442552	0.349213	0.394803	0.377833	0.27376	0.408816	0.617181
ENSMUSG00000038489	23.006	21.7677	20.6824	19.5946	19.1595	21.7466	9.41802	10.0377	9.54525	7.8066	9.20609	11.0429
ENSMUSG00000015981	0.134064	0.169328	0.198037	0.229303	0.332057	0.136014	0.0710582	0.159882	0.0874343	0.0468245	0.070953	0.0242797
ENSMUSG00000049038	0.598913	0.794589	0.594756	0.866201	0.560955	0.536139	1.46272	1.32046	1.57963	1.26124	1.61594	1.62699
ENSMUSG00000049109	0.0105672	0	0.0111498	0	0.00934764	0.0107209	0.0326723	0.0270049	0.0215367	0.0415215	0.0186422	0.0287067
ENSMUSG00000020044	0.583582	0.492302	0.119952	0.421299	0.636906	0.922707	1.12479	1.14919	1.01947	1.01252	0.935934	1.39318
ENSMUSG00000047146	0.00399323	0.00720513	0.0126401	0.00426874	0.0176618	0	0.0211653	0.0204096	0.0227877	0.0488147	0.0176116	0.0397756
ENSMUSG00000028630	4.74946	6.76128	3.43809	6.48103	4.81273	4.25755	12.5781	12.3897	13.0968	12.105	10.713	9.40623
ENSMUSG00000044937	0.936428	1.51232	3.58625	1.26057	1.23741	0.867945	0.725098	1.02419	0.753975	0.565297	0.724025	1.05733
ENSMUSG00000111664	0	0	0	0	0	0	0.0418621	0.060551	0	0.0413781	0.0209	0.107278
ENSMUSG00000058934	0.71028	0.427195	3.19758	0.835214	0.397926	0.360305	0.46013	0.564709	0.30882	0.289424	0.501216	0.343027
ENSMUSG00000087030	0.688364	1.86306	1.81577	2.33022	1.82675	0.58198	3.34449	4.00691	3.17997	3.80671	4.85751	7.68774
ENSMUSG00000069670	0.0262095	0.0118227	0	0	0	0	0.046306	0.0334895	0.0320499	0.0800987	0.0231187	0.0237333
ENSMUSG00000112374	0	2.67175	2.63134	3.49904	1.37878	0	5.09454	5.5765	5.20974	5.03564	7.97421	6.77478
ENSMUSG00000020057	0.222974	0.237735	0.0427755	0.173352	0.268963	0.205652	0.322317	0.518014	0.561848	0.619482	0.2682	0.367106
ENSMUSG00000069540	0	0.0356725	0	0	0	0.120348	0.174649	0.168413	0.128939	0.103578	0.139512	0.322247
ENSMUSG00000037868	6.32128	0.458851	0	1.301	1.86391	4.3492	0.0160463	0.0618934	0.0148082	0.0317216	0.0320451	0
ENSMUSG00000020062	0	0	0	0	0.0102419	0	0.0818238	0.088765	0.0943883	0.0909876	0.0817027	0.146781
ENSMUSG00000019845	0.118123	0.120776	0.0664718	0.126273	0.118422	0.103862	0.285218	0.456154	0.243953	0.281921	0.375097	0.299497
ENSMUSG00000111055	0.0468429	0.0422602	0.016475	0.0667664	0.0966853	0.0316828	0.206901	0.212814	0.178208	0.190875	0.123957	0.127252
ENSMUSG00000019945	1.12491	0.220621	0.309631	0.156851	0.562436	0.297723	1.20975	1.4582	1.39552	0.85412	1.33739	0.930056
ENSMUSG00000111620	0.405741	0.503314	1.01675	0.650603	0.538369	0.154366	0.0896062	0.216017	0.0826926	0.0885702	0.0894735	0.137778
ENSMUSG00000052302	0.513368	1.15786	0.454613	0.803582	0.76227	0.771951	1.87879	1.8117	2.90715	1.30475	2.38544	1.56062
ENSMUSG00000038528	0	0.0537066	0.0628122	0.0530316	0.0438833	0.0201322	0.105177	0.152132	0.153681	0.138614	0.0787657	0.152735
ENSMUSG00000111608	0.323159	1.16617	0.340973	1.38182	0.428793	0	1.28463	2.61516	2.7662	1.97521	1.1402	1.31683
ENSMUSG00000112774	3.98658	3.27412	2.55281	3.55626	2.26181	2.34306	7.942	7.9863	7.55337	8.21028	10.2826	9.83399
ENSMUSG00000112873	0.90107	1.52422	2.25801	2.16729	1.39488	0.685632	4.07945	3.26217	2.20373	3.4422	2.48379	3.67173
ENSMUSG00000112294	0.987573	1.15824	1.56302	0.844569	0.611515	0.300581	0.348962	0.0841255	0.322038	0.43116	0.261334	0.447135
ENSMUSG00000044071	0	0.0356193	0	0	0	0.013352	0.093007	0.134529	0.0536444	0.160881	0.0464346	0.107255
ENSMUSG00000025432	0.581267	0.278588	0.344986	0.330104	0.112477	0.31329	0.0160463	0.0309467	0.0148082	0.142747	0.0961353	0.131588
ENSMUSG00000040502	0.223561	0.311703	0.385994	0.21726	0.161803	0.123716	0.0897685	0.103876	0.0828423	0.124223	0.107563	0.20244
ENSMUSG00000111013	4.99064	5.12342	11.8025	3.18872	7.35775	2.56071	3.39517	5.8149	1.35617	1.65291	1.97336	3.68804
ENSMUSG00000111368	1.08524	0.85669	0.2147	0.725076	0.959993	0.4817	0.479344	0.346671	0.276475	0.236901	0.478634	0.307099
ENSMUSG00000045886	3.39862	1.78033	4.04867	2.46114	1.74564	1.77964	0.968479	1.02729	1.34063	1.14874	1.54727	1.1913
ENSMUSG00000097331	0.096745	0.152741	0.229676	0.180985	0.0641845	0.0736141	0.192292	0.329646	0.295759	0.401256	0.384014	0.547531
ENSMUSG00000025408	13.5842	5.72127	10.9874	2.92739	7.61781	14.6591	3.18303	2.54758	3.64243	3.36647	3.94112	4.1764
ENSMUSG00000047492	1.03278	4.14574	3.26914	4.03161	2.30963	0.812343	8.10858	4.94251	5.6004	10.6392	8.66979	9.57277
ENSMUSG00000097164	0.112805	0.262904	0.188454	0.231128	0.0914705	0.0667602	0.581294	0.640615	0.536444	0.435034	0.580433	0.36603
ENSMUSG00000112771	0.0925387	0.250456	0.0976398	0.0989235	0.0818585	0.0469423	0.490483	0.906525	0.678959	0.202005	0.367318	0.41898
ENSMUSG00000110353	3.64713	4.41844	3.00524	3.3418	2.64241	4.19353	10.003	7.24914	8.46663	6.1265	8.82389	7.23418
ENSMUSG00000069601	0.364975	0.286112	0.207502	0.450764	0.311881	0.284004	0.806032	0.855732	0.661514	0.547644	0.620429	0.72837
ENSMUSG00000019960	100.724	28.8736	12.7465	22.3521	33.3838	141.677	7.97338	9.83748	12.6921	11.5981	11.0384	8.13752
ENSMUSG00000037762	0.175486	0.287851	0.0841636	0.409296	0.225793	0.210409	0.380508	0.557177	0.624266	0.612918	0.436232	0.520059
ENSMUSG00000043259	0	0.00673906	0	0.00798523	0.0132154	0.00757849	0.00659874	0.0572681	0.0182688	0.0391347	0.0263559	0.0405847
ENSMUSG00000014329	0.398161	0.306824	0.210055	0.452235	0.447598	0.294549	0.674148	0.784331	0.595084	0.941587	0.55608	0.953941
ENSMUSG00000112028	0.229029	0.671524	0.302068	0.734493	0.405192	0.5809	2.17494	2.04851	2.24052	2.04981	2.32324	2.17761
ENSMUSG00000089789	0.047117	0.0425075	0.0165714	0.0335786	0.013893	0.0478023	0.208112	0.120409	0.179251	0.150851	0.15239	0.0995531
ENSMUSG00000112824	1.26457	0.543267	5.65482	0.450608	0.0532679	0.183281	0.212782	0.410368	0.0981823	0.210322	0.15935	0.545287
ENSMUSG00000097069	0.200726	0.40745	0.211791	0.321863	0.488289	0.509114	0.842262	0.683947	1.10455	0.350536	1.01807	0.681609
ENSMUSG00000112909	1.38315	0.46794	1.09455	0.55447	1.22352	1.05245	0.152732	0	0.281896	0	0	0
ENSMUSG00000038122	0.450236	0.363988	0.215934	0.318784	0.382756	0.433056	0.903935	0.946372	1.08207	0.89859	0.959331	0.767746
ENSMUSG00000118550	0.202504	3.76348	2.22214	2.7709	1.03897	0.410899	4.68689	6.52056	4.52337	3.85469	7.32359	5.06108
ENSMUSG00000019916	6.76646	3.99296	7.4244	4.26621	8.08244	6.33212	1.73622	1.90428	2.14043	2.21396	1.95863	2.70357
ENSMUSG00000035864	0.784681	0.781377	0.343672	0.854647	0.661377	0.886218	2.49804	1.57017	2.57687	2.24293	2.59882	1.78307
ENSMUSG00000020108	2.60258	15.23	3.8222	4.02283	7.18661	3.99633	2.51656	3.02588	4.50142	2.02682	2.17158	3.34396
ENSMUSG00000020186	17.5134	13.7994	17.5189	16.655	11.8454	10.9608	7.00717	7.24134	5.72485	6.33036	7.92469	7.49173
ENSMUSG00000091086	27.8499	25.5728	33.6471	23.4081	22.9431	21.4968	10.2039	10.8054	13.114	12.3754	12.8767	17.39
ENSMUSG00000085687	0.044966	0.513847	0.300483	0.336479	0.31821	0.0608267	0.794444	0.472415	0.525423	0.628208	0.740383	0.814356
ENSMUSG00000111964	4.16632	4.17636	0.976887	5.1136	3.41247	4.54003	0.545254	0.394338	1.25796	0.808425	0.272223	1.3973
ENSMUSG00000045055	7.71541	8.22617	13.1732	5.8484	6.08041	5.83514	2.16862	2.50943	1.77258	2.08231	2.47476	3.42973
ENSMUSG00000081926	2.70716	2.44232	2.85639	0.578789	0.957888	1.09862	0	0	0	0.472763	0	0
ENSMUSG00000090247	0.431296	0.518803	0.960706	0.768423	0.381519	0.583426	0.127	0.285752	0.156268	0.376595	0.211353	0.390549
ENSMUSG00000097691	12.6514	45.2223	36.0012	38.2162	24.2476	12.6409	8.04334	9.14408	4.76619	13.7248	14.7102	7.55062
ENSMUSG00000031294	0	0.020495	0	0.0485697	0	0	0.0602047	0.0387033	0.111119	0.099181	0.0601155	0.123427
ENSMUSG00000111966	0.975312	1.50839	2.94022	1.0426	1.479	1.979	0.246164	0.474749	0.681514	0.608295	0.860299	1.26167
ENSMUSG00000096755	0.337286	0.202859	0.237252	0.240371	0.0994528	0.342192	0	0	0	0	0	0
ENSMUSG00000078348	5.4958	5.03063	5.324	5.3081	5.74284	5.10294	2.10095	2.14913	2.12226	2.18891	2.35298	2.31367
ENSMUSG00000037171	0.0589244	0.0797396	0.124345	0.31495	0.0260619	0.0896722	0.208211	0.451748	0.43233	0.257255	0.181915	0.21343
ENSMUSG00000098048	0.673568	0.276214	0.452262	0.523666	0.270831	0.186372	0.162278	0	0.0499191	0	0	0
ENSMUSG00000093798	11.6387	6.97136	8.7237	6.18687	8.32637	8.22688	1.37648	1.40859	1.50359	1.666	1.45859	1.81411
ENSMUSG00000111067	0.0856673	0.231859	0.135585	0.274734	0.18945	0.304197	0.756771	0.474337	0.244434	0.486214	0.30226	0.426656
ENSMUSG00000111356	3.55798	2.79122	1.63222	4.13421	2.59998	2.66807	0.54662	0.395327	0.252223	0.675376	0.955169	0.28016
ENSMUSG00000019992	1.03834	0.0780628	0	0.0616654	0.0765415	0.438933	0.0254791	0	0.0705398	0.0755537	0.0508828	0.130589
ENSMUSG00000019990	0.153763	0.174518	0.0680356	0.169674	0.201831	0.155999	0.359296	0.287314	0.380097	0.264191	0.323763	0.345844
ENSMUSG00000092051	0.065733	0.0988371	0.323664	0.163959	0.0581465	0.0666891	0.212914	0.335965	0.267936	0.267849	0.309235	0.337296
ENSMUSG00000097327	1.08442	1.05819	1.44776	1.20655	0.646033	0.673586	0.371453	0.509006	0.469085	0.483103	0.546594	0.621244
ENSMUSG00000053219	0.48601	0.747967	0.422307	0.366736	0.885125	1.04417	1.31326	1.68037	1.88781	0.923628	1.41218	2.14869
ENSMUSG00000097245	0.576853	0.780628	0.13833	0.700743	1.06694	1.17049	0.254791	0.335037	0.384763	0.274741	0.185028	0.308664
ENSMUSG00000061983	51.5224	48.0203	33.5107	38.7038	48.7275	46.6182	15.3058	13.7736	15.6143	14.1983	16.5187	18.9156
ENSMUSG00000019997	2.63203	4.30141	1.32027	2.88282	2.97712	5.86594	0.476454	1.08428	0.738684	0.339081	0.856347	0.761896
ENSMUSG00000112491	0.229577	0.0295881	0.0692091	0.0350595	0.0580229	0	0.173832	0.279375	0.213893	0.257734	0.173575	0.148491
ENSMUSG00000072407	5.0357	5.06226	6.83137	4.92173	4.70906	4.67103	3.43167	1.96097	2.22855	2.38696	2.15748	2.08455
ENSMUSG00000006345	0.0180954	0.0163251	0.0381857	0	0.0320138	0.0183586	0.287733	0.308288	0.236029	0.205404	0.207499	0.31133
ENSMUSG00000001663	155.884	171.464	184.381	158.65	166.193	176.88	72.3674	85.7841	81.1747	62.3601	85.7645	80.2532
ENSMUSG00000033307	172.328	192.019	218.63	151.98	146.063	173.91	50.5	59.1419	50.1158	52.4481	68.6952	82.525
ENSMUSG00000009092	0.37164	3.1293	5.84923	7.54836	7.20506	1.25682	0.574527	1.37184	1.11089	2.27154	1.44785	1.51438
ENSMUSG00000049422	84.3356	88.1411	217.417	81.3987	64.0635	79.0417	41.9932	42.1295	37.0919	38.7017	47.6347	47.1621
ENSMUSG00000009293	15.7419	14.1102	6.42953	13.8424	20.8875	18.0316	7.78293	6.25059	7.24453	7.64861	6.85317	8.46081
ENSMUSG00000020308	11.2264	13.9808	13.053	11.7657	10.3981	9.24576	3.57798	3.71274	2.97891	4.30545	3.72802	4.22578
ENSMUSG00000020307	36.6335	35.6709	47.27	38.1957	36.5039	33.4616	17.0305	18.3289	16.9329	19.1307	17.698	24.8172
ENSMUSG00000111897	74.0188	72.5456	29.579	63.3532	67.8688	68.6087	21.7233	20.1097	19.6462	21.4721	22.9925	22.045
ENSMUSG00000061780	0.66945	1.32871	1.2008	2.5763	0.296093	0.203756	0.295691	0.17108	0.109151	0.116909	0.177152	0.181861
ENSMUSG00000013858	21.8143	22.1999	31.4944	21.2959	19.5893	18.2773	10.9799	10.2947	10.122	11.1997	10.8936	10.8715
ENSMUSG00000004665	3.66325	2.21834	1.7208	2.14575	2.55242	3.99655	1.01958	1.34652	1.24773	1.62123	1.32792	1.77218
ENSMUSG00000035722	1.52663	1.86386	2.37277	1.78831	1.51216	1.20568	0.839846	0.693051	0.707975	0.989777	0.911173	1.02645
ENSMUSG00000004667	10.4722	10.3444	10.6592	10.0826	9.75431	9.59251	4.79905	4.74585	5.08838	4.88486	5.52603	5.73573
ENSMUSG00000035640	0.345927	0.289793	0.32589	0.369795	0.295074	0.438698	0.185535	0.17891	0.0805739	0.086301	0.174362	0.123061
ENSMUSG00000003072	101.613	94.618	131.805	90.7252	91.5846	92.5999	47.1724	51.2967	51.4407	47.0183	55.0659	56.0949
ENSMUSG00000035595	3.18631	4.35294	5.95545	4.47665	4.18758	3.69446	2.01052	1.86118	2.37491	2.06677	2.48936	2.30822
ENSMUSG00000020153	44.1907	46.4472	63.8369	41.3635	37.3108	37.908	17.3605	17.2609	15.9332	14.2423	17.2714	20.3007
ENSMUSG00000063457	431.769	413.57	685.475	363.11	376.391	365.389	212.995	215.822	213.414	197.786	244.914	265.531
ENSMUSG00000035478	29.6968	27.2959	30.285	29.1556	27.0113	29.0572	13.2266	14.8183	12.7379	14.5926	12.0836	14.4582
ENSMUSG00000020163	228.02	249.756	317.196	222.136	185.86	185.323	68.901	74.0692	69.2369	63.8164	80.86	96.0888
ENSMUSG00000003346	27.4104	24.6208	24.038	24.5246	23.8586	23.9636	9.51638	11.0459	11.5794	11.0089	11.1916	12.031
ENSMUSG00000020190	55.3162	32.4351	28.2122	26.3792	30.5404	50.9078	8.84006	14.0903	9.54136	7.53311	12.0024	8.45847
ENSMUSG00000003348	3.47122	1.14655	1.5611	1.19635	1.82894	3.79113	0.754038	1.09875	1.02059	0.910948	0.853311	1.21952
ENSMUSG00000061589	13.2948	4.11959	5.61107	4.44933	3.33682	10.5172	2.83745	2.71197	2.8035	3.3309	3.28356	3.34517
ENSMUSG00000035215	7.01664	5.63457	15.295	6.22316	4.39934	4.26339	4.01873	3.61251	2.86007	2.35643	3.40066	4.15437
ENSMUSG00000035206	2.76804	5.90579	8.06978	5.25892	4.38653	2.12952	1.95851	1.98915	1.93574	2.26806	2.45319	2.20954
ENSMUSG00000020219	53.7546	51.9481	53.9627	54.5277	52.9668	47.2741	15.6298	18.0631	17.8372	16.0388	17.2746	17.3669
ENSMUSG00000062075	2.5202	2.57247	2.88705	2.43237	2.49685	2.2062	1.18312	1.17768	1.24446	0.993398	1.02893	1.68224
ENSMUSG00000015312	0.427285	3.60953	0.573795	1.45335	0.68722	7.48773	0.274514	0.562513	0.411667	0.915774	0.856586	0.597963
ENSMUSG00000048240	0.0326061	0.0147081	0.0516052	0.0522836	0.0144214	0.0496205	0.15842	0.0972132	0.119616	0.284707	0.143805	0.132865
ENSMUSG00000035027	19.5426	20.0792	26.117	20.0521	16.6604	17.9249	8.60775	8.12399	8.27237	9.21249	8.85458	10.1855
ENSMUSG00000064441	4.82213	10.4409	2.03518	4.12387	3.41247	2.93536	0	0	0.786225	0	0	2.61993
ENSMUSG00000034974	9.11711	9.72065	10.8029	10.4758	10.3075	9.71962	3.31631	3.69627	3.77587	4.02297	3.84897	4.79011
ENSMUSG00000004933	0.188099	0.157576	0.141763	0.129264	0.11885	0.136311	0.0118688	0.0457801	0.0657184	0.0703896	0.0592562	0.0364989
ENSMUSG00000034932	22.0708	19.4391	35.2074	18.8748	16.6777	17.9134	7.86487	8.54002	9.39277	7.83927	9.37107	11.6526
ENSMUSG00000004931	14.694	15.7035	23.1658	14.3608	16.6066	11.7442	4.41486	4.36638	5.06666	4.6249	4.97349	5.66655
ENSMUSG00000034917	8.49235	11.9046	19.4115	9.46914	12.9222	7.13212	5.63752	5.56363	5.29739	5.7755	4.95484	7.22351
ENSMUSG00000078440	2.65217	2.148	4.32476	2.5452	2.02616	1.8346	0.665593	0.821538	0.687947	0.973688	1.06337	1.28268
ENSMUSG00000034771	3.63137	4.8515	8.67855	4.43344	3.44923	2.53665	2.01589	2.71302	1.98168	2.26981	2.54676	2.38985
ENSMUSG00000034748	1.4849	2.2194	2.94644	1.87166	1.588	1.30414	0.841864	0.774046	0.957586	0.909538	0.997011	1.32455
ENSMUSG00000112640	0.20756	0.210661	0.273753	0.360557	0.298358	0.236902	0.618825	0.707234	0.486475	0.634325	0.480596	0.493371
ENSMUSG00000005699	1.2095	2.32313	3.04634	2.71102	2.10529	1.30625	1.13738	1.09677	1.14505	0.749488	1.03245	1.16589
ENSMUSG00000031590	6.30884	5.69163	4.47667	6.15253	5.05854	4.75366	10.9833	11.314	11.6397	9.85766	13.0823	10.8577
ENSMUSG00000053038	4.0901	3.80178	2.35394	5.56474	5.26261	4.14959	0.875909	1.58369	1.51561	1.62334	1.09327	1.23456
ENSMUSG00000013155	0.45546	0.182623	0.284781	0.216393	0.14922	0.154028	0.0894103	0.0718481	0.0550078	0.0441883	0.0595186	0.0611008
ENSMUSG00000013150	2.16996	2.91234	3.3213	2.23376	2.25129	1.84819	0.745464	0.969872	0.971862	1.36843	1.14608	0.970346
ENSMUSG00000031897	28.4181	17.9628	14.4766	14.1252	17.1004	18.1436	8.44264	8.29537	7.79124	9.16689	8.78139	8.98205
ENSMUSG00000060019	25.4473	28.8193	17.1384	22.7657	26.5016	23.9864	6.85553	5.07336	7.20936	5.51557	6.68618	8.49819
ENSMUSG00000033938	17.2394	16.3286	27.623	15.2479	12.9073	14.0004	6.75237	7.70887	7.54442	6.19756	8.16308	9.52956
ENSMUSG00000057657	5.00825	6.35002	7.42662	4.48561	5.50785	3.98248	2.15232	2.19077	2.42764	3.30934	3.34309	2.57397
ENSMUSG00000005483	210.888	11.6097	12.2771	11.5736	18.3021	143.438	3.33551	3.93846	3.69065	4.39032	4.74096	4.01222
ENSMUSG00000110411	0.199816	0.612912	0.210831	0.320404	0.636318	0.344629	1.14734	1.27659	0.863346	0.558316	0.511134	0.904693
ENSMUSG00000050914	0.160424	0.361825	0.338536	0.0857465	0.141909	0.244137	0.992014	0.478297	0.392346	0.455253	0.530649	0.762658
ENSMUSG00000107531	0.0568354	0.205101	0	0	0.100552	0.172986	0.40166	0.580977	0.231669	0.297762	0.350932	0.360261
ENSMUSG00000005470	0.2904	0.428711	0.250698	0.395101	0.280237	0.294624	0.16325	0.269864	0.086088	0.13831	0.0931473	0.119529
ENSMUSG00000079003	2.7684	4.01782	7.92482	4.34904	3.25809	1.78289	2.06278	2.2352	1.62887	1.89179	2.16589	2.39786
ENSMUSG00000031706	2.601	2.47642	4.02036	2.58552	1.78291	2.36618	0.991987	1.36536	0.954571	1.19003	1.04978	0.738737
ENSMUSG00000038173	0.163646	0.173689	0.243765	0.195517	0.246941	0.166026	0.620766	0.606801	0.463005	0.302592	0.594374	0.392255
ENSMUSG00000001670	281.925	1560.08	749.529	1417.09	1810.75	692.269	364.515	386.107	428.554	364.984	504.082	332.516
ENSMUSG00000074357	0	0.185076	0.162341	0.2193	0.0907347	0	0.15857	0.283972	0.20905	0.335864	0.339289	0.487632
ENSMUSG00000103593	0.0566009	0.0255318	0.059721	0	0.0500684	0.0574242	0	0	0	0	0	0
ENSMUSG00000053560	55.0812	41.5809	15.0422	79.1004	88.6348	81.9333	8.30045	6.58956	7.16476	5.90581	7.28786	7.66497
ENSMUSG00000118487	1.56803	2.18624	3.30893	4.26673	3.40459	1.73546	0.755548	1.57857	0.929671	0.622344	1.50886	2.06529
ENSMUSG00000031517	0.268779	0.121242	0.526678	0.430986	0.18681	0.194778	0.746226	1.24291	0.923417	1.08963	0.914466	2.0514
ENSMUSG00000110649	0.438791	1.4515	1.08029	1.71991	1.68198	0.593565	3.87621	2.36728	3.21942	3.06512	2.4513	2.51646
ENSMUSG00000033624	1.38718	2.02671	0.531057	2.50647	2.53017	1.73117	3.86059	3.54497	4.4534	5.03791	3.16186	2.60118
ENSMUSG00000070025	0.552746	0.664893	0.648018	0.525229	0.488952	0.623095	0.108508	0.418535	0.300408	0.160881	0.270869	0.556139
ENSMUSG00000033751	2.54912	3.19283	3.08133	3.01601	3.7217	2.81217	1.33362	1.56007	1.53336	1.36142	1.50629	1.77043
ENSMUSG00000031647	0.0361113	0.0570124	0.0285765	0.0772057	0.0479154	0.0274774	0.0957005	0.0999737	0.0662375	0.11036	0.119448	0.122624
ENSMUSG00000045746	0.024969	0.112631	0.158072	0.240226	0.0662616	0.101329	0.132343	0.319044	0.325686	0.283428	0.352392	0.36176
ENSMUSG00000052837	38.4664	22.0464	6.1418	40.6329	51.6098	72.8266	7.18	4.1359	4.59229	2.717	3.83313	3.52209
ENSMUSG00000109610	1.33418	0.823553	1.33363	1.20104	0.745387	0.712412	0.248125	0.538346	0.744186	0.30657	0.433575	0.699444
ENSMUSG00000110386	0.916845	0.206787	0.310945	0.105011	0.260688	0.896959	0.0578518	0.0557862	0	0.142957	0.115532	0.0889527
ENSMUSG00000110520	0.121662	0.292693	0.128369	0.476873	0.107621	0.0411439	0.644847	1.00182	0.46285	0.672802	0.286174	0.257059
ENSMUSG00000110494	0.587411	1.79365	1.95473	2.02873	1.31902	1.60449	2.71429	4.69588	2.8364	3.66928	3.78641	2.57774
ENSMUSG00000037852	0.0236578	0.0213434	0.299544	0.455222	0.0418548	0.0720058	0.292585	0.544124	0.443589	0.475119	0.333888	0.814064
ENSMUSG00000109731	0.0998759	0.18021	0	0.320301	0.618442	0.202657	1.76457	0.850784	1.22132	0.69767	0.616687	0.72352
ENSMUSG00000036469	0.129562	0.241566	0.0729088	0.147735	0.175733	0.210314	0.343359	0.279594	0.556277	0.452519	0.281899	0.344143
ENSMUSG00000031824	1.73265	1.51272	1.04186	2.09119	2.62038	1.97522	0.534885	0.325342	0.637903	0.431095	0.419058	0.708561
ENSMUSG00000066362	8.37509	8.07326	5.20522	7.11329	7.91593	8.03133	2.43236	2.93188	2.89939	4.10724	3.33954	3.5322
ENSMUSG00000015568	2.96305	4.01241	2.98964	2.67631	2.30842	2.63561	4.79269	5.46459	5.55625	5.9769	6.41197	10.023
ENSMUSG00000048967	0.701401	1.01245	0.888079	0.224938	0.62045	0.640443	0	0.358489	0.17154	0.183733	0.185607	0.127027
ENSMUSG00000036199	123.595	117.112	152.377	110.128	92.3523	94.4572	43.3239	49.8045	47.5431	41.3583	55.141	60.7171
ENSMUSG00000110545	25.9673	23.9175	20.8001	28.4856	23.8122	18.6208	11.4095	7.52775	9.86418	8.66593	11.3926	15.8812
ENSMUSG00000025316	2.55939	1.53654	2.8576	1.38291	2.55215	1.80347	0.748162	0.840367	0.834594	1.16209	1.10827	0.77534
ENSMUSG00000036151	13.9941	16.4916	16.3757	12.9118	14.1884	16.24	6.76906	7.52306	7.78202	7.71143	8.592	8.08537
ENSMUSG00000036120	4.97894	4.99718	10.671	5.48879	4.36301	4.12001	2.52903	2.63754	2.34659	2.93454	2.63508	3.05736
ENSMUSG00000071078	1.63129	1.6086	2.88203	1.45996	1.04031	0.731285	0.368641	0.387794	0.371125	0.331254	0.702727	0.687055
ENSMUSG00000006517	36.0578	15.2467	37.4499	7.70203	35.3326	35.437	6.5407	16.7154	11.5578	6.84197	6.17957	11.5151
ENSMUSG00000110256	0	0.0489537	0.0858801	0.0870092	0.143999	0.0275257	0.143803	0.184891	0.11059	0.236901	0.358976	0.147407
ENSMUSG00000031548	0.0423536	0.0764202	0.0297922	0.105644	0.124885	0.143232	0.24943	0.336733	0.115092	0.32051	0.211701	0.140625
ENSMUSG00000097654	2.12582	0.168232	0.550913	0.318946	0.164953	1.28647	0.0658917	0.285925	0.182423	0.0976948	0.0986912	0.472802
ENSMUSG00000056313	68.665	23.5079	26.1946	12.2825	18.6939	64.4945	4.34995	9.55442	5.74271	6.8675	7.96309	6.16205
ENSMUSG00000108820	0.448974	0.250746	0.338374	0.205694	0.226947	0.520577	0.0566595	0.309606	0.0348586	0.0373363	0.13201	0.154879
ENSMUSG00000109863	0.207963	0.11257	0.131656	0.0444622	0	0.084395	0.0367422	0.0354302	0	0	0	0
ENSMUSG00000090778	1.06573	0.240366	4.31048	0.47469	0.157121	0.0901022	0.0784538	0.226957	0.144801	0.0775467	0.235013	0.32168
ENSMUSG00000078967	2.81245	2.9904	2.49057	2.1475	2.44343	2.29288	0.887313	0.598941	0.573196	0.920907	0.575899	0.818596
ENSMUSG00000069862	4.17676	5.02419	2.77478	5.29178	4.51576	5.33613	0.54662	0.922429	1.135	1.0806	0.818716	1.96112
ENSMUSG00000065952	0.957123	0.321297	0.681084	0.356916	0.68914	0.496813	1.49438	3.20438	1.92346	1.12727	1.394	1.43106
ENSMUSG00000037406	0.102701	0.115817	0.108362	0.109787	0.136272	0.234438	0.453622	0.240584	0.502347	0.156932	0.385008	0.325494
ENSMUSG00000110496	0	0.540105	1.07385	0.511984	0.635495	0.364429	1.1106	1.27494	0.927304	2.50917	1.373	1.8974
ENSMUSG00000110659	0.863263	2.62848	5.80667	2.07635	0.954538	0.656864	5.71944	4.68794	3.87065	7.53776	8.56646	8.11019
ENSMUSG00000001065	3.63866	4.9341	6.01795	3.65108	3.1101	2.31007	1.75507	1.92059	1.79254	1.84198	2.27427	2.20333
ENSMUSG00000087687	7.87076	8.40878	23.3112	8.15549	6.29056	6.44423	3.29348	3.96985	3.37707	3.10469	4.2021	5.25159
ENSMUSG00000089665	1.88949	1.56258	2.82433	1.34657	1.67142	0.958486	0.417286	0.670644	0.256727	0.412462	0.694447	0.570326
ENSMUSG00000110588	4.5395	0.0626846	0	0	0.0204877	3.45414	0	0	0	0	0	0
ENSMUSG00000031762	6.71818	0.189404	0	0	0	7.02889	0	0	0	0	0.0925929	0
ENSMUSG00000031765	316.691	9.51916	2.35205	3.97163	5.82805	375.676	1.61913	1.60352	2.34227	2.29248	2.44695	2.37743
ENSMUSG00000110679	12.4985	13.6176	10.0428	10.1748	10.4607	10.7295	3.0575	5.24147	5.09454	4.70112	4.74906	5.7459
ENSMUSG00000031766	0.00555115	0.0100162	0.0117143	0.0237366	0.0196419	0.0168957	0.127499	0.10876	0.135763	0.169649	0.142	0.115614
ENSMUSG00000089712	0.681328	2.89124	0.63901	1.86131	1.13842	1.17767	0.378958	0.687862	0.411434	0.638984	0.690018	0.137102
ENSMUSG00000090105	0.400801	3.18199	0.930368	3.34194	2.05635	0.731934	0.141624	0.409702	0.392092	0.839922	1.48485	0.217761
ENSMUSG00000031770	139.321	251.214	108.394	184.823	314.468	219.133	65.9773	69.9093	82.0235	80.8771	83.7089	56.3471
ENSMUSG00000110504	0.0963924	0.0579748	0	0.103043	0.0284225	0.0651963	0.113535	0.136852	0.288133	0.168334	0.0850254	0.261857
ENSMUSG00000048644	2.13893	0.872947	1.39709	0.653287	0.495541	0.41334	0.179952	0.477197	0.0415168	0.489146	0.628898	0.50727
ENSMUSG00000110317	0.567057	0.635601	1.59551	0.84498	0.380008	0.45327	0.743804	1.78579	1.37283	1.92053	2.16748	1.80497
ENSMUSG00000023073	39.1568	6.11567	6.88589	6.80161	9.31033	41.1139	4.32053	9.4469	5.44147	5.97102	2.26853	3.79613
ENSMUSG00000043192	0.90516	0.855493	1.22793	0.737228	0.610051	1.53054	0.228458	0.330451	0.421663	0.376362	0.3802	1.09286
ENSMUSG00000051495	27.3381	27.974	30.4091	26.2629	21.3884	24.506	5.81747	6.68616	8.48876	7.82962	10.8032	5.73222
ENSMUSG00000038917	0.20432	0.955172	0.940727	1.33036	2.21816	0.508808	0.0656339	0.142403	0.151425	0.0324375	0.19661	0.0672789
ENSMUSG00000109674	1.17391	1.39504	0.888389	1.74821	0.845062	0.80494	3.10388	4.52406	2.937	2.55902	5.26308	3.70218
ENSMUSG00000038894	2.6259	8.97404	8.20896	8.50471	19.2649	19.54	1.70742	2.17033	3.43785	2.19058	4.51194	1.45851
ENSMUSG00000055148	6.41628	4.46202	1.93932	3.82245	3.19261	6.98427	1.91887	1.48028	2.07049	1.45899	1.65073	1.96696
ENSMUSG00000109933	1.49394	1.13498	1.49333	1.34485	0.834643	0.638176	0.0694591	0.334895	0.2564	0.480592	0.693562	0.356
ENSMUSG00000031622	7.28526	6.86027	5.41091	6.76508	6.43702	5.867	2.72108	3.18874	2.88062	3.23927	3.62767	3.43529
ENSMUSG00000110715	0.648144	0.854614	0.210423	0.639566	0.705649	0.556407	0.220216	0.084941	0.0406449	0.130602	0.175912	0.0902939
ENSMUSG00000109645	0.168183	0.606919	0.354909	1.25851	0.743864	1.02378	0.297141	0.143266	0.274215	0	0.14835	0.152294
ENSMUSG00000031673	0.0277283	0.0437774	0.00731421	0.0148207	0.00613203	0.0210987	0.0551132	0.0472403	0.0565121	0.0363174	0.0366877	0.100435
ENSMUSG00000071302	0.671775	0.808072	1.2151	1.16268	0.962107	0.551727	1.82269	1.70311	1.91677	1.78765	2.08805	2.04218
ENSMUSG00000031530	3.89713	0.528396	0.546676	0.818754	1.93291	5.965	0.736291	0.537298	0.532567	0.314715	0.377536	0.305978
ENSMUSG00000098181	2.10604	2.92309	1.19654	1.21227	2.57951	2.13668	0	0	0.396208	0.707283	0.142899	0
ENSMUSG00000031881	0	0.0146848	0.0171745	0	0.0143986	0	0.15817	0.207984	0.132696	0.170554	0.114862	0.132655
ENSMUSG00000031880	0.313118	0.176553	0.289081	0.12552	0.103867	0.198545	0	0.0333408	0	0.136703	0.0690483	0.0354419
ENSMUSG00000031879	19.1021	18.0096	20.1551	18.7644	19.3331	17.2848	7.65179	8.50246	6.6873	7.11253	8.50065	9.55773
ENSMUSG00000074384	0.063962	0.230818	0.134976	0.170938	0.14145	0.0973384	0.367269	0.326913	0.417148	0.251324	0.394935	0.202717
ENSMUSG00000110568	0.607324	0.720932	0.168632	0.341698	0.565506	0.810734	0.423553	0.163372	0.182408	0.307014	0.22556	0.347335
ENSMUSG00000050097	0.253558	0.228752	0.133768	0.232331	0.384504	0.31237	1.56792	1.1571	1.10736	1.36003	0.271584	2.67324
ENSMUSG00000091813	0.176713	0.0683249	0.266363	0.215892	0.223311	0.153671	0.468316	0.387081	0.514503	0.440859	0.445355	0.365755
ENSMUSG00000110488	8.67065	14.319	15.196	18.3807	6.23995	2.23647	36.0906	28.2922	23.0027	47.2223	38.2409	38.7251
ENSMUSG00000057788	7.56785	6.65631	5.18248	6.39989	7.12331	6.20222	2.5326	3.21433	2.73246	3.09233	4.25813	3.85593
ENSMUSG00000055681	43.0756	41.4024	45.489	39.3373	45.2364	38.0993	16.408	17.3589	16.8378	16.5237	18.9168	20.7865
ENSMUSG00000058833	16.4979	16.7788	21.5537	15.7531	14.8336	14.6414	5.23707	6.75267	6.02054	5.29484	6.27518	6.56469
ENSMUSG00000090137	7.16946	4.46073	4.69532	4.80109	3.93642	4.38933	1.34675	1.43906	1.61234	1.22325	1.7809	2.05211
ENSMUSG00000019139	4.40881	3.20028	3.52898	2.97948	2.8017	3.65032	1.23107	1.2087	1.1774	1.17259	1.18455	1.53726
ENSMUSG00000038508	1.49976	7.18611	3.69234	19.4169	29.7468	20.9639	0.765475	1.27755	1.27698	1.25134	1.82266	1.81075
ENSMUSG00000031848	24.499	21.8877	12.6111	20.7862	23.9333	22.5629	7.87939	8.66177	7.46535	7.52868	7.76282	7.32303
ENSMUSG00000007721	22.7459	19.7655	22.9246	22.5257	18.5111	20.8983	9.51622	9.08342	9.04901	9.15198	8.82799	10.4797
ENSMUSG00000045128	170.795	165.582	190.996	142.246	159.089	148.144	73.777	81.7854	78.0963	78.9365	90.261	93.2389
ENSMUSG00000019261	1.23245	0.951041	1.2186	0.803748	0.815943	0.841448	0.280741	0.356554	0.360185	0.365481	0.471767	0.421137
ENSMUSG00000002393	14.5463	12.0405	8.42727	11.4357	11.879	11.8608	6.25132	6.25724	5.66778	5.96223	5.53024	6.67031
ENSMUSG00000046295	0.265425	0.261227	0.432814	0.128972	0.106723	0.122402	0	0.0822181	0	0	0.0425681	0.240348
ENSMUSG00000007950	1.27109	1.76105	1.19746	1.18085	1.48579	1.25887	0.574795	0.515601	0.518111	0.369958	0.507207	0.52069
ENSMUSG00000034880	43.3182	37.5207	41.9509	36.089	36.4297	32.9096	16.4385	18.1036	18.0715	15.982	20.0916	20.9019
ENSMUSG00000046718	215.587	239.821	254.589	222.497	212.412	212.066	68.9568	72.6083	69.8217	69.4726	73.4369	87.2731
ENSMUSG00000031807	8.90649	10.236	10.2785	8.13836	9.5151	7.90653	3.73144	4.14212	4.07085	3.87415	3.84145	4.69967
ENSMUSG00000043243	0.329422	0.203343	0.457344	0.185343	0.230054	0.158312	0.137845	0.118154	0.0989407	0.105973	0.0611737	0.2041
ENSMUSG00000043794	0	0.0507148	0.0889696	0.0901393	0.0497264	0	0.124147	0.215485	0.160396	0.220881	0.297512	0.203614
ENSMUSG00000071076	26.1408	10.5223	18.2446	10.489	12.872	14.3123	6.73799	6.11891	4.40701	5.52852	6.98929	7.61096
ENSMUSG00000033186	4.06993	3.62831	3.20166	4.83988	3.87715	3.71377	9.93498	9.62126	9.18807	9.5888	9.43169	9.6388
ENSMUSG00000114977	0.29818	0.484216	0.503388	0.255003	0.474779	0.847048	1.00095	1.42241	1.70159	0.885231	1.20988	0.756026
ENSMUSG00000089840	0.0405274	0	0.128285	0	0.03585	0	0.143205	0.138092	0.165195	0.212324	0.285986	0.183493
ENSMUSG00000114321	3.53715	2.872	4.85178	1.8906	2.34669	2.15316	1.24986	1.50655	0.432537	0.463281	2.34003	1.60149
ENSMUSG00000110273	0.687342	1.36422	2.17569	1.17562	1.70244	1.53415	2.67162	4.56695	2.68963	3.601	2.78892	3.2365
ENSMUSG00000021967	6.89062	8.15681	8.85675	6.78569	6.26159	6.16466	2.80374	3.46847	2.92786	2.66193	3.66525	4.53791
ENSMUSG00000115823	0	0.207007	0.363155	0.367929	0	0.116396	0.405393	0.684106	0.654701	0.601059	0.708387	0.311665
ENSMUSG00000022126	0.0941263	0	0	0.0503103	0	0.0477477	3.55465	3.38763	3.56814	3.34917	3.79846	3.92075
ENSMUSG00000115099	0.0595641	0.0671711	0.0785594	0.238777	0.0526896	0	0.342017	0.342489	0.157814	0.208038	0.118215	0.188779
ENSMUSG00000021898	0.0484294	0.0436915	0.0510991	0	0.1071	0.0982676	0.213909	0.165017	0.217145	0.0634307	0.27767	0.153489
ENSMUSG00000040717	0.0224755	0.0405534	0.0533575	0.0480524	0.0248519	0.0399042	0.0744543	0.086155	0.0687097	0.0588748	0.054519	0.167905
ENSMUSG00000098183	0.286087	0.451673	1.81115	0.611652	0.759206	1.08843	1.26362	2.13238	2.91532	1.43637	2.83894	2.84965
ENSMUSG00000089726	6.17931	2.20472	5.15702	2.07127	0.988228	1.43448	1.66537	1.51669	1.28073	1.55466	1.73989	1.64388
ENSMUSG00000100486	1.18319	0.0593023	0	0	0.0290733	0.566857	0.0290337	0	0.0267936	0	0	0.0595228
ENSMUSG00000114292	3.71993	0	0.14537	0.589124	0.974993	2.23647	0.243417	0	0	0	0.121528	0.249518
ENSMUSG00000114488	8.01258	0.158873	0	0	0.233664	2.14394	0	0	0.0717809	0.076883	0.0776671	0.159463
ENSMUSG00000114571	18.2651	0	0	0.336643	0.557139	6.07041	0	0	0	0	0	0
ENSMUSG00000035184	10.2545	1.26384	1.15293	2.03666	2.1934	10.2473	1.08902	1.13367	1.57602	1.45563	1.54462	1.87744
ENSMUSG00000022129	0.418818	0.396737	0.209905	0.839465	0.842844	0.902933	0.462471	0.303251	0.38411	0.237705	0.230893	0.104294
ENSMUSG00000021994	0.0631198	0.0854171	0.208123	0.0843435	0.0977111	0.0400237	0.236976	0.248677	0.24442	0.227347	0.187908	0.507264
ENSMUSG00000114818	1.28014	0.686696	0.474571	0.48081	0.550893	0.526522	1.71156	1.94517	1.94617	1.57093	1.92265	1.25318
ENSMUSG00000045776	0.310988	0.210423	0.155862	0.2992	0.364502	0.189307	1.46976	0.410614	0.722547	0.651709	0.363467	0.302727
ENSMUSG00000035121	0.147634	0.177588	0.116829	0.15782	0.0979462	0.174745	0.391252	0.345842	0.361065	0.225592	0.227893	0.334215
ENSMUSG00000035067	1.15657	0.606104	0.852432	0.845456	0.33852	0.552183	0.375622	0.427408	0.249582	0.319301	0.442578	0.454343
ENSMUSG00000022132	0	0	0	0.0254658	0	0	0.0420883	0.121756	0.0388409	0.0624025	0	0.0431431
ENSMUSG00000102112	0.580242	0.71978	0.918342	1.24055	0.384956	0.367926	0.192216	0.123569	0.295643	0.379988	0.255909	0.32839
ENSMUSG00000090674	0.2263	0.10208	0.0596936	0	0.150136	0.114796	0.399819	0.144579	0.645699	0.444596	0.0998068	0.35861
ENSMUSG00000048922	0.0864018	0.077949	0.10256	0.115454	0.0955373	0.0767012	0.00954075	0.0368003	0.0616324	0.0471522	0.0571597	0.0391195
ENSMUSG00000092499	0.42204	0.761502	0.333978	0.789528	0.933326	0.321134	1.86411	1.43804	1.89232	1.65831	0.930677	1.05096
ENSMUSG00000022066	0.672733	0.827617	0.209719	0.612911	0.520705	0.496377	0.209349	0.169314	0.330304	0.133503	0.134864	0.193829
ENSMUSG00000033730	0.39225	0.0126384	0	0.0748774	0.148705	0.170552	0.0123753	0	0.0342613	0.0611609	0.0370708	0.0380562
ENSMUSG00000097431	0.331603	0.503135	0.286267	0.612287	0.439997	0.290549	1.13178	1.45088	1.13047	1.00025	1.35613	1.66516
ENSMUSG00000033405	0.241443	0.202264	0.10918	0.258102	0.122044	0.139974	0.38087	0.499488	0.421781	0.271056	0.334669	0.327949
ENSMUSG00000057886	0	0.100878	0.117981	0	0	0	0.296333	0.0952508	0.364626	0.0976358	0.887684	0.202507
ENSMUSG00000058351	5.03288	5.01272	5.18287	5.98271	3.56162	3.43129	1.38714	1.64629	1.18165	1.58204	1.63369	2.36985
ENSMUSG00000049960	9.01697	8.40599	5.45924	8.56044	8.24216	7.68878	3.24307	4.55375	3.69293	3.43053	4.48813	4.25751
ENSMUSG00000065147	21.8405	12.8503	36.5706	16.7493	13.0199	10.1157	9.64679	6.47119	5.41891	3.73119	8.3761	10.3185
ENSMUSG00000101009	0.0194221	0.017522	0.0614781	0.0830484	0.0859024	0.0788182	0	0	0.0316667	0	0.0171317	0
ENSMUSG00000034795	1.08832	0.673267	0.459325	0.698046	0.687652	0.977961	2.47218	2.33093	2.38284	1.76482	1.97482	2.87203
ENSMUSG00000115637	2.38051	2.60783	1.07646	3.27183	4.36195	3.4502	0.450623	1.44844	0.693091	1.0393	1.19988	1.23178
ENSMUSG00000046005	0.0791933	0.100024	0.200541	0.0338629	0.0980747	0.112483	0.167899	0.485713	0.361539	0.193618	0.223534	0.329873
ENSMUSG00000057132	0.0711098	0.0458236	0.0911075	0.0814458	0.0359444	0.0257657	0.170504	0.138455	0.0952373	0.124182	0.14785	0.142581
ENSMUSG00000115662	0.604506	0.200925	0.26856	0.27209	0.337729	0.613299	0.0281059	0.0271023	0.0259373	0	0.0280642	0
ENSMUSG00000105868	0	0	0.0360674	0.0121805	0	0.0231202	0.0301968	0.0291186	0.0371559	0.0596954	0.0402028	0.103179
ENSMUSG00000021822	0.391149	0.235255	0.0550281	0.19513	0.207603	0.423294	0.437677	0.644181	0.637749	0.774157	0.736049	0.330582
ENSMUSG00000094974	0.986445	1.14421	0.594756	1.05451	1.37122	0.714852	0.373461	0.480169	0.344647	0.246096	0.124303	0
ENSMUSG00000021770	2.33513	3.71038	1.95232	3.55865	2.37296	2.77077	5.79586	6.30473	7.3709	5.56658	5.95833	5.69968
ENSMUSG00000021773	0.349849	0.247989	1.00193	0.32056	0.287366	0.278879	0.198675	0.127721	0.142603	0.218198	0.176339	0.158398
ENSMUSG00000105703	1.19409	3.85374	1.9743	2.13185	5.93474	29.8118	4.01274	0.702584	0.561993	1.64458	0.868682	1.38225
ENSMUSG00000010406	32.1139	28.4198	42.9865	26.5356	25.3551	26.1439	12.3899	11.426	12.1599	10.8859	14.1389	14.918
ENSMUSG00000115649	0.730453	0.453057	0.770719	0.14641	0.0403843	0.138952	0.120988	0.116668	0.111653	0.0797263	0.0402697	0
ENSMUSG00000043681	119.665	89.396	186.758	85.3884	57.9452	57.8631	22.4516	20.8767	24.9125	24.5698	23.7528	33.1516
ENSMUSG00000059674	1.07914	0.383043	0.821305	0.453874	0.281683	0.466652	0.14065	0.150698	0.201908	0.154471	0.171651	0.320389
ENSMUSG00000057156	0.491111	0.395931	0.385881	0.413295	0.406701	0.222624	0.987678	0.809995	0.834807	0.766409	0.986215	0.927274
ENSMUSG00000074553	3.55377	4.38729	6.51258	6.39825	3.14361	4.93378	1.32183	1.75262	1.5248	0.489954	1.48485	1.35496
ENSMUSG00000060680	0.741421	1.17055	0.586719	1.38701	1.39368	0.846231	0.40935	0.315787	0.302213	0.24277	0.245246	0.251765
ENSMUSG00000115160	1.10417	0.996151	0.466016	1.53446	0.976737	1.23226	0.0975409	0.658406	0.270045	0.28924	0.389586	0.399942
ENSMUSG00000022211	0.0573548	0.0258718	0.23198	0.030656	0.0422794	0.0678872	0.0168888	0.0162857	0.0233785	0	0.0337275	0.0432801
ENSMUSG00000049092	0.0210996	0.0951769	0.0445254	0.0751845	0.0622147	0.0356774	0.111834	0.185726	0.103206	0.0491294	0.148891	0.178324
ENSMUSG00000115324	0	0	0	0	0	0	0.282934	0.116928	0	0.0399518	0.0807185	0.290025
ENSMUSG00000022215	11.5691	9.86384	22.4017	14.6098	12.1457	6.38464	6.17692	8.28476	5.02666	4.7734	4.31744	4.77758
ENSMUSG00000082475	2.91606	4.71348	1.5384	4.67589	3.43934	2.4654	1.288	1.34551	1.28768	0.84874	0.96457	1.32028
ENSMUSG00000044285	14.5903	29.2445	4.41758	25.8367	28.9552	23.4909	7.50915	8.10562	8.22264	8.91787	9.56838	7.18036
ENSMUSG00000090381	1.09245	0.862376	0.432251	0.802878	1.69114	0.969795	0.542841	0.348972	0.222648	0.596183	0.542037	0.494619
ENSMUSG00000002319	4.99709	4.19813	5.37019	3.95694	3.92921	3.80903	1.90354	1.92566	1.65968	1.99697	2.46044	3.0406
ENSMUSG00000115098	2.15314	2.15833	1.0097	3.32467	2.53952	1.21359	2.32472	5.2986	4.48575	7.52023	5.06462	2.81626
ENSMUSG00000115764	0.0929568	0.0838627	0.098081	0	0.246685	0	0.492699	0.237553	0.303123	0.324668	0.819949	0.252524
ENSMUSG00000010376	54.1853	44.9983	46.7397	50.7553	44.1213	41.8632	22.4847	23.2246	20.9494	23.3787	24.8261	28.2784
ENSMUSG00000015437	0.687725	0.697999	0.498874	1.10276	0.494286	1.87514	0.341733	0.183073	0.105122	0.300251	0.303313	0.233532
ENSMUSG00000021775	6.42452	5.64158	2.94986	7.03856	6.44011	8.34716	16.7538	17.322	16.41	15.195	18.6213	14.9314
ENSMUSG00000021733	0.495378	0.450578	0.274196	0.590326	0.405878	0.506703	0.986414	0.83359	0.906996	1.04946	0.974208	0.955983
ENSMUSG00000094242	0.731319	0.923682	0.462979	1.01631	0.646915	1.03874	0.323018	0.373781	0.178857	0.446996	0.580571	0.596004
ENSMUSG00000079101	0.801601	0.525949	0.845789	0.856908	0.709086	1.33079	0.193124	0	0.0594078	0.0636304	0.385676	0.197964
ENSMUSG00000095304	5.6048	4.35684	5.20709	4.37116	3.08701	3.2902	1.08988	2.43224	1.60927	1.6621	2.14545	3.44736
ENSMUSG00000032360	0.110184	0.0542209	0.105689	0.0749551	0.177214	0.0609747	0.336249	0.170654	0.302139	0.0787171	0.176711	0.281183
ENSMUSG00000032786	128.835	30.5482	79.3134	130.04	104.362	45.4393	19.1113	9.75095	10.049	28.1696	27.9542	12.9364
ENSMUSG00000044938	0.0190093	0.0171496	0.120343	0.0203209	0.0168154	0	0.117548	0.0809647	0.170466	0.0829919	0.050303	0.172134
ENSMUSG00000048758	63.6967	67.7021	97.92	57.0164	55.6664	52.4994	29.1512	31.8926	30.5664	30.0108	38.1016	42.7876
ENSMUSG00000032065	0.48601	0.767311	0.512801	1.16897	0.644877	0.554714	1.66367	2.43227	1.53531	1.69748	2.46501	1.32028
ENSMUSG00002076161	3.7295	7.23398	6.88641	9.1697	1.48458	1.13512	2.47094	1.90617	2.58433	1.46542	1.80934	2.36401
ENSMUSG00000091639	0.592179	0.328766	0.0961266	0.438256	0.644718	0.878081	0.281681	0.310426	0.259948	0.1591	0.120542	0.0824973
ENSMUSG00000041248	0	0.0167071	0	0	0	0	0.0490777	0.0788756	0.0603881	0.0485103	0.03267	0.0335385
ENSMUSG00000023495	7.20201	5.15359	8.89605	7.48249	3.47964	3.75609	2.75948	2.51312	2.02783	2.56342	3.68662	3.2608
ENSMUSG00000032575	29.7582	44.6711	46.2386	42.8958	69.9228	39.4847	19.3098	23.0516	21.8323	17.1595	18.0143	30.1347
ENSMUSG00000044694	0.0125098	0.101573	0.0527975	0.0401187	0.044264	0.0253835	0.143662	0.149189	0.173371	0.0436927	0.176553	0.226558
ENSMUSG00000036027	0.742164	0.334779	0.217521	0.176304	0.291781	0.209155	1.4205	1.58051	1.10922	0.612034	0.981967	0.672047
ENSMUSG00000034584	0.246447	1.20168	0.501491	1.19807	0.970636	0.601267	1.81423	1.96938	2.12869	2.31586	1.3716	1.20615
ENSMUSG00000034218	0.45973	0.592506	0.264585	0.593569	0.644336	0.375557	1.20253	1.22063	1.08541	1.18863	0.811034	0.827188
ENSMUSG00000074345	0.242316	0.157885	0.24147	0.187081	0.119083	0.0956047	0.511361	0.561907	0.26339	0.352639	0.569976	0.268184
ENSMUSG00000111681	0.257002	0.231859	0.0451948	0.20605	0.0757801	0.239012	0.416224	0.492581	0.541246	0.486214	0.528955	0.426656
ENSMUSG00000119127	1.15371	2.08168	2.43461	1.23331	1.53083	1.17049	9.68207	9.82775	3.76212	9.57013	5.08828	4.70119
ENSMUSG00000099927	0.61878	0.628024	0.326445	0.744157	0.752626	1.02014	0.0683275	0.263551	0.252223	0.135075	0.682263	0.49028
ENSMUSG00000099779	0.872911	0.304844	0.44566	0.270911	0.249086	0.628496	0.223872	0.335811	0.160688	0.270458	0.198703	0.101993
ENSMUSG00000035878	3.77827	7.22856	3.37435	8.07791	5.02859	4.11354	10.5194	11.8855	10.9973	10.6873	13.995	7.59945
ENSMUSG00000099980	3.08616	2.78424	1.28538	2.69137	3.01735	2.88386	0.860927	1.03773	1.32417	1.13463	1.57603	1.3973
ENSMUSG00000010044	0.579834	0.261554	0.734156	0.340912	0.076937	0.147067	0	0.0246963	0.118174	0.0506294	0.204583	0.131263
ENSMUSG00000079334	13.0139	16.3665	35.7221	16.5478	11.9794	6.39315	7.81403	7.05158	5.05737	7.10853	9.59772	8.66555
ENSMUSG00000034007	0.648163	0.697599	0.227964	0.376831	0.633709	0.72681	1.69764	1.12364	1.36271	1.18156	1.14346	0.761976
ENSMUSG00000118653	2.06161	1.52175	1.31834	1.2021	1.04999	1.3944	0.607064	0.425737	0.458366	0.381847	0.330635	0.622279
ENSMUSG00000032288	35.1369	34.7729	34.6069	34.2049	34.3907	34.2247	13.4543	15.3069	14.1044	13.4737	19.091	18.7516
ENSMUSG00000074516	34.8479	36.3111	19.5377	29.4169	39.6985	35.8766	4.203	3.50523	3.77388	4.04212	4.99076	4.54122
ENSMUSG00000110161	0.226507	0.408696	0.238994	0.605339	0.300548	0.114901	0.900419	1.15769	0.461637	0.791119	0.59939	0.922986
ENSMUSG00000053070	0.155084	0.104934	0	0.0414459	0.0685924	0	0.239747	0.29724	0.31607	0.236975	0.170994	0.105324
ENSMUSG00000025602	0.143283	0.186717	0.201576	0.136151	0.0985806	0.0969116	0.464105	0.311918	0.376382	0.222419	0.337031	0.38924
ENSMUSG00000032583	6.59605	6.48277	8.18105	6.3507	5.15856	5.45109	3.39578	3.29313	3.29402	3.28023	3.14029	3.26333
ENSMUSG00000032300	28.1557	2.989	5.75993	6.04992	8.92784	27.5365	1.22903	1.36594	1.17265	1.31778	1.47682	2.3702
ENSMUSG00000097073	0.868419	0.827807	0.829848	2.38215	2.04368	1.91171	0.651352	0.516433	0.534308	0.472135	0.592575	0.400606
ENSMUSG00000097445	0.468161	0.333442	0.415973	0.1317	0.087185	0.0499969	0.370032	0.650672	0.602616	0.516359	0.738969	0.892486
ENSMUSG00000015656	619.816	364.482	433.803	334.988	524.174	568.118	103.054	109.46	111.482	120.371	95.2053	118.424
ENSMUSG00000032353	5.98371	10.0534	12.5585	9.61802	17.7204	7.80839	4.48154	4.67241	5.86783	3.88074	4.03506	7.26379
ENSMUSG00000031931	0.577294	0.977859	0.808012	0.843823	0.958802	0.705219	1.68603	1.6459	1.73843	1.64596	2.04726	2.00567
ENSMUSG00000070284	4.98662	8.37772	5.51874	9.54784	17.8208	7.03784	3.60239	3.68144	4.28203	2.86408	3.42112	5.41861
ENSMUSG00000104263	0.0738096	0.249708	0.0778783	0.118353	0.0816137	0.0374416	0.407514	0.345807	0.345986	0.338354	0.325528	0.751909
ENSMUSG00000032591	74.1389	92.1188	179.629	83.9213	88.658	70.6217	48.4509	58.9241	52.7876	45.4367	51.3397	53.6187
ENSMUSG00000053128	0.135618	0.152938	0.304075	0.253707	0.194945	0.189187	0.509163	0.476542	0.386958	0.325649	0.388783	0.521924
ENSMUSG00000090602	0.289781	0.0653578	0.0764387	0.309774	0.128168	0.367494	0.319985	0.987389	0.590592	0.695827	1.08634	0.524807
ENSMUSG00000110827	1.26727	1.95031	0.471926	2.0719	1.64854	1.66384	4.34622	3.87353	5.40862	4.16579	2.49867	2.02507
ENSMUSG00000032611	1.0487	0.270315	0.316145	0.320301	0.176698	0.405314	0.0441144	0.170157	0.0407107	0.261626	0.264294	0.04522
ENSMUSG00000084786	19.204	20.2155	24.1311	19.5777	16.1847	16.1067	7.70399	8.92985	8.44444	7.87911	9.90616	11.5716
ENSMUSG00000032172	0.231607	0.104474	0.0977497	0.0990348	0.061463	0.0234976	0.184138	0.295939	0.207693	0.222456	0.163436	0.377507
ENSMUSG00000090516	6.62713	5.39264	12.2025	5.9731	4.59786	5.27335	1.1479	0.996223	1.05934	1.58848	1.1462	2.35334
ENSMUSG00000038742	6.5937	8.72935	3.66384	8.00792	7.48932	6.57086	2.06797	2.95795	3.08526	2.75948	2.78762	4.09827
ENSMUSG00000049932	5.84231	5.99497	9.97591	4.52911	7.81121	4.11743	2.28502	1.78554	1.63608	2.0639	2.95039	4.76535
ENSMUSG00000004100	11.1299	3.18477	9.14103	3.65834	2.74089	4.33218	1.55242	2.17983	1.43264	2.46323	2.63793	2.47075
ENSMUSG00000060467	3.80486	3.05122	3.56854	2.71159	3.86435	3.57426	1.49385	0.960337	0.804176	1.72267	1.36733	1.65889
ENSMUSG00000032115	39.0658	56.7554	33.0313	61.0721	97.4863	56.7747	17.1872	21.0968	21.06	20.7231	15.4523	23.153
ENSMUSG00000103621	0.0638297	0.172755	0.101022	0.10235	0.112926	0.032379	0.253737	0.163118	0.156107	0.250804	0.506723	0.520194
ENSMUSG00000111394	0.0793971	0.3868	0.100529	0.1358	0.168561	0.193325	0.252497	0.297588	0.453086	0.471425	0.392192	0.445755
ENSMUSG00000062933	360.388	350.814	68.4485	160.511	179.622	155.53	52.6337	63.6307	140.994	234.278	94.4447	58.7436
ENSMUSG00000019039	15.0667	17.8291	30.7612	18.1732	15.5713	14.012	8.18546	9.9467	9.15066	8.94595	9.30299	8.36787
ENSMUSG00000032289	0.0573719	0.0318518	0.037252	0.0377417	0.062462	0.0402967	0.0506814	0.146615	0.093542	0.115605	0.0817487	0.151859
ENSMUSG00000103857	0.0430277	0.116455	0.136199	0.137989	0.133216	0.0218268	0.133035	0.20159	0.245541	0.187853	0.284653	0.428589
ENSMUSG00000025650	0.132003	0.0757838	0.177265	0.0769693	0.0530763	0.194797	0.0318025	0.0817785	0.0440231	0.0366739	0.105851	0.0543326
ENSMUSG00000035048	18.9039	20.8965	28.2203	20.2359	16.7221	16.9132	8.78553	10.728	7.91716	9.45486	11.8647	12.2271
ENSMUSG00000032478	6.56253	12.0544	13.8798	13.999	19.1151	11.2466	5.22274	6.14423	6.48259	5.00748	4.2763	9.52947
ENSMUSG00000007892	744.514	782.935	539.408	690.1	706.184	670.886	192.314	218.533	234.954	198.839	236.218	282.484
ENSMUSG00000059412	0.0308231	0	0	0.0164749	0	0.0156357	0.340358	0.315077	0.276406	0.322966	0.299072	0.334933
ENSMUSG00000032553	6.73816	9.57306	6.82096	9.54252	14.0097	8.09239	3.76476	3.47089	4.4837	4.53839	4.16558	6.37536
ENSMUSG00000032403	0.987573	1.08585	0.781509	0.890756	0.573296	0.532279	1.30861	2.78666	1.45923	1.99411	2.69501	2.15184
ENSMUSG00000032561	0.454715	0.410229	0.177697	0.342062	0.372439	0.401527	1.7704	0.975535	1.72991	1.1176	1.02501	0.632883
ENSMUSG00000032083	10839.6	7981.18	11007.5	6986.67	7456.2	8204.93	4030.86	4383.88	4200.65	3903.55	4765.49	4003.55
ENSMUSG00000098973	1.00363	1.81089	0.529478	2.68219	0	1.01823	0	0	0	0	0	0
ENSMUSG00000032081	2431.62	2121.95	4023.22	1894.87	1753.76	1730.85	779.164	948.59	784.6	774.249	1038.53	1036.04
ENSMUSG00000111282	23.7094	0.304844	1.51524	0.782633	0.373629	7.62766	0.0746241	0.0239865	0.0918219	0.17211	0.223541	0.127491
ENSMUSG00000032080	158.61	44.7626	54.0382	34.6451	47.0489	76.2838	21.69	32.0685	26.3652	32.2776	25.8274	40.0328
ENSMUSG00000032079	389.185	406.663	285.913	448.191	387.977	389.159	146.561	157.902	144.092	234.685	307.001	122.71
ENSMUSG00000091102	0.0364903	0.131682	0.0770036	0.117024	0.112976	0.037021	0.112822	0.388549	0.178487	0.207105	0.17703	0.148693
ENSMUSG00000036057	9.31506	4.1226	6.57169	4.48569	3.64386	5.76172	2.19305	2.03053	2.11339	2.41707	2.14135	2.55637
ENSMUSG00000038895	2.23744	1.7028	4.0885	1.77716	1.08359	1.30619	0.750855	0.830522	0.733683	0.971376	1.23487	1.01869
ENSMUSG00000032078	56.8826	16.9712	25.1379	25.0448	15.5738	17.7919	11.1242	9.09814	9.19859	15.2976	25.0722	10.9038
ENSMUSG00000032077	6.42266	1.32921	1.41873	1.97258	1.17677	1.42222	1.06144	1.10884	0.734661	1.2615	1.61504	1.03624
ENSMUSG00000101597	0.482213	0.0870075	0.203518	0.103097	0.170624	0.0978454	0.0851959	0	0	0	0	0
ENSMUSG00000031965	0.138912	0.185662	0.135713	0.214495	0.168391	0.114834	0.290875	0.346228	0.314569	0.345913	0.340364	0.559059
ENSMUSG00000044037	11.3836	12.7972	23.2252	13.0663	11.1835	9.77157	6.11707	7.06051	6.04711	5.98222	7.07974	9.04456
ENSMUSG00000036395	0	0	0	0	0	0	0.0120591	0.0348856	0.0222574	0.0178796	0.0180619	0.0247227
ENSMUSG00000111151	0.102276	0.115337	0.134892	0	0.0678537	0.0518816	0	0	0	0	0	0
ENSMUSG00002075972	0.546224	0	0	0.583911	0	0	0.482525	1.86118	2.22648	0	1.92724	2.47309
ENSMUSG00000032500	1.60214	2.94639	1.23533	1.84442	3.36137	1.1253	4.31848	5.61653	4.85602	2.81581	3.24312	4.57551
ENSMUSG00000050503	1.13198	0.262209	0.274384	0.277991	0.216504	0.27935	0.189183	0.065153	0.0872934	0.106855	0.202396	0.166221
ENSMUSG00000086387	0	0	0.158843	0.482795	0.13317	0	0.797932	0.25648	0.613639	0.394353	0.796751	0.681609
ENSMUSG00000032373	0	0	0	0	0	0.00824287	0.064595	0.0346048	0.0596111	0.056754	0.0788325	0.0735711
ENSMUSG00000074232	0.0909479	0.1094	0.0319871	0.0972229	0.0536342	0.0615138	0.214245	0.41319	0.247144	0.26471	0.294151	0.219615
ENSMUSG00000092131	0	0.105865	0.18572	0.188161	0	0.178577	0.310981	0.749693	0.239156	0.307386	0.258767	0.371905
ENSMUSG00000036943	0.612929	0.635322	0.165119	0.627337	0.461437	0.449845	0.875539	1.122	1.1163	1.33229	1.0813	0.850247
ENSMUSG00000111793	0.396934	0.447627	0.732927	0.848642	0.702246	0.201354	1.05194	1.09891	1.29436	1.38637	1.4005	0.808726
ENSMUSG00000074034	0.839773	1.4521	1.18142	1.42138	1.29999	0.922986	0.494561	0.536515	0.513453	0.122211	0.246914	0.570326
ENSMUSG00000035284	1.63217	2.12504	0.927	2.23057	1.89938	1.36776	3.98093	3.65814	3.85284	4.40445	2.8961	2.59588
ENSMUSG00000032224	0.322865	0.202628	0.162926	0.19508	0.211097	0.227868	0.669631	0.573975	0.400533	0.404488	0.321938	0.572012
ENSMUSG00000111429	0.646317	1.16617	1.39489	0.942151	0.571723	0.536496	1.60903	1.42645	2.03573	0.974778	2.48771	2.52724
ENSMUSG00000074028	0	0	0	0	0	0	0.0817472	0.0788283	0.0502933	0	0.0816261	0.027932
ENSMUSG00000092212	0.635013	0.229156	0.714686	0.407296	0.337035	0.30065	0.224384	0.108186	0.103536	0.29572	0.261394	0.268343
ENSMUSG00000052336	0.0959074	0.0618034	0.231301	0.0585855	0.121198	0.152904	0.157343	0.256765	0.245728	0.14356	0.241708	0.669959
ENSMUSG00000032515	21.3801	5.0025	5.83188	4.65464	8.12784	12.1528	4.09764	1.71073	2.05736	1.22594	1.78713	3.62099
ENSMUSG00000064380	1.52028	2.19448	2.24572	1.30014	1.34482	0.925434	0.537196	0.259007	0.247874	0.796477	0.2682	0.825989
ENSMUSG00000103133	0.435507	0.321465	0.20887	0.507879	0.140089	0.361507	0.769441	0.978047	0.645522	0.449413	1.25722	0.860427
ENSMUSG00000110726	2.92848	2.84521	3.08991	5.29782	2.29159	2.17117	1.19399	1.91892	1.01004	1.57358	1.39092	1.73387
ENSMUSG00000111528	0.0487546	0	0.154326	0	0.129383	0.0494637	0.215345	0.290718	0.437206	0.127713	0.0860105	0.264891
ENSMUSG00000090626	0.035078	0.0506341	0.0518164	0.0674969	0.0372355	0.0284706	0.179727	0.179285	0.0800702	0.0796357	0.136142	0.139762
ENSMUSG00000102411	0.134718	0.607692	0.355361	0.648058	0.595849	0.569489	1.11074	1.33885	0.915213	1.03908	0.79221	1.36223
ENSMUSG00000034910	0.0155946	0.0211034	0.0246813	0	0.0137947	0.0158214	0.041328	0.0464943	0.0889916	0.0817003	0.034389	0.0635457
ENSMUSG00000102305	0	0.150744	0.282082	0.142895	0.147806	0.0339042	0.354252	0.427004	0.299677	0.204258	0.235819	0.393392
ENSMUSG00000013419	0.384514	0.220753	0.147531	0.149471	0.154607	0.115259	0.0617589	0.104219	0.0569938	0.0839367	0.123335	0.126613
ENSMUSG00000038412	20.5474	17.3649	17.9953	18.0365	16.6134	16.8706	8.53752	10.2908	8.54089	7.19782	8.68607	11.5461
ENSMUSG00000034593	0.0500358	0.0451407	0.035196	0.040116	0.0221305	0.042303	0.0589344	0.0674857	0.0883793	0.120147	0.069881	0.188786
ENSMUSG00000033590	0.0127304	0.0229699	0	0.0272175	0.0225223	0.00645778	0.0168687	0.0704878	0.0363235	0.055579	0.0449167	0.0576384
ENSMUSG00000036768	0.0168031	0.0252653	0.0295489	0.0239499	0.00495459	0.011365	0.0445307	0.0286271	0.0410949	0.0440159	0.0345837	0.0862217
ENSMUSG00000032599	13.9018	24.0977	21.2335	20.0363	19.1575	26.5296	5.40293	8.94622	8.52456	7.64627	8.62118	5.37343
ENSMUSG00000093803	5.14469	4.62966	7.88199	4.33306	3.48215	3.21607	1.71001	2.08056	1.64162	1.99653	1.81062	1.81169
ENSMUSG00000050578	0.254005	0.104162	0.0974572	0.123423	0.102132	0.163991	0.734348	0.688457	0.978884	0.88716	0.936944	0.899122
ENSMUSG00000049723	0.0511731	0.0461668	0.008999	0.0820558	0.0528115	0.0519174	0.0678082	0.094448	0.146012	0.134049	0.157985	0.262585
ENSMUSG00000037001	0.364945	1.24539	0.887318	1.17037	0.884261	0.241469	1.7521	2.01393	1.99204	1.96737	1.80549	2.0259
ENSMUSG00000020444	17.1547	19.3	13.451	19.453	19.7273	17.8479	7.93366	7.96556	5.92304	6.87271	7.00214	8.16296
ENSMUSG00000069939	27.5968	29.7875	13.1291	20.0843	24.8477	21.1862	7.50948	8.34329	9.03924	7.79917	8.36774	10.7656
ENSMUSG00000085893	0.446192	0.670902	0.392324	0.794963	0.723609	0.226341	0.0656932	0.190043	0.181874	0.194801	0.32798	0.336698
ENSMUSG00000020889	2.7281	11.5098	1.60857	12.8876	11.9243	16.0369	24.9325	30.7918	35.617	23.243	34.7688	25.0487
ENSMUSG00000075576	0.372439	0.458186	0.428694	0.43433	0.239603	0.240454	0.717832	1.35556	1.24209	1.09386	1.28421	1.25703
ENSMUSG00000057948	0.580428	0.368931	0.584587	0.380746	0.245051	0.521954	0.128185	0.134845	0.18282	0.184296	0.162903	0.191124
ENSMUSG00000049892	1.53255	0.172827	0.121277	0.163829	0.440593	0.660806	0.101537	0.0652743	0.0312343	0.234181	0.101387	0.17347
ENSMUSG00000020773	1.42178	1.75097	2.02402	1.544	1.59706	1.35087	0.418659	0.67285	0.699122	0.886755	1.09486	0.919611
ENSMUSG00000024205	2.77854	5.90868	4.81638	3.18241	2.98454	2.6176	0.876613	0.845313	0.323591	0.693183	1.4005	1.61745
ENSMUSG00000020776	4.31609	1.58771	2.05855	2.28992	1.19751	3.76486	0.619047	0.780096	0.740072	0.959554	1.32757	0.915788
ENSMUSG00000020911	2.12954	1.38086	1.299	0.995954	1.44225	5.33376	0.499693	0.765293	0.244132	0.610132	0.528304	1.62704
ENSMUSG00000020838	0.0136224	0	0.0287468	0.043687	0.0120502	0.0138206	0.0481354	0.150854	0.0333161	0.0475789	0.0720962	0.0616773
ENSMUSG00000083899	3.61307	1.55572	0.837538	2.2823	3.97088	3.80447	0.943011	1.39898	0.870252	1.24281	0.796751	1.18972
ENSMUSG00000069917	16.3793	24.2943	59.9509	10.9805	11.542	21.3118	6.62152	2.44368	7.16679	3.63609	7.59123	14.4129
ENSMUSG00000072673	0	0.417958	0.075203	0.266671	0.15762	0.0723107	0.724067	0.485713	0.78441	0.186703	0.848733	0.903565
ENSMUSG00000081929	1.21822	2.19809	3.28485	1.15758	1.79604	1.09862	0.239146	0	0.772432	0.118191	0.716377	0.61285
ENSMUSG00000086826	0.76834	2.31057	2.70231	2.09901	1.6614	0.433064	3.61994	4.21791	3.89742	2.98174	5.42187	6.02984
ENSMUSG00000061878	0.413643	0.0932939	0.0954723	0.0414546	0.125779	0.275402	0.0228378	0.0770784	0.0210758	0.0338607	0.0456081	0.0234102
ENSMUSG00000086859	2.89293	2.7693	8.92421	2.50236	1.36743	1.00821	0.897376	1.7871	1.29622	1.21481	1.77262	1.71975
ENSMUSG00000042549	3.92046	0.474464	0.75669	0.459983	0.718972	0.970117	0.67576	0.407269	0.233858	0.584454	0.463897	0.606109
ENSMUSG00000004296	0	0	0	0	0	0	0.0277201	0.0801908	0.127907	0.109598	0.193753	0.113659
ENSMUSG00000017715	4.01612	2.76701	3.24835	2.42499	2.39571	3.32304	1.51317	1.74506	1.33981	1.49568	1.39863	1.69782
ENSMUSG00000033987	0.187551	0.0587028	0.197889	0.0941079	0.0406297	0.0310659	0.0338121	0.0489072	0.0405643	0.0601581	0.0540192	0.0519893
ENSMUSG00000017132	11.4121	12.6343	10.6069	11.625	11.2555	12.877	5.90633	6.57062	5.21868	4.98235	6.87355	5.9828
ENSMUSG00000098196	0.370933	0	0.313105	0	0.131249	0.150531	0.786423	1.07432	0.665268	0.712554	1.04701	1.07484
ENSMUSG00000082530	2.18044	0.907905	0.707889	0.537896	0.890211	0.510498	0.4445	0.142876	0.27347	0.146454	0.443842	0.607521
ENSMUSG00000081952	0.935201	1.68742	0.197351	1.79951	2.15089	2.27713	0.99137	0.637315	0.15248	0.489954	0.824918	0.338739
ENSMUSG00000083460	0.0612334	0.110486	0.193827	0.196375	0	0.124248	0	0	0	0	0.0540125	0
ENSMUSG00000086245	0.263072	0.578505	0.867418	0.333952	0.639953	0.517116	0.973148	1.68072	0.938276	0.760904	1.23276	1.50375
ENSMUSG00000058163	0.14384	0.100931	0.0674529	0.119594	0.141376	0.259435	0.127066	0.1906	0.338757	0.460521	0.267853	0.419696
ENSMUSG00000040328	0.0522636	0.0353629	0	0.0558696	0.0231158	0.0530238	0.184675	0.155821	0.266291	0.159723	0.149826	0.153809
ENSMUSG00000069892	0.07037	0.0952284	0.129936	0.0940316	0.171183	0.142787	0.365212	0.202311	0.358547	0.314906	0.240528	0.310644
ENSMUSG00000078651	6.40777	1.16056	1.71586	1.32327	0.644116	2.06849	0.450268	0.310136	0.375954	0.593417	0.727926	0.725298
ENSMUSG00000078650	325.671	504.347	508.866	552.565	544.141	815.63	125.991	163.573	149.288	246.479	357.521	100.717
ENSMUSG00000085207	0.375598	0.451804	1.18891	0	0.221499	0.12702	1.21659	1.4931	0.71446	0.983884	0.773047	1.47382
ENSMUSG00000019505	234.069	317.287	118.121	352.994	326.587	333.368	103.354	131.117	126.592	135.011	137.558	139.246
ENSMUSG00000086841	30.5944	22.298	11.2772	20.2802	19.618	21.958	6.84517	8.76308	8.49532	7.46597	13.4344	7.62163
ENSMUSG00000064437	4.28634	1.5468	4.52262	1.83283	1.51666	3.47895	0	0	1.39773	0	0	0.776277
ENSMUSG00000065734	6.85814	2.3202	2.71357	0.916416	3.79164	4.34868	0.757297	0	0.698867	1.49708	1.51235	0.776277
ENSMUSG00000005267	0.0161749	0.0437774	0.0255998	0.0259363	0.0214621	0.0164101	0.092876	0.0620029	0.0461516	0.0847405	0.0285349	0.0732337
ENSMUSG00000034936	2.85839	75.9925	40.2913	81.6419	61.9875	61.5789	9.58731	13.9245	16.967	20.8248	25.9223	9.86804
ENSMUSG00000044807	0.0330897	0.0796066	0.0581896	0.0707455	0.0390276	0.0111903	0.175385	0.0845615	0.125886	0.134834	0.145938	0.259684
ENSMUSG00000020826	0	0	0.0146713	0	0	0.014107	1.32659	1.27922	1.19023	1.14128	1.32463	1.61166
ENSMUSG00000062825	198.128	23.6524	8.79614	78.1953	103.797	343.309	20.965	17.5262	19.2906	19.0396	15.6288	24.0348
ENSMUSG00000043644	0.398858	0.449797	0.420845	0.532972	0.882061	0.809319	0.264259	0.169882	0.0812899	0	0.351823	0.45147
ENSMUSG00000025384	4.18041	1.1325	1.46196	1.19	1.00567	1.81423	0.931074	1.02897	0.714421	0.868607	0.637207	0.804278
ENSMUSG00000025127	130.276	148.337	274.517	143.343	127.323	107.323	67.5066	71.5557	64.4291	67.2402	76.6088	75.34
ENSMUSG00000025135	5.80983	3.07219	3.63169	2.88353	2.68841	3.4301	1.71436	1.88189	1.65174	1.49205	1.78719	2.03364
ENSMUSG00000025137	237.335	191.783	362.283	173.791	145.959	155.4	81.1105	105.121	82.3203	82.0578	94.9085	90.7826
ENSMUSG00000017550	0.0819481	0.221793	0.198871	0.271567	0.231969	0.116396	0.369197	0.495628	0.347392	0.422172	0.46262	0.319086
ENSMUSG00000086507	2.06999	1.92407	2.38265	2.21281	1.44267	2.22738	4.71002	4.75557	3.57956	4.87465	4.92436	3.97605
ENSMUSG00000044894	166.528	168.636	249.157	151.892	124.795	125.824	56.5801	64.7826	59.5796	54.6897	70.6501	77.0155
ENSMUSG00000018238	0.759765	0.164505	0.256527	0.389849	0.134416	0.277494	0.161079	0.0776639	0.148651	0.106145	0.187648	0.165116
ENSMUSG00000072963	0.214038	0.579296	0.79043	0.915224	0.449672	0.0542879	1.06356	1.61815	1.50497	0.817652	1.25079	1.30826
ENSMUSG00000085707	0.163289	0.441943	0.17229	0	0.288887	0	1.00973	1.53006	1.33118	1.28321	1.2963	1.1829
ENSMUSG00000057181	2.17982	2.69109	1.72162	2.50737	2.2327	1.95287	4.8985	4.4847	5.17525	5.01996	4.11539	4.34022
ENSMUSG00000025145	4.72343	6.10453	11.8464	4.78885	4.74202	3.28984	2.36779	2.69838	2.47543	2.58591	3.05869	3.02119
ENSMUSG00000006574	0	0.0227703	0.0133154	0.026981	0	0.0128033	0.0780367	0.0215001	0.0308639	0.0550961	0.0333948	0.159985
ENSMUSG00000018012	1.62304	0.775195	1.00736	0.561331	0.464498	0.774893	0.379527	0.487967	0.311328	0.208411	0.421072	0.778078
ENSMUSG00000000869	0.201217	0.0907658	0.0530772	0.161325	0.222492	0	0.266628	0.214256	0.533121	0.52709	0.399349	0.182207
ENSMUSG00000085078	0.232918	0.140088	0.655354	0.248988	0	0	0	0	0	0	0	0.0703043
ENSMUSG00000091191	0.235585	0.495921	0.455715	0.0839465	0.13893	0.179259	0.624336	0.685661	0.688197	0.514265	0.69268	1.19108
ENSMUSG00000084996	1.44593	1.46754	1.8117	2.22194	1.59882	0.825168	2.71429	2.9253	3.09425	2.91964	4.38427	5.15548
ENSMUSG00000035385	6.61708	1.41903	1.43071	1.44952	1.43936	9.02448	0.622873	0.600633	0.619031	0.568313	0.717636	0.540256
ENSMUSG00000020388	0.216996	0.326278	0.279837	0.206194	0.362575	0.171229	0.0638969	0.102692	0.176901	0.126316	0.0850697	0.218328
ENSMUSG00000020701	0.53924	0.415293	0.0832633	0.590505	0.523542	0.653832	0.243987	0.246479	0.16083	0.241166	0.255227	0.178645
ENSMUSG00000018906	1.21686	1.30309	0.960342	1.23736	1.41772	1.52563	0.603021	0.665763	0.733928	0.492389	0.558496	0.636052
ENSMUSG00000020893	5.6999	10.3538	4.46431	5.75335	5.26506	9.59722	0.464787	0.80301	0.750621	0.593409	1.62435	0.347401
ENSMUSG00000020692	1.6037	1.30902	1.43023	1.73476	1.2835	0.813512	0.522823	0.764364	0.560304	0.60013	0.808333	0.898973
ENSMUSG00000039208	1.82913	1.7204	0.903384	1.87212	1.96228	2.25057	0.687583	0.464123	0.634532	0.679634	0.58358	0.775298
ENSMUSG00000035208	0.347014	0.367512	0.302466	0.290314	0.293618	0.443904	0.706391	0.848247	0.824086	0.724572	0.771887	0.956352
ENSMUSG00000072621	0.0170459	0	0	0	0	0	0.0451743	0.0435613	0.0277926	0.029768	0.0300716	0.030871
ENSMUSG00000020941	1.69621	0.442078	0.427543	0.453311	0.608515	1.02297	0.341304	0.288981	0.338017	0.378499	0.282613	0.298659
ENSMUSG00000000204	0.202422	0.0983334	0.131434	0.0499359	0.0550954	0.0157974	0.151306	0.305072	0.317346	0.271922	0.329634	0.366597
ENSMUSG00000093483	1.21537	0.469914	1.19077	1.11362	0.460756	0.440373	0.153377	0.22185	0.141543	0.227405	0.536023	0.550272
ENSMUSG00000003934	0.135741	0.209933	0.163684	0.0207295	0.0857675	0.0786944	0.0171302	0.0165185	0.0474255	0.0507964	0	0.0526785
ENSMUSG00000035992	3.37272	3.21484	3.43971	3.76298	3.2749	3.05233	7.10767	7.88049	7.16007	7.94911	8.50434	6.54781
ENSMUSG00000080573	0	0	0	0	0	0	1.36313	0.438154	0.83864	0.89825	0.453705	1.3973
ENSMUSG00000018339	2.38314	1.87357	3.98729	1.89248	1.95751	1.24344	11.278	13.5724	11.7955	11.98	13.8739	15.445
ENSMUSG00000089542	17.574	8.5074	11.7588	0.916416	6.06662	9.13224	1.89324	2.92103	4.1932	4.86552	4.53705	5.82208
ENSMUSG00000070394	52.0598	51.7037	67.4833	52.7856	34.1927	34.6824	17.6652	22.8871	16.0746	16.2417	25.1283	25.2905
ENSMUSG00000080738	12.1923	9.62454	5.89616	13.305	6.96538	5.154	2.24384	1.73098	2.899	1.55253	3.13673	1.84006
ENSMUSG00000082286	5.03125	9.64175	11.2764	8.01485	6.74859	4.73745	3.4859	4.31384	3.24376	4.01987	4.17689	4.37726
ENSMUSG00000018585	179.693	169.834	235.464	167.943	137.054	154.759	47.9743	62.2972	54.2248	46.7223	62.5962	82.8564
ENSMUSG00000023764	3.8623	3.83805	5.26417	4.12878	3.04093	2.80009	1.63021	1.84327	1.29141	2.04628	1.57737	1.50839
ENSMUSG00000000805	0	0	0	0	0	0.063704	0.0554683	0.133719	0.153566	0.0822405	0.0553862	0.0852878
ENSMUSG00000084941	0.141405	0.382714	0.0746	0.0755807	0.312712	0	0.49966	0.602273	0.691662	0.308677	0.37419	0.576206
ENSMUSG00000037243	6.383	8.87894	22.6928	8.4032	6.9814	5.29551	3.36096	4.12485	2.76841	3.23974	3.66107	5.0112
ENSMUSG00000085342	13.2358	8.86701	15.2098	7.14454	5.91206	4.78632	2.54683	3.46058	2.67083	2.40296	3.93018	4.272
ENSMUSG00000065126	66.1321	105.801	375.869	135.734	73.3194	50.0968	22.5891	17.2758	15.0955	24.6377	32.6668	28.7444
ENSMUSG00000020439	2.53657	1.08064	0.951609	0.888798	1.17177	2.57347	0.684679	0.708249	0.735246	0.787506	0.609084	1.1357
ENSMUSG00000018171	89.7081	35.6717	59.0044	61.9841	60.5091	71.9283	38.5151	27.9093	24.612	25.4682	23.8953	39.3501
ENSMUSG00000083992	16.2809	3.90445	7.61069	5.28737	5.83368	6.58619	2.91287	1.57999	1.51207	1.97945	1.72696	2.79926
ENSMUSG00000048807	0.241815	0.181798	0.10631	0.0861664	0.106953	0.183999	0.0178013	0.12016	0.0657113	0.0703819	0.0355499	0.0912372
ENSMUSG00000086481	2.14142	1.81828	0.13291	1.48123	1.44856	1.40578	0.556381	0.751121	0.718835	0.769928	0.666669	0.22813
ENSMUSG00000020492	0.132049	0.255279	0.338367	0.302484	0.266991	0.153108	0.54992	0.498146	0.676654	0.461204	0.38271	0.717439
ENSMUSG00000007646	0.211188	0.215931	0.311962	0.225759	0.386083	0.199976	0.0248747	0.143919	0.045911	0.0614678	0.0496757	0.14024
ENSMUSG00000082364	0.131326	4.14674	2.77131	3.36929	2.09105	0.666181	2.90029	7.04775	4.92478	5.04549	7.2979	4.75676
ENSMUSG00000059534	219.202	226.363	214.112	200.996	179.692	182.716	87.5767	96.3338	89.7805	80.5656	98.541	111.114
ENSMUSG00000000142	0.269044	1.13271	0.898939	0.838855	0.704063	0.238838	1.81223	0.974029	1.42566	1.5172	1.5129	1.3704
ENSMUSG00000034201	3.02545	3.45976	3.00006	3.13685	2.69418	2.15581	1.33185	1.43944	1.34457	1.82889	1.35665	1.52099
ENSMUSG00000069769	1.31099	1.31653	1.03275	1.35705	1.03375	1.34811	2.97649	3.09761	3.06601	3.03014	3.07674	3.05646
ENSMUSG00000003948	14.2889	16.5453	10.0207	15.4038	13.3869	14.182	40.3954	34.8125	35.9718	36.0905	41.263	29.3117
ENSMUSG00000003949	2.50367	4.54247	2.32975	3.89117	3.97177	2.98062	7.75319	6.39032	7.9684	7.9943	6.70677	7.62961
ENSMUSG00000081021	5.14361	5.14207	5.57383	5.6471	4.30402	3.94908	1.22805	1.65788	1.35996	2.06355	1.22623	1.63648
ENSMUSG00000020623	0.591425	1.06713	0.699667	0.977084	0.998773	0.745489	1.91567	1.80147	2.00163	1.33016	1.69151	2.43432
ENSMUSG00000051497	0.156817	0.240509	0	0.150873	0.166462	0.0795491	0.540267	0.267167	0.588071	0.602484	0.248985	0.340804
ENSMUSG00000057322	181.298	165.411	269.154	146.816	126.828	145.23	49.2941	55.6827	51.2468	46.4372	64.992	83.1161
ENSMUSG00000083022	5.49699	5.24259	2.98286	5.87625	5.83507	6.37364	1.52616	2.94332	1.53644	2.1942	1.80097	2.41772
ENSMUSG00000081604	21.3253	22.6262	21.867	17.8199	18.7312	15.541	5.7046	8.31533	6.85604	7.21222	9.80268	11.2872
ENSMUSG00000020738	5.65323	3.97749	1.72568	5.81523	4.4661	3.82364	1.63325	1.99895	1.91303	1.61437	2.10126	2.22151
ENSMUSG00000085156	3.21185	0.839892	2.35749	0.721522	0.988228	1.27509	0.616803	0.674083	0.531265	0.690961	1.14966	0.864091
ENSMUSG00000041073	0.214492	0.0455313	0.0399381	0.0809263	0.044644	0.0512028	0.0445833	0.0322435	0	0.0220339	0	0.0228503
ENSMUSG00000020431	0.359831	0.320181	0.218438	0.358311	0.252897	0.73513	0.0435437	0.07558	0.0763496	0.0688644	0.052175	0.062489
ENSMUSG00000020429	704.698	466.803	257.642	615.211	914.588	1572.75	17.6269	22.2036	48.9656	41.0662	55.8013	22.8332
ENSMUSG00000040978	0.282898	0.092808	0.135679	0.21994	0.204748	0.0521842	0.295346	0.481969	0.293524	0.449125	0.544446	0.209595
ENSMUSG00000020407	2.0459	1.4766	0.797052	1.31224	1.36429	1.94793	0.389268	0.563053	0.744128	0.494701	0.416456	0.541533
ENSMUSG00000004668	0	0	0	0	0	0	0.0027626	0.00799186	0	0.0136533	0.00827552	0.016991
ENSMUSG00000119782	4.03797	0.520419	2.43461	0.616654	0.510277	1.17049	0	0	0	0	0	0
ENSMUSG00000005952	0.536578	0.121021	0.230001	0.053775	0.10383	0.323227	0.0148126	0.0714187	0.0136698	0.0292828	0.0591629	0.106287
ENSMUSG00000112920	0.872072	1.0053	1.99365	0.725076	1.11428	0.737297	2.61071	2.88893	1.57986	1.94597	2.39317	2.93937
ENSMUSG00000020120	0.357736	0.521347	0.101623	0.382419	0.632898	0.725879	1.36131	1.26582	1.39088	1.63391	1.18938	1.81904
ENSMUSG00000077493	3.98215	4.79009	4.90194	7.09483	0.587092	1.34669	8.79441	7.34968	8.11587	7.53371	8.78139	12.0198
ENSMUSG00000085609	0.286087	0.0645247	0.150929	0.0764565	0.316336	0.0725621	0	0	0	0	0.0630876	0
ENSMUSG00000006057	26.0112	27.7631	27.4318	25.7238	25.9437	25.7266	10.4011	11.4641	10.7972	9.831	12.6912	13.1992
ENSMUSG00000083337	0.88651	0.799782	0.46769	0.710757	0.686171	0.674554	0	0	0.180677	0.193519	0	0.301034
ENSMUSG00000092626	1.21026	1.17585	2.65218	1.59232	0.988228	0.472255	1.23361	0.634431	0.60716	0.325158	0.328474	0.758714
ENSMUSG00000038453	0.0843214	0.111573	0.183871	0.120186	0.0994528	0.00570319	0.0248294	0.0430971	0.0183309	0.0343593	0.0396682	0.0916261
ENSMUSG00000035042	0.964426	0.986085	1.28895	1.44335	0.739369	2.21783	3.91901	2.95754	2.41109	3.64914	3.57293	2.73638
ENSMUSG00000000982	0.322315	0.436174	0.170041	0.775245	0.64151	0.490504	1.77955	2.26513	2.29914	3.16615	3.3406	3.2105
ENSMUSG00000018930	0.18704	0.674968	0.197351	0.699808	0.413633	0.948804	1.32183	1.1153	1.29608	1.95982	2.22728	1.52433
ENSMUSG00000113263	1.01186	0.958509	0.160145	0.703086	0.447538	0.205315	0.178772	0.129291	0.329957	0.176705	0.178507	0.320691
ENSMUSG00000002808	0.112429	0.0405718	0	0.0961485	0.0795622	0.114064	0.0993176	0.172388	0.146647	0.137437	0.33718	0.366504
ENSMUSG00000086693	1.98445	0.308674	0.216605	0.658356	0.242127	0.624822	0.392921	0.291455	0.223142	0.209127	0.21126	0.216876
ENSMUSG00000095847	4.90375	4.61636	1.01232	3.53271	5.46939	5.40769	1.3184	1.72537	0.955963	0.930829	1.12839	1.54451
ENSMUSG00000021365	9.15782	0.550211	0.428997	0.620909	0.890583	6.41335	0.555858	0.626719	0.670807	0.760751	0.657502	0.455831
ENSMUSG00000057396	0.261539	0.737352	0.44843	0.576643	0.650684	0.298511	1.05412	1.36459	1.17267	1.09902	1.26884	1.02133
ENSMUSG00000051037	0.0910373	0.246393	0.360209	0.340615	0.46305	0.115452	0.92484	0.775493	0.872037	0.556438	0.762867	0.968629
ENSMUSG00000079941	67.5791	73.1042	103.867	64.4593	50.8196	57.6435	27.4025	24.8062	29.675	22.8017	30.4331	36.5447
ENSMUSG00000055480	0.0533214	0.109954	0.152708	0.154715	0.154978	0.131378	0.248974	0.259551	0.223555	0.325911	0.248606	0.289703
ENSMUSG00000063894	0.617094	1.20728	1.17785	1.29711	0.840277	0.393932	1.86202	2.84096	2.0575	2.08872	1.77976	2.30424
ENSMUSG00000069307	0.428847	0.663244	0.323205	0.491181	0.406449	0.621549	0.216478	0.104374	0.174803	0.0534938	0.081059	0.194166
ENSMUSG00000060639	1.27352	2.60424	1.61247	2.81354	1.42695	1.72273	0.600004	0.940193	0.484496	0.6672	0.674005	1.1532
ENSMUSG00000097906	1.87432	1.69095	0.545556	1.79637	1.71517	1.77044	0.570946	1.04606	0.843031	0.62078	0.741131	0.760833
ENSMUSG00000092116	1.52259	1.26797	1.1122	2.25365	2.07209	0.831779	0.931173	0.897924	0.668366	0.306802	0.723173	0.636341
ENSMUSG00000046082	0	0	0	0	0	0	0.145272	0.163432	0.0893755	0.11966	0.169233	0.124094
ENSMUSG00000113050	0.195947	0.353554	1.40589	0.12568	0.138666	0.198797	0.173096	0	0.191689	0	0.138272	0.0354869
ENSMUSG00000113440	0.165036	0.203032	0.269115	0.336806	0.132717	0.121772	0.318087	0.67736	0.464779	0.34061	0.357318	0.448331
ENSMUSG00000114598	0	0	0	0	0	0	0.0973667	0.037556	0.0539126	0.0577446	0	0.0199614
ENSMUSG00000060981	0.919283	2.84348	2.63274	3.2289	1.27786	1.19913	0.464046	0.671214	0.535302	0	0.579198	1.07027
ENSMUSG00000058385	1.49814	2.79325	1.1592	3.20301	1.76698	2.63454	0.352915	1.1911	1.1399	0.436043	0.792883	0.81396
ENSMUSG00000069268	1.20501	2.05345	0.423812	1.00189	0.947498	1.22254	0.118276	0.228106	0.764054	0.233818	0.236202	0.484963
ENSMUSG00000018102	76.727	101.013	72.844	107.192	69.572	77.1929	40.8469	43.8912	38.74	39.955	43.9419	52.7492
ENSMUSG00000062461	1.93317	2.11777	1.01987	1.18088	1.71005	1.12073	0.975845	0.352876	0.450277	0.482282	1.0962	0.875265
ENSMUSG00000087173	1.84249	1.66223	1.94405	1.96961	0.814919	0.934643	2.92972	4.86547	4.05551	3.05673	4.22555	2.0021
ENSMUSG00000038152	5.83518	0.935879	1.23137	0.831705	0.45882	1.05245	0.343647	0.717983	0.158566	0.622736	0.400328	1.23291
ENSMUSG00000066407	4.32063	2.22739	3.0392	3.07916	3.82197	3.33979	0.545254	0.876308	0.670912	1.0779	1.08889	0.558919
ENSMUSG00000078942	0.17178	0.26101	0.0763155	0.0869837	0.0879736	0.174279	0.319469	0.184837	0.302191	0.481558	0.239247	0.499401
ENSMUSG00000051723	0.653157	0.736572	1.7229	0.349111	0.86666	0.993985	0.144247	0.556386	0.399353	0.142579	0.288067	0.147862
ENSMUSG00000021377	5.77505	5.80451	2.33103	6.17351	6.42852	7.64822	14.6885	13.3056	15.1192	14.6879	12.3932	12.7578
ENSMUSG00000021612	0	0	0	0	0	0	0.123416	0.154713	0.0911153	0.0975916	0.123234	0.12651
ENSMUSG00000036006	0.120054	0.0659271	0.209284	0.150656	0.12005	0.158869	0.497991	0.297908	0.33191	0.25979	0.271648	0.576644
ENSMUSG00000021565	0	0.0111236	0.0130095	0	0	0	0.076244	0.0630185	0.0904646	0.0107661	0.0978829	0.04466
ENSMUSG00000064811	1.51779	1.3693	1.06764	1.62251	1.34261	1.53986	2.23465	3.44777	2.47468	5.30114	6.69401	4.12318
ENSMUSG00000114738	0.622681	0.772425	0.246377	0.332822	0.34426	0.552771	0	0	0.126906	0.135927	0.343283	0.211445
ENSMUSG00000021624	0.1232	0.234644	0.0433305	0.1317	0.266399	0.152768	0.435332	0.326502	0.658414	0.788882	0.33809	0.384265
ENSMUSG00000060198	7.87538	7.90423	4.46636	6.84023	7.14062	6.19219	2.43494	3.27043	3.12985	2.06297	4.08118	2.85254
ENSMUSG00000085881	0.523482	0.901605	1.2051	0.356109	0.463065	0.144844	0.0420396	0.243231	0.077592	0.0415536	0.377796	0.517119
ENSMUSG00000036123	0	0	0	0	0	0.0113774	0.019813	0.0573166	0.0182843	0.00979196	0.0197837	0.0304644
ENSMUSG00000062382	43.605	40.9327	40.6836	34.7983	36.8759	36.9172	14.5342	15.6059	15.4288	14.6746	15.6701	19.9712
ENSMUSG00000113047	0.0964426	1.24711	0.644474	0.756043	0.909993	0.293536	1.59032	1.72523	1.46762	0.870179	1.5029	1.25175
ENSMUSG00000113061	12.7107	18.7145	19.3124	13.6964	18.0799	14.4431	4.40155	6.23665	3.56457	5.50492	9.14885	7.4584
ENSMUSG00000076431	0.218831	0.360006	0.149402	0.123845	0.239122	0.143656	0.591307	0.712742	0.577166	0.753068	0.783458	0.827597
ENSMUSG00000069236	0.428209	0.938198	0.580904	0.719327	0.703463	0.620625	0.162117	0.156328	0.249348	0.213657	0.431672	0.16618
ENSMUSG00000021356	0.0125889	0.0227146	0.0132828	0.0403724	0.0334079	0.025544	0.122329	0.0643424	0.102628	0.120915	0.0222087	0.170993
ENSMUSG00000021453	73.5628	36.6485	179.221	147.489	85.7861	38.2773	51.3645	1.97225	4.37551	3.58381	7.89052	35.3553
ENSMUSG00000113399	4.97768	16.5034	14.0493	39.7754	24.4377	10.2264	2.74825	0.530025	0.710139	0.217318	1.20744	0.788797
ENSMUSG00000045827	2.13753	1.59373	0.913326	1.49186	2.1096	2.59876	3.94817	3.83729	4.66605	3.30095	4.81494	3.88716
ENSMUSG00000056749	21.9962	30.5909	29.477	23.9046	37.3789	26.1488	8.07384	9.49838	14.7031	14.7639	12.9796	9.51763
ENSMUSG00000074800	41.1489	34.0969	12.0341	32.991	35.015	21.7812	9.48267	4.38154	21.1483	12.4974	15.1893	13.973
ENSMUSG00000021589	0.587231	0.915077	0.912504	0.867433	0.925577	0.77992	1.99955	1.62801	1.62767	1.3518	1.8459	2.13667
ENSMUSG00000061833	1.9684	2.79058	1.55768	1.57816	1.43029	1.85438	0.745221	0.658728	1.14621	0.736606	0.930147	0.891215
ENSMUSG00000058672	162.244	112.788	85.5939	96.5549	143.146	253.829	19.3717	29.8162	28.4096	21.1228	11.6667	52.5592
ENSMUSG00000045136	5.54272	4.19942	2.4699	3.22144	4.78401	7.20661	0.166381	0.25212	0.241283	0.140963	0.118667	0.682203
ENSMUSG00000071451	14.4577	14.8493	17.0148	12.3642	10.2313	9.70344	3.63502	3.22102	2.71991	3.20457	4.31633	5.33743
ENSMUSG00000113998	0.0110933	0	0.0351145	0.0118587	0.00981301	0	0.0783974	0.103947	0	0.0484319	0.0293555	0.100453
ENSMUSG00000114003	23.8674	22.3167	9.92313	40.5523	32.6479	23.4929	9.9137	11.4447	11.5971	13.1805	13.3149	11.665
ENSMUSG00000021416	0	0	0	0	0	0	0.115357	0.0370793	0.248398	0.152031	0.153581	0.19708
ENSMUSG00002075945	2.16573	2.44232	1.14256	1.15758	0	1.64792	3.82634	4.15093	4.85529	1.41829	4.77584	5.88336
ENSMUSG00000074794	1.8913	19.32	6.2569	15.1318	9.98582	5.28671	21.6065	51.689	45.444	47.1	23.99	24.3602
ENSMUSG00000043889	4.53116	0.249261	0.174913	1.06327	2.24851	6.95167	0.341699	0.0941423	0.270287	0.241249	0.194967	0.250188
ENSMUSG00000110055	0.0685053	0.18541	0.216845	0.0732319	0	0.0695017	0.302582	0.350134	0.502626	0.478535	0.906403	0.372199
ENSMUSG00000050423	0.0229114	1.98431	4.64148	4.13918	28.2523	4.25377	0.0202396	0.195169	0.112068	0.0600167	0.181886	0.0207468
ENSMUSG00000021207	0.0821881	0.259516	0.173437	0.263576	0.218108	0.0833836	1.16166	0.875141	0.871025	0.538232	1.15994	0.818657
ENSMUSG00000114708	16.0971	12.3103	22.7209	12.1936	8.95848	27.2548	5.83864	8.53605	5.56197	6.32963	7.80467	12.8387
ENSMUSG00000094772	0.0933081	0.0420898	0.196903	0.398984	0.330156	0.0473326	0.494561	0.476902	0.456403	0.692528	0.576134	0.506956
ENSMUSG00000114370	0.0915323	0.0550517	0.128771	0.195695	0.134947	0.185727	0.835534	0.415845	0.422844	0.426258	0.269128	0.165769
ENSMUSG00000096842	301.495	337.678	247.144	282.538	366.097	109.185	95.0699	28.3115	76.7678	56.6588	29.3163	38.6944
ENSMUSG00000068324	4.86305	7.42464	3.94702	3.19912	3.63997	3.22593	0.495685	1.27463	0.45744	1.46986	0.494951	1.01622
ENSMUSG00000021490	0.0132	0.0357259	0.0139277	0	0	0	0.792927	0.9895	0.936207	0.899018	0.908187	0.908423
ENSMUSG00000072421	0	0	0	0	0	0	0.206535	0.597482	0.1906	0.204148	0.618689	0.423424
ENSMUSG00000085204	0.0820788	0.074049	0.173207	0.0877419	0.0726058	0.0832727	0.290029	0.559345	0.200738	0.430013	0.217199	0.743244
ENSMUSG00000034686	0.272509	0.0819497	0.0958437	0	0.120529	0.0460788	0	0	0.0370261	0	0.0400623	0
ENSMUSG00000114438	0.59636	0.538018	1.10116	0.318753	0.131883	0.151259	1.18533	1.27001	0.729252	1.69235	1.70961	2.8351
ENSMUSG00000021493	2.63492	1.42399	1.89374	1.34713	1.126	1.83382	0.798371	0.639746	0.767903	0.778026	0.729821	1.03738
ENSMUSG00000035711	1.80727	1.58517	3.52246	1.39531	0.999179	0.942244	0.399128	0.598697	1.02315	0.789028	0.619947	0.840993
ENSMUSG00000021765	19.2608	4.58681	2.32744	2.55933	3.21244	10.6984	1.86544	1.61551	1.41449	1.03351	2.23046	3.51989
ENSMUSG00000021495	8.41341	10.6206	21.9136	9.6743	7.53228	6.36521	4.66348	5.39909	4.51732	4.59088	6.39748	6.26726
ENSMUSG00000058569	30.8347	34.9427	25.9064	39.2361	43.5654	34.3606	13.5402	15.6558	13.7684	13.4933	13.251	19.9742
ENSMUSG00000021614	0.00853593	0.0115513	0.00900647	0.00912487	0.0188769	0.00433004	0.075405	0.0690769	0.118298	0.0894399	0.067764	0.173914
ENSMUSG00000114579	1.71807	1.95184	0.40284	1.83661	1.63236	1.80762	0.730752	0.813069	0.622496	0.833427	0.449028	0.576206
ENSMUSG00000021704	1.52938	2.8702	1.56191	2.71901	1.54821	1.59312	5.5414	5.51771	4.90716	4.1205	5.91554	3.87326
ENSMUSG00000074715	0.0382266	0.0689738	0	0.0544855	0.0112716	0.0258551	0.112563	0.151961	0.0519389	0.111261	0.0449584	0.103845
ENSMUSG00000097715	0.732931	1.53499	5.12334	0.993367	3.02173	1.50046	1.06368	0.457107	0.960275	0.559977	0.854305	1.9318
ENSMUSG00000113389	3.35318	2.57696	1.0483	2.25693	2.52674	2.51996	1.53593	0.740542	0.911199	1.08441	0.985919	1.01213
ENSMUSG00000021670	64.8879	11.8488	18.4143	8.77945	30.8009	81.4805	10.4104	24.6595	13.2522	13.3348	9.71397	12.6535
ENSMUSG00000113528	0.0310479	0.112042	0.0982783	0.0663802	0.0823937	0.0314995	0.137136	0.211583	0.151866	0.243991	0.273866	0.168688
ENSMUSG00000114277	1.96392	2.53113	1.77616	2.69926	4.21906	2.27713	7.18743	7.16979	6.8616	6.12443	6.92932	7.36757
ENSMUSG00000113836	0.0667279	0.180599	0.117344	0.142664	0.118053	0.0902646	0.491219	0.341049	0.271991	0.135951	0.196197	0.382684
ENSMUSG00000113841	0	0.0242847	0	0.0287754	0	0	0.023779	0.13758	0.0438887	0.0705124	0.142463	0.0731251
ENSMUSG00000113450	0.0939472	0.211891	0.346941	0.426824	0.311641	0.0953136	0.726175	0.680239	0.478676	0.492192	0.600797	0.5955
ENSMUSG00000114172	0.106911	0.0643012	0.0376015	0.0761916	0.126096	0.108466	0.28333	0.394642	0.203365	0.311172	0.377214	0.258161
ENSMUSG00000033102	3.01926	3.14854	2.46909	3.32821	2.70054	2.94719	6.56395	7.68714	6.87979	5.78348	6.42374	6.2048
ENSMUSG00002076820	0.701401	3.16391	4.44039	2.99918	1.2409	2.13481	8.05488	11.3522	7.4334	7.34931	14.8485	8.8919
ENSMUSG00000112139	0.102488	0.323615	0.0811031	0.219118	0.135989	0.207957	0.294242	0.567472	0.417754	0.357957	0.384209	0.278416
ENSMUSG00000113625	1.8267	1.82147	2.33317	1.43886	1.95606	0.975406	0.764374	1.06467	0.705398	0.671588	0.339219	1.04471
ENSMUSG00000113063	5.39711	5.79866	3.365	4.66804	4.25339	5.17694	8.92864	16.8017	13.1196	7.45447	11.5121	7.95283
ENSMUSG00000113331	0	0.445479	0.200387	0.324834	0.268798	0.346824	0	0	0	0	0	0
ENSMUSG00000113581	0.40342	2.28298	1.0061	0.39205	0.616395	0.669744	0.0323977	0.374891	0.328879	0.128093	0.485246	0.265678
ENSMUSG00000075707	0	0.246879	0.0641633	0.0650068	0.0268963	0.123391	0	0	0.0247874	0	0	0
ENSMUSG00000113198	6.58382	4.90026	3.29971	5.98236	6.55195	5.34366	1.89021	1.12167	2.01274	0.7186	1.74223	1.93759
ENSMUSG00000112186	0.434671	0.261431	0.305755	0.464662	0	0.440993	0	0	0.118118	0	0.127804	0
ENSMUSG00000079645	0.98257	1.77289	1.13098	1.05036	1.10621	0.996862	2.44614	1.97835	2.54869	2.41786	3.62439	2.66922
ENSMUSG00000090327	0.450535	1.49035	2.69377	1.6054	0.531383	0.152363	0.132665	0.383784	0.244858	0.262263	0.529875	0.54396
ENSMUSG00000021270	95.4191	49.6503	47.1835	59.3854	87.351	113.9	28.2406	37.5045	29.6842	30.5738	19.8194	32.8584
ENSMUSG00000020593	8.68974	21.0907	13.9893	18.5852	45.3897	33.2907	3.43735	7.31757	4.9305	3.01768	3.60771	4.17642
ENSMUSG00000096942	12.1192	12.7134	5.3528	11.4489	13.3383	8.57823	3.61013	4.5616	2.64229	2.46096	3.60478	4.21104
ENSMUSG00000037904	1.21103	0.810602	1.15413	0.522009	0.760247	0.733221	0.155294	0.249581	0.0955413	0.187609	0.344586	0.406808
ENSMUSG00000114110	2.32918	2.31145	2.94909	2.73887	2.06036	1.89045	0.823024	0.595228	1.70893	1.42364	0.821806	1.26548
ENSMUSG00000021250	8.76513	45.2676	2.74126	67.4968	76.6066	37.5673	0.556381	0.827127	0.213939	0.25206	0.324075	0.33269
ENSMUSG00000034271	1.78158	0.466633	0.454789	0.737228	0.965915	1.98242	0.17769	0.0979115	0.187406	0.301089	0.126733	0.364286
ENSMUSG00000073179	1.55867	1.40618	1.64459	0.999726	0.965144	0.474402	0.275381	0.531096	0.508267	0.136098	0.962405	0.705706
ENSMUSG00000060950	3.7039	1.46479	1.07071	1.65429	2.35633	1.72446	1.07572	0.648316	0.992718	1.10758	0.693705	1.53915
ENSMUSG00000066491	7.21441	9.88345	14.0965	8.85472	6.14541	5.15065	2.12436	2.27612	2.17829	0.466623	0.942764	2.17761
ENSMUSG00000103704	0.231607	0.208949	0.122187	0	0.204877	0	0.409196	0.493231	0.47203	0.606698	1.12362	0.209726
ENSMUSG00000097488	0.0926776	0.167222	0.195573	0.198144	0.266439	0.282077	0.593557	0.53289	0.491096	0.445079	0.490492	0.251765
ENSMUSG00000097443	0.0199558	0.180035	0.147391	0.149329	0.158874	0	0.229172	0.20399	0.178953	0.261372	0.299243	0.289127
ENSMUSG00000066487	1.67955	2.71479	1.84597	2.09466	2.72379	1.77497	1.11276	0.65574	0.912806	0.916581	1.04939	1.20402
ENSMUSG00000113606	3.1653	4.75939	2.78315	2.81974	1.86665	3.74656	0.466029	0.449389	0.430072	1.38192	0.465339	0.477709
ENSMUSG00000072919	1.62525	0.586499	0.800258	0.540519	0.319483	0.439703	0.350953	0.184594	0.176659	0.220752	0.446006	0.29434
ENSMUSG00000021037	24.6216	18.727	14.3881	20.7126	22.7904	23.3488	9.9658	12.6851	9.86365	10.5771	9.88884	11.5308
ENSMUSG00000020641	1.80827	2.3764	1.02158	1.56774	1.61217	4.21807	6.06257	6.36763	6.72073	6.52707	5.50098	5.673
ENSMUSG00000076612	0.093097	0.0839892	0.0491145	0.0497601	0	0	0.0822404	0.356867	0.189738	0.406448	0.164237	0.0843016
ENSMUSG00000076613	0.115241	0.0415869	0.121594	0.0985541	0.265047	0.0701506	0.142523	0.274869	0.206685	0.462877	0.406607	0.292191
ENSMUSG00000104213	0.357345	0.351694	1.06258	0.764001	0.603469	0.395501	1.43488	1.16226	1.21824	1.19136	1.28948	2.05918
ENSMUSG00000113387	0.34769	0.58254	0.803591	0.495573	0.483312	0.487127	0.0731295	0.183348	0.269949	0.144568	0.146042	0.299849
ENSMUSG00000034892	223.201	218.32	262.007	196.518	176.247	183.797	55.9416	60.6966	64.4047	50.3953	75.264	87.1043
ENSMUSG00000049751	1.14049	1.93436	2.50299	2.68219	3.34942	1.52734	0.725393	0.505188	0.632234	1.19501	1.04624	1.48715
ENSMUSG00000020973	0.182075	0.147836	0.134478	0.136246	0.112743	0.0184723	0.225178	0.325707	0.282021	0.143084	0.369388	0.247309
ENSMUSG00000033854	0.0844175	0.0634657	0.0742259	0.0676815	0.0933433	0.0285485	0.167789	0.143821	0.177783	0.135137	0.179951	0.0637018
ENSMUSG00000113613	0.0409306	0	0.0431868	0.0437546	0	0	0.14463	0.139465	0.300309	0.0357394	0.108312	0.111191
ENSMUSG00000020990	0.0604834	0	0.0638175	0.0323282	0	0.122726	0.293865	0.257611	0.172577	0.422499	0.346781	0.219077
ENSMUSG00000021007	0.0795403	0.143518	0.0968365	0.0981095	0.0595356	0.0620748	0.210794	0.224115	0.234434	0.117535	0.215879	0.238239
ENSMUSG00000020651	0.0794124	0.0716434	0.041895	0.0424458	0.0175618	0.0805675	0.175379	0.20294	0.194217	0.208022	0.192631	0.0539324
ENSMUSG00000094689	0	0.158646	0	0	0	0.178408	0.310686	0.449389	0.573429	0.614188	0.465339	0.477709
ENSMUSG00000020650	0.845747	0.814363	0.557731	0.765008	0.949558	0.775544	1.70257	1.94658	1.49165	1.54087	1.57093	1.64951
ENSMUSG00000113138	0	0	0.239433	0	0.200734	0	0.400922	1.15982	0.369988	0.59443	0.400328	2.05485
ENSMUSG00000114190	0.110549	0.166223	0.116643	0.236353	0.0651935	0.0373857	0.195315	0.533632	0.630858	0.257409	0.390051	0.934313
ENSMUSG00000025323	0.566956	0.665902	0.406331	0.857651	0.529909	0.531791	1.88996	1.56733	1.4738	1.289	0.915273	1.26895
ENSMUSG00000025321	0.0613884	0.0402784	0.0117768	0.0298291	0.0839234	0.0452955	0.0739494	0.142618	0.0909917	0.0877133	0.0787626	0.111177
ENSMUSG00000113113	3.36951	3.73075	6.4641	4.2569	4.87738	3.57391	1.08239	2.08748	0.749158	1.47108	1.75628	0.970828
ENSMUSG00000113902	48.7684	46.7018	60.4376	48.6424	39.02	34.6507	13.9505	16.4621	14.9253	14.023	17.613	21.9108
ENSMUSG00000096751	0.158613	0.0817692	0.239081	0.218002	0.0400878	0.0689659	0.0200167	0.0193019	0.0184723	0	0.019987	0.102592
ENSMUSG00000109482	9.5925	12.3981	6.72192	15.6637	15.3285	8.79022	31.7086	25.5837	31.9776	24.3648	25.3037	23.4215
ENSMUSG00000001627	22.3376	3.23196	4.25797	2.59062	4.37132	10.7219	2.15942	2.19002	2.17319	2.64967	2.8254	2.41391
ENSMUSG00000090582	10.417	1.58096	1.23266	1.76923	2.41134	8.88942	1.37603	2.07328	1.58733	2.04019	2.49037	1.58684
ENSMUSG00000056359	0	0	0	0	0	0	0.079137	0.305245	0.292124	0.156444	0.0790198	0.162241
ENSMUSG00000064215	50.1107	58.3799	50.2982	47.4962	68.5193	40.4241	25.46	27.4541	25.7595	20.4265	23.5296	21.2595
ENSMUSG00000021081	0	0	0	0	0	0	0.0171194	0.0660326	0.0157986	0.067686	0.0170941	0.0175485
ENSMUSG00000063232	50.0795	31.038	48.1883	28.8016	28.7665	31.3105	14.8796	14.7977	15.6055	16.8463	17.1511	15.6279
ENSMUSG00000041567	50.6499	35.3123	47.4412	32.2757	37.9386	27.5601	12.3384	12.767	18.341	13.5833	11.0217	22.5234
ENSMUSG00000092075	1752.86	172.852	2184.98	623.675	342.997	521.939	205.73	288.221	115.611	460.222	288.891	136.625
ENSMUSG00000112908	5.36724	6.1334	1.69893	5.92881	5.38083	3.81172	1.4224	1.98122	1.31265	1.71839	1.89373	2.43008
ENSMUSG00000066363	1.6172	1.48331	0.34127	0.633888	1.04908	2.65251	0.666686	0.482161	0.769059	0.988467	0.404174	0.24407
ENSMUSG00000041449	1.2052	0.349486	0	0.138038	0.494975	1.09172	0.0760465	0.0733312	0.105269	0.112751	0.151868	0.116929
ENSMUSG00000112278	1.44134	1.60629	2.86267	1.54079	1.42499	0.688143	0.374487	0.938901	0.829424	0.592252	1.1218	0.921296
ENSMUSG00000079055	0	0	0.0122141	0.0742482	0	0.0117444	0.0409042	0.0394437	0.0471853	0.121294	0.102109	0.0419294
ENSMUSG00000072972	1.30644	0.26686	0.728243	0.42161	0.17444	0.100034	0.217753	0.167982	0.100476	0.150665	0.0217431	0.0892842
ENSMUSG00000048856	78.0174	192.052	106.732	198.896	135.886	235.568	46.2507	52.5432	69.7715	71.9502	121.639	38.5907
ENSMUSG00000097451	0.02509	0.019153	0.0529461	0.0144421	0.0153653	0.0156646	0.0886563	0.0509656	0.0283209	0.0353896	0.0425601	0.0786447
ENSMUSG00000112105	1.19139	0.372059	0.483488	0.244922	0.0405342	0.139468	0.0809582	0.0390337	0.0747118	0.120033	0.0808383	0.0829873
ENSMUSG00000021228	0.574504	0.226756	0.284144	0.249495	0.254099	0.783219	0.0792981	0.198813	0.204903	0.109734	0.0791807	0.0975426
ENSMUSG00000043487	0.0769977	0.130247	0.0304658	0.113177	0.102167	0.0683529	0.212558	0.213167	0.274621	0.151272	0.178284	0.244032
ENSMUSG00000113529	0.0766035	0.0345547	0.0606197	0.0204722	0.0338812	0.136006	0.169176	0.163135	0.124898	0.200664	0.118248	0.208099
ENSMUSG00000118449	0.0190916	0.103343	0.0201441	0.102044	0.0506646	0.0193693	0.151787	0.130104	0.07782	0.183373	0.185243	0.276607
ENSMUSG00000037336	0.647447	0.33532	0.594583	0.307608	0.190908	0.255447	0.105916	0.173627	0.195487	0.251259	0.211518	0.21714
ENSMUSG00000097977	0.673568	0.165729	0.775307	0.39275	0.162499	0.372744	0	0.156484	0.0998381	0.0534672	0	0.221793
ENSMUSG00000112615	0.321364	0.260932	0.293868	0.629817	0.322177	0.358642	0.861126	0.803003	0.681159	1.12242	0.774811	0.572305
ENSMUSG00000054364	17.5526	12.0188	5.18455	9.18523	13.6673	31.4038	5.03704	5.86443	5.20535	5.75889	6.35071	5.21087
ENSMUSG00000112891	0	0.0229628	0.080568	0.0816271	0.0450306	0	0.0449694	0.216818	0.103749	0.111124	0.179611	0.161338
ENSMUSG00000006356	31.7291	30.6943	22.96	30.9949	37.4576	36.9342	11.6636	10.1199	13.089	13.1207	12.9432	15.9767
ENSMUSG00000006360	2.27402	1.53866	2.39937	1.30228	2.03551	2.2247	0.550037	1.2914	0.728293	0.803697	0.668618	1.3973
ENSMUSG00000068114	1.80012	1.69688	3.10471	1.19653	2.16398	1.31119	0.74413	0.629094	0.799601	0.63477	0.753207	1.07625
ENSMUSG00000041841	97.4231	93.6127	111.998	77.5405	84.0717	83.7427	35.8106	40.2456	39.9798	38.853	42.9673	48.6565
ENSMUSG00000022369	0.157658	0.213352	0.237642	0.108345	0.149424	0.308478	0.537196	0.422086	0.385582	0.35399	0.466867	0.550659
ENSMUSG00000022366	0	0	0	0	0	0	0.0670394	0.0430971	0.123734	0.0441762	0.0446267	0
ENSMUSG00000068101	0.458058	0.619868	1.61103	0.489662	0.607788	1.04562	0.303481	0.227612	0.777959	0.133321	0.336701	0.553043
ENSMUSG00000063234	0.143126	0.161405	0.18877	0.153002	0.189912	0.0726041	0.410916	0.640086	0.437551	0.437408	0.410307	0.58322
ENSMUSG00000022452	47.2419	50.2632	32.8051	45.5494	43.2662	39.588	19.2442	21.9699	21.2637	15.6693	21.4245	23.1655
ENSMUSG00000022450	115.153	111.06	117.559	103.864	89.4027	87.0645	42.2942	55.2643	48.8376	41.8053	56.9537	62.5021
ENSMUSG00000068085	4.11489	2.27642	1.84318	2.1994	1.85433	4.21412	1.02878	0.992046	1.23423	0.406754	1.02726	1.40609
ENSMUSG00000022490	0	0	0	0	0	0	0.250499	0.0805183	0.0770573	0.0412672	0.125064	0.0855925
ENSMUSG00000115908	0.123942	0.186362	0.0435915	0.485811	0.109638	0.0838301	1.09489	0.633475	0.336803	0.541114	0.983939	0.561164
ENSMUSG00000116341	1.17329	5.70836	3.80232	4.88257	1.51974	1.7005	7.84751	6.74632	8.40348	7.39089	6.17261	8.6513
ENSMUSG00000025922	0.914419	1.37493	0.321609	1.14043	1.0111	1.15965	0.336576	0.259647	0.372729	0.066537	0.268862	0.0690024
ENSMUSG00000032501	132.772	11.3455	9.9544	17.9106	21.1303	53.8112	6.66731	5.31002	5.16231	5.4171	5.82962	5.61782
ENSMUSG00000097493	0.0262913	0.0158128	0.0184938	0.0187369	0.0155046	0.0177825	0.0541925	0.0597228	0.0643001	0.0229568	0.0541122	0.0952298
ENSMUSG00000022346	53.9085	1.2092	4.38646	2.69562	4.90331	15.2346	7.66606	1.31591	0.888953	0.813284	0.981887	3.9291
ENSMUSG00000115497	0.22123	0.598762	1.16713	1.18247	0.391395	0.673345	0	0.188453	0	0	0.195142	0.20033
ENSMUSG00000116305	0.0658733	0.53486	0.312771	0.246464	0.291353	0.133663	1.28021	0.673363	0.456464	0.718983	0.493895	0.328074
ENSMUSG00000022383	5.56732	15.5325	4.17647	14.8786	9.70723	7.39503	22.0887	16.3382	25.7757	26.259	19.3026	13.4776
ENSMUSG00000052496	0.034946	0.204926	0.0460904	0.205464	0.0695536	0.0886356	0.447625	0.550716	0.534166	0.434821	0.446962	0.332266
ENSMUSG00000016028	1.75124	2.863	2.60369	2.50177	3.04192	2.09437	1.09698	1.11205	1.38007	1.1399	0.763002	1.72995
ENSMUSG00000096971	0.528001	0.889179	1.00279	1.09123	0.653887	0.383904	1.60917	1.73163	1.98002	1.78267	1.79309	1.59372
ENSMUSG00000058914	0.0724168	0.0653322	0.0254696	0.154827	0.064059	0.0244901	0.234564	0.123375	0.216466	0.210774	0.170339	0.306018
ENSMUSG00000035845	4.95149	6.78334	9.39846	5.6572	9.94195	4.81087	2.82347	3.21362	3.97251	3.15684	3.28147	5.24283
ENSMUSG00000023272	44.1913	85.5247	85.7219	115.106	177.629	81.7374	12.6933	23.6719	13.8505	14.2826	12.2361	18.4943
ENSMUSG00000035828	24.0586	45.819	17.3615	44.2598	29.4707	54.0807	11.9745	7.12745	12.3567	9.682	17.722	9.76439
ENSMUSG00000022388	0.162051	0.259906	0.113989	0.712174	0.222985	0.237478	0.0318118	0.0153379	0.0293573	0.047166	0.0317647	0.0163045
ENSMUSG00000098222	0.353918	0.255435	0.373428	0.681006	0.375685	0.287253	0.125058	0	0	0.123612	0.187309	0.0640963
ENSMUSG00000090544	0.908723	1.51352	1.40135	0.971422	0.494674	0.567348	0.308751	0.0595453	0.170957	0.244145	0.184976	0.316489
ENSMUSG00000022613	0.0747708	0.101184	0.118339	0.0399648	0.0992119	0.0379292	0.660513	0.764314	0.700983	0.587589	0.692512	0.575508
ENSMUSG00000078937	0.146437	0.247708	0.309019	0.215244	0.323841	0.148567	0.01617	0.0779633	0.0447673	0.0958985	0.145315	0.215479
ENSMUSG00000022262	0.00789452	0	0	0.00843921	0	0.012014	0.0418433	0.0638863	0.0225254	0.0241264	0.0557085	0.0464664
ENSMUSG00000115602	0.575317	1.18636	0.69375	0.966447	0.945133	0.750452	0.580829	0.770124	0.335009	0.287057	0.217488	0.297693
ENSMUSG00000084915	0.183609	0.276077	0.161442	0.130852	0.0812091	0.0310466	0.405494	0.599556	0.399155	0.400805	0.404893	0.471077
ENSMUSG00000115188	1.23911	1.25762	1.06228	1.07624	0.685064	0.471426	0.273653	0.263882	0.441943	0.0676223	0.0683119	0.210384
ENSMUSG00000082585	2.85756	3.00767	2.31156	2.44378	3.20183	2.89912	9.1717	8.11396	8.54171	9.56469	9.32616	9.66033
ENSMUSG00000022231	0.0231223	0.0238402	0.0278822	0.0564974	0.0438293	0.0201074	0.0700315	0.0787861	0.0323141	0.0663376	0.0641005	0.119645
ENSMUSG00000022602	0.524961	0.0182155	0.106519	0.0431678	0.142884	0.286783	0	0.0171994	0.0329201	0.01763	0	0
ENSMUSG00000055782	0.903116	1.22683	0.470973	0.898846	1.51512	0.747746	2.54012	2.29909	3.45273	3.62563	2.49973	1.08099
ENSMUSG00000022579	9.11107	6.93335	0.790485	4.49525	6.6272	7.91958	2.96751	2.3263	3.05378	2.78549	3.24024	1.90391
ENSMUSG00000037617	0.331638	0.354045	0.507383	0.259981	0.224911	0.235523	0.156247	0.122418	0.148698	0.159267	0.209646	0.180184
ENSMUSG00000097989	0.553296	1.16472	0.908128	0.328595	0.870113	0.748459	0.271541	0.471321	0.501179	0.10736	0.162683	0.278346
ENSMUSG00000085442	13.3778	10.7546	10.2021	9.34508	11.4823	9.00346	22.6994	28.3202	24.0794	24.7501	27.8065	35.1424
ENSMUSG00000097536	0.0983638	0.155296	0.181626	0.249732	0.261034	0.286909	0.206371	0.82743	0.220519	0.46165	0.379594	0.489889
ENSMUSG00000022462	25.505	27.9117	23.9413	30.8184	31.7169	35.3067	12.8509	13.5581	13.3624	15.6538	17.335	9.89081
ENSMUSG00000098021	0.0666558	1.26283	0	0.213764	0	0.135251	0	0.0567802	0	0.0582019	0	0
ENSMUSG00000037386	0.0118824	0.0375199	0	0	0.00525552	0	0.041987	0.0455488	0.033904	0.0363139	0.0209624	0.0322795
ENSMUSG00000022479	0.0109245	0.00985572	0.0115267	0	0	0.0221667	0.057903	0.0558355	0.0267177	0.0286168	0.0578173	0.108816
ENSMUSG00000058463	0.36631	0.660947	0.193252	0.391584	0.324033	0.929096	0.161796	0	0	0.159926	0	0
ENSMUSG00000115700	0.922896	0.799304	0.155803	1.46013	0.653105	0.67415	0.163054	0.220125	0.270853	0.0967015	0.390751	0.300854
ENSMUSG00000115457	2.10203	2.24118	0.302442	1.83851	1.94395	2.13261	0.590832	0.97669	0.389461	0.584001	0.674237	0.8652
ENSMUSG00000003352	0.2001	0.291616	0.357298	0.148089	0.217854	0.187395	0.0951814	0.157342	0.150579	0.107521	0.0814633	0.097567
ENSMUSG00000003355	4.67601	5.3092	11.6004	6.33973	7.86912	5.78539	2.51873	3.24486	3.34712	2.56927	2.89727	6.52692
ENSMUSG00000022419	16.4289	16.403	10.4873	18.135	14.1021	12.7514	31.2504	32.4631	37.3504	40.7765	35.4743	24.7149
ENSMUSG00000001076	0.586246	0.453336	0.530196	0.402875	0.518585	0.212419	0.147966	0.142682	0.136549	0.182819	0.0738733	0.113756
ENSMUSG00000023013	0	0	0	0.0464989	0	0	0.115276	0.222319	0.141842	0.113943	0.0767366	0.0393883
ENSMUSG00000022557	12.2737	9.7359	4.71319	8.47925	11.1895	12.5157	4.49922	4.64084	5.2922	5.17625	3.97702	4.76319
ENSMUSG00000090500	0	0	0	0	0	0	0	0.0889652	0.340565	0.273579	0.276369	0.567431
ENSMUSG00000116141	0.328815	1.3561	0.594756	0.853648	0.37397	0.381255	1.53534	3.44121	3.17841	1.27149	2.48606	1.95664
ENSMUSG00000096111	0.0497367	0.179484	0.209914	0.159505	0.219982	0.10092	0.439366	0.466046	0.648747	0.217143	0.614202	0.315265
ENSMUSG00000022556	4.55599	3.00427	5.21997	2.74189	2.93803	3.02564	1.34412	1.40723	1.36092	1.70059	1.66425	1.81871
ENSMUSG00000022559	7.82208	8.16026	14.5257	7.75364	7.52317	5.54067	4.17106	4.21597	3.77968	3.5516	4.76704	5.09982
ENSMUSG00000022550	13.3369	14.4998	23.8239	15.2015	13.9016	9.11823	6.58867	7.19281	5.4432	7.89213	9.05162	6.2615
ENSMUSG00000004187	2.35465	3.78124	6.44301	4.26231	1.7774	1.1626	1.70565	1.60463	1.16454	1.4118	2.18775	2.27434
ENSMUSG00000098620	0.343671	0.310049	1.01532	0.293906	0.304007	0.0697339	1.6394	1.17101	0.504305	0.420117	0.909431	1.55601
ENSMUSG00000116180	0.0722473	0.30417	0.0762299	0.25744	0.127818	0.0732982	0.21274	0.307716	0.274857	0.315421	0.382366	0.610602
ENSMUSG00000116284	2.23635	5.48778	3.30348	5.73756	2.53215	3.63021	1.26436	2.51462	1.02095	1.87461	2.13044	0.648022
ENSMUSG00000093458	0.120553	1.84891	1.14479	1.93306	0.959758	0.244614	2.87536	2.56731	1.67073	1.78948	2.76477	3.71157
ENSMUSG00000057346	10.918	10.991	16.3881	8.29069	10.3825	10.088	6.35656	5.7763	4.92787	5.28719	5.27709	5.24838
ENSMUSG00000115979	0.0788796	0.053372	0.27049	0.084322	0.0697758	0.0600202	0.243883	0.789517	0.562666	0.482128	0.347889	0.214282
ENSMUSG00000023034	5.94542	9.50562	3.09946	30.8944	43.8322	33.1754	0.279697	0.194791	0.200757	0.276463	0.372377	0.286707
ENSMUSG00000049382	592.676	164.95	116.781	148.544	202.504	524.731	57.143	76.1287	64.7612	57.5283	70.2664	93.4292
ENSMUSG00000023043	604.433	184.144	233.084	167.549	236.674	582.11	85.6393	97.1805	88.206	74.7479	97.0683	129.831
ENSMUSG00000116097	7.04961	6.64261	7.76881	4.85654	3.88017	2.54299	2.35262	2.53551	1.40483	2.46221	3.31642	3.54644
ENSMUSG00000033099	3.51399	2.89958	5.56154	2.87077	3.07052	2.91294	1.57734	1.80088	1.74676	1.54663	1.6002	2.38003
ENSMUSG00000033020	8.75305	8.15423	15.0329	8.11107	6.7329	6.87746	4.18133	4.31569	3.97506	3.11532	4.48985	4.99689
ENSMUSG00000068206	1.61515	1.43173	3.64617	1.90728	1.30414	1.06703	0.812945	0.967898	0.865051	0.803546	0.886288	1.10542
ENSMUSG00000042622	12.4922	1.76028	2.28467	2.41646	4.16759	12.3118	0.735693	0.749963	0.834114	0.789518	1.1124	0.818772
ENSMUSG00000036305	40.0588	36.5086	27.1717	27.0919	37.2434	21.5649	5.77752	10.0978	12.3297	8.20917	12.2591	12.2148
ENSMUSG00000042428	0.0529246	0.0358102	0.0977236	0.014144	0.0468164	0.0402708	0.151946	0.123979	0.11865	0.0693183	0.093367	0.131792
ENSMUSG00000051518	13.3933	12.443	18.5215	12.7943	11.2426	12.3739	6.24298	5.24328	5.3896	6.32009	7.49053	9.59917
ENSMUSG00000097613	0	0	0.116818	0	0.0489682	0	0.0489017	0.188622	0.0902573	0.193345	0.244146	0.651655
ENSMUSG00000022389	3.82877	4.88401	3.6342	5.93812	4.45569	3.85262	12.7182	11.3017	9.37674	9.10467	13.163	10.2164
ENSMUSG00000061848	15.5662	17.5847	24.4222	14.0356	14.8473	14.1447	6.6961	6.57231	6.5105	8.74611	5.25343	6.61878
ENSMUSG00000048424	0.0179168	0.12123	0.0472611	0.0766118	0.0158489	0.0363548	0.126619	0.198409	0.189881	0.179911	0.268667	0.162241
ENSMUSG00000098678	1.78262	1.65848	1.46944	1.51854	1.15802	2.1194	0.172237	0.166087	0.249776	0.243208	0.515946	0.353108
ENSMUSG00000022574	37.1024	47.6314	57.6796	40.5631	40.6236	33.6081	17.5626	20.2104	18.9982	17.4055	21.9962	20.1726
ENSMUSG00000022571	16.7331	23.5382	24.3674	26.2154	24.1396	17.257	8.06275	9.18847	9.46993	9.05629	9.39261	10.8111
ENSMUSG00000063704	10.3554	12.9707	31.7117	15.0603	6.98738	5.25303	3.87187	5.90815	3.76946	4.31076	6.60643	7.47988
ENSMUSG00000022568	5.39553	5.91198	6.2784	5.82915	5.28056	5.26048	2.66204	2.4203	2.74521	2.87351	2.70873	2.94533
ENSMUSG00000022565	8.50557	3.30795	4.13126	3.98522	3.19525	7.4711	2.59788	2.40352	2.29743	2.913	2.81947	2.83271
ENSMUSG00000022358	0.212351	0.351223	0.233392	0.349962	0.391339	0.206463	0.836326	0.731094	0.944913	0.424917	0.850697	0.721083
ENSMUSG00000022297	0.960823	0.843709	0.500136	0.753219	0.37397	0.636868	1.90126	2.00798	1.70235	1.72267	1.48033	1.53129
ENSMUSG00000114999	0.481377	0.458411	0.253957	1.60095	0.49679	0.569776	0.141747	0.182248	0.305224	0.0467027	0.188716	0.387466
ENSMUSG00000116723	0.202371	6.39006	4.91112	8.00437	7.87666	2.87441	1.96649	2.24105	2.3097	1.23693	3.21313	1.83252
ENSMUSG00000022809	16.6094	43.2523	54.5648	43.807	36.1645	30.7832	18.7731	18.2882	18.5861	20.2027	19.1932	22.5713
ENSMUSG00000002489	0.0491427	0.0498769	0.0453703	0.0919334	0.043471	0.112179	0.151942	0.209309	0.105164	0.160913	0.124624	0.144625
ENSMUSG00000022982	255.444	253.611	291.311	247.707	218.701	223.291	115.451	127.831	116.835	118.976	140.281	134.774
ENSMUSG00000071637	1.97725	2.24464	0.886656	1.77901	1.88023	1.92243	0.349335	0.280718	0.402977	0.446007	0.508692	0.432693
ENSMUSG00000119636	0.979735	1.32583	1.03374	0	1.29999	1.49098	3.46193	2.92103	3.19482	1.71095	1.7284	4.43587
ENSMUSG00000039763	1.41972	2.56166	1.27877	2.55414	1.85317	1.29985	3.9766	4.21808	5.10947	4.44463	3.90963	3.18263
ENSMUSG00000022661	0.204443	0.234745	0.333375	0.139077	0.180848	0.33941	0.328367	0.744109	0.333335	0.584227	0.524609	0.673194
ENSMUSG00000053182	0.0840917	0.265527	0.0887272	0.0449468	0.11158	0.0568765	0.160951	0.382041	0.274215	0.354894	0.370876	0.393426
ENSMUSG00000022658	0.597322	0.763421	1.05042	0.532112	0.308223	0.202003	0.0879441	0.127206	0.365214	0.130391	0	0.450741
ENSMUSG00000022769	28.8562	70.4604	93.4567	73.1876	108.805	60.4169	18.9461	26.8587	18.3926	17.4137	12.825	24.8689
ENSMUSG00000055692	0.343145	0.348272	1.08618	0.481453	0.227656	0.15231	0.0947279	0.20096	0.0874191	0.112359	0.170258	0.310727
ENSMUSG00000065331	3.46112	3.64293	4.86922	1.84996	2.04111	0.585244	8.15332	8.35359	8.46478	13.096	13.2295	13.0589
ENSMUSG00000086331	0.964426	0.638055	0.542715	0.412387	0.341247	0.521842	0.0567972	0.273846	0.157245	0.0561406	0.396992	0.291104
ENSMUSG00000022951	103.479	6.73272	7.32533	6.88693	13.6278	58.2366	3.97673	3.545	4.07767	4.33256	2.9296	4.85544
ENSMUSG00000116898	0.915776	2.47855	5.02454	1.56634	0.324033	0.743277	0.323593	0.468057	0.149313	0.159926	0.48467	0.663406
ENSMUSG00000051483	27.9374	29.3686	27.0805	27.2298	27.0646	27.5592	12.5319	14.2048	14.1656	14.3706	16.5849	14.1809
ENSMUSG00000047109	18.5257	4.34179	4.58848	4.40086	6.59093	13.1772	2.66352	2.34615	2.05622	2.20238	1.66224	3.09782
ENSMUSG00000041617	0.674129	0.316253	0.113806	0.374734	0.190824	0.465076	0.0952824	0.18376	0.153879	0.258997	0.142712	0.219759
ENSMUSG00000012017	1.27016	1.59555	1.73035	1.37498	1.3369	1.19076	0.369278	0.506747	0.471858	0.533475	0.737463	0.917216
ENSMUSG00000068196	0.0866789	0.049763	0.00831428	0.0252708	0.0557637	0.0239836	0.0835318	0.100686	0.160598	0.261459	0.118161	0.221199
ENSMUSG00000062609	0.0195543	0.0176413	0	0.0209035	0.0172975	0.00991938	0.224562	0.158243	0.159412	0.0939086	0.198357	0.185923
ENSMUSG00000000028	0.616177	0.397068	0.334359	0.451673	0.467196	0.410806	0.217728	0.13497	0.27269	0.245955	0.186348	0.318836
ENSMUSG00000022895	36.6495	3.02509	2.21968	3.47033	4.02412	27.3994	3.49038	3.41123	3.29943	4.10273	3.60766	3.85828
ENSMUSG00000022883	0.164486	0.222591	0.0946653	0.143865	0.201719	0.193427	0.564705	0.334367	0.399232	0.489628	0.336343	0.331743
ENSMUSG00000084838	13.8122	14.9921	5.4651	16.3801	19.4726	17.5164	28.7879	31.6206	29.3817	29.9626	30.8393	35.3722
ENSMUSG00000022876	0.0875508	0.0451346	0.0659836	0.066851	0.0553187	0.101513	0.154682	0.181121	0.193728	0.141973	0.132388	0.135907
ENSMUSG00000050299	26.409	31.8595	19.7645	21.8298	22.2745	21.341	6.51049	7.32436	5.75783	6.83742	6.77172	10.2886
ENSMUSG00000102562	0.115749	0.078319	0.12213	0.340273	0.153585	0.146791	0.409004	0.36975	0.353857	0.227405	0.280774	0.366848
ENSMUSG00000109841	0.459051	0.155303	0.181634	0.306703	0.236875	0.426918	1.09828	1.12424	0.826426	0.751557	0.961681	1.03921
ENSMUSG00000046962	9.53861	3.19078	6.0551	3.1663	4.45588	6.59325	1.32548	1.45244	1.1279	1.88866	1.63291	1.73808
ENSMUSG00000097418	0.0430728	0	0	0	0	0.0436993	0.0380498	0.293529	0.105342	0.15044	0.189967	0.0780069
ENSMUSG00000051146	1.05183	0.948928	0.706244	1.32884	0.549802	0.291035	0.25341	0.244362	0.116929	0.166987	0.295207	0.519522
ENSMUSG00000116972	0.399762	0.432784	0.337439	0.256407	0.495074	0.567808	0.0706287	0	0.130359	0.0698121	0.0705241	0
ENSMUSG00000022893	7.91623	2.4261	1.76879	2.78762	3.61457	6.62588	1.50145	1.27926	1.64185	1.63657	1.77648	2.024
ENSMUSG00002075532	0	0	0.740066	0.749795	0	0	1.23921	1.19496	1.7154	0	4.33082	2.54054
ENSMUSG00000084790	0.724027	0.38103	0.8276	0.644985	0.160116	0.183639	0.159898	0.102793	0.196748	0.15805	0.266103	0.163906
ENSMUSG00000022519	0.104321	0.083658	0.0489208	0.173474	0.0820276	0.0352795	0.21503	0.207352	0.226787	0.172059	0.173814	0.230915
ENSMUSG00000006958	1.74577	2.18895	3.8297	2.18253	1.63153	1.20079	0.923568	0.823376	0.852309	1.01624	1.2006	1.20572
ENSMUSG00000039568	10.4878	4.03207	5.9975	5.28999	7.98586	11.9181	1.66392	1.74692	2.03527	1.67388	2.45777	2.24052
ENSMUSG00000096215	5.06109	3.77188	6.26879	5.41028	4.08767	3.79522	2.42983	2.15562	1.43511	1.72925	3.68787	2.49073
ENSMUSG00000039457	26.3531	1.33295	1.79514	1.68473	2.40799	38.492	1.78772	1.57896	1.02929	1.14154	1.29536	2.61905
ENSMUSG00000116270	0.0522304	0.0471206	0.0826644	0.0697926	0.0462023	0.0132475	0.230698	0.289198	0.106449	0.114015	0.368569	0.224656
ENSMUSG00000045231	0.0446731	0	0.0471357	0.0795922	0.065862	0.0453228	0.131545	0.139533	0.121395	0.104019	0.118215	0.175294
ENSMUSG00000115919	11.3518	15.7534	9.41357	18.9262	8.27592	12.2742	42.8567	37.63	37.4558	28.3722	41.2009	30.7594
ENSMUSG00000115852	1.3025	1.38043	0.840591	0.892196	1.39827	1.38559	3.10552	3.09158	3.88651	3.72108	3.04515	2.88563
ENSMUSG00000022679	4.87548	2.75462	3.79323	3.03587	3.81907	2.91454	11.8332	11.2009	11.3618	8.44259	9.00653	10.123
ENSMUSG00000022528	2.36348	3.44442	2.36588	1.39284	1.95669	2.36712	4.49694	8.69855	6.79311	5.68847	5.53266	5.59743
ENSMUSG00000107002	19.1791	17.8808	21.318	16.5754	15.2652	13.3909	4.03752	4.91217	3.76082	5.03517	6.06615	6.76892
ENSMUSG00000060636	46.7914	45.8776	59.2338	41.8235	37.6746	34.7027	20.6906	22.5017	21.7628	20.8335	24.4738	29.5311
ENSMUSG00000116835	1.9069	2.08252	4.7653	1.18016	1.42048	1.12005	0.797932	0.769441	0.736367	0.613439	0.885278	1.36322
ENSMUSG00000022833	0.0810283	0.0670094	0.128242	0.12271	0.0597304	0.0753563	0.214737	0.189814	0.170646	0.165087	0.208463	0.201776
ENSMUSG00000086324	1.50361	4.74779	6.74262	4.25949	1.99511	1.29666	1.52751	1.15276	1.04192	1.24726	1.12736	1.90618
ENSMUSG00000116908	0.0121145	0.142081	0.089476	0.129503	0.0964468	0.0245814	0.73842	0.526301	0.158017	0.359652	0.106859	0.142609
ENSMUSG00000084834	0.0255477	0.0691451	0.026956	0.191173	0.112996	0	0.744759	0.58759	0.0833086	0.401535	0.27042	0.138804
ENSMUSG00000087556	2.21908	3.41079	3.20859	2.19647	3.99864	1.83444	10.1645	5.88095	4.82414	4.59291	7.5396	8.11215
ENSMUSG00000022791	8.60467	5.39646	10.3556	5.52522	4.99162	7.40415	3.43723	3.80095	3.07734	2.72137	2.51861	3.45326
ENSMUSG00000117501	1.51509	1.66401	2.57167	2.11255	2.27255	0.668314	4.13159	4.88188	2.89989	3.3936	4.18358	3.63864
ENSMUSG00000069743	0.348625	0.46429	0.472941	0.408172	0.543353	0.218955	1.15855	0.989912	1.21804	0.73928	1.09826	1.0072
ENSMUSG00000008668	144.6	149.265	199.416	136.19	140.631	125.217	56.2383	67.9594	64.2786	63.7021	71.4155	82.0478
ENSMUSG00000117545	0.243142	0.188019	0.0366493	0.111393	0.153629	0.0704795	0.460259	0.414237	0.48138	0.212304	0.490216	0.31453
ENSMUSG00000067203	9.87284	18.139	41.5923	10.7851	10.6777	16.4869	3.43768	7.12096	5.52239	4.02718	4.41786	3.29544
ENSMUSG00000024325	7.19439	8.9288	15.8246	8.83015	6.34722	6.48803	4.1865	4.57204	4.14277	3.92205	4.86862	5.29103
ENSMUSG00000023905	73.0648	3.94867	4.65184	3.75674	5.1717	45.6045	1.10067	1.27908	1.09388	1.98061	1.38084	2.16972
ENSMUSG00000023908	0.50829	0.382136	0.500555	0.326016	0.494589	0.29222	0.0449015	0.245357	0.110499	0.266294	0.224175	0.306846
ENSMUSG00000115692	0.525305	0.789856	0.739016	0.374366	0.542124	0.621769	1.23745	1.49159	1.42747	0.840914	0.926717	1.66487
ENSMUSG00000117219	2.15064	3.49243	2.72303	2.29902	3.61461	2.40011	9.87916	10.8088	8.41562	7.69928	8.72632	8.95829
ENSMUSG00000055839	50.3764	46.2049	81.4771	44.6487	35.892	36.3274	21.6073	22.6787	19.5083	19.7384	22.549	27.906
ENSMUSG00000066057	0.0348129	0.172739	0.128562	0.148859	0.12318	0.105958	0.415168	0.518964	0.283804	0.182386	0.353138	0.441335
ENSMUSG00000000708	10.8177	13.3177	5.00453	12.7707	12.587	13.3297	24.8484	21.8978	25.1851	26.3218	24.7669	20.3264
ENSMUSG00000090704	0.796772	0.479215	0.392324	0.283915	0.18795	0.862252	0.140771	0.226241	0.12991	0.231906	0.234271	0.288599
ENSMUSG00000085185	0.880922	0.58281	0.309828	0.878922	0.831202	0.893735	0.155639	0.250135	0.28726	0.205119	0.207211	0.212719
ENSMUSG00000024118	16.9128	82.0975	68.9297	72.2154	56.6329	28.4262	15.1329	17.5605	17.0029	15.9509	23.4981	18.9301
ENSMUSG00000072082	1.24238	5.86832	3.77395	5.95529	5.69796	2.75372	1.41906	1.77958	1.92242	1.91396	1.88462	1.79857
ENSMUSG00000024330	0.790173	0.218721	0.502134	0.211173	0.13503	0.400833	0.0396606	0.175924	0.161042	0.18817	0.0950444	0.341499
ENSMUSG00000003200	6.50237	4.92186	8.58901	4.17324	4.58628	5.29755	2.29546	2.62263	2.31914	2.54851	2.85693	2.81021
ENSMUSG00000002831	2.8869	1.63985	1.9589	2.35872	1.27256	1.07491	0.326293	0.306363	0.269421	0.611093	0.651621	0.836179
ENSMUSG00000011305	11.2977	16.7561	10.7971	18.7481	19.726	11.192	6.81894	5.41656	5.5695	7.17911	7.40885	9.10554
ENSMUSG00000024136	1.14008	1.31558	3.16117	1.27542	0.68015	0.457284	0.163951	0.383949	0.367445	0.370412	0.327416	0.576206
ENSMUSG00000024137	3.87245	4.43275	7.71785	3.94675	3.4378	2.98531	1.74108	2.02179	1.56149	1.89063	2.28944	1.98582
ENSMUSG00000043445	10.8509	10.0147	11.1138	9.998	10.8235	9.71905	4.27139	4.62164	4.1639	4.65808	3.78449	5.4268
ENSMUSG00000073421	9.66229	12.9237	5.02138	5.83252	9.82282	11.9	2.84517	4.17679	3.4878	7.1776	3.85861	5.15825
ENSMUSG00000033597	0.106054	0.0735988	0.0688615	0.0784876	0.064948	0.0496598	0.00720663	0.0138986	0.0266024	0.0284932	0.0503717	0.029549
ENSMUSG00000093565	2.9806	3.36126	9.56576	1.99141	3.29575	2.77196	0.329127	1.2695	1.51866	1.19285	1.31456	2.13671
ENSMUSG00000034254	4.11351	3.89664	8.33332	4.4413	3.85709	3.04654	1.88958	2.08492	1.9953	2.40651	2.43105	3.24065
ENSMUSG00000057863	391.935	378.453	578.82	344.553	308.495	300.352	105.919	116.002	113.906	112.715	143.432	160.671
ENSMUSG00000039481	0.54302	0.38103	0.891262	0.580486	0.426976	0.367279	0.0532995	0.256982	0.147561	0	0.212882	0.163906
ENSMUSG00000007603	7.58962	8.47378	11.1492	7.84432	6.86204	6.95553	3.18558	3.8398	3.46965	4.41192	4.45691	4.80321
ENSMUSG00000002660	40.1227	43.4369	66.7233	41.758	39.5099	32.7698	15.8717	18.9162	17.4037	16.1729	19.2315	21.8906
ENSMUSG00000002661	11.9368	12.663	9.49355	12.568	10.7183	8.51987	4.87496	6.64257	5.77024	4.87097	6.03177	5.43167
ENSMUSG00000002658	28.1835	17.6103	25.5648	19.1759	20.0972	22.5392	10.035	9.30917	9.20209	11.1745	9.06882	15.3971
ENSMUSG00000091390	0	1.12984	2.26524	0.191252	0.791298	0.363021	2.05458	4.72444	4.37551	4.21787	2.52497	4.69816
ENSMUSG00000005824	0.802035	0.120595	0.317343	0.428686	0.23649	0.305138	0.0885631	0	0.08173	0.116719	0.0589546	0.0302609
ENSMUSG00000024365	1.41329	0.0780628	1.43033	1.10998	0.127569	0.175573	0.152875	0.0491387	0	0.0251846	0.0254414	0.23506
ENSMUSG00000015451	10.2242	6.38859	35.0395	16.7241	10.3023	3.76372	5.68448	3.32957	2.927	1.73687	2.14936	5.41267
ENSMUSG00000040482	12.3069	12.5511	22.3507	13.5934	11.1649	9.45224	6.14488	6.38127	5.7734	5.27682	6.82987	9.09206
ENSMUSG00000041130	36.5427	19.4575	29.9629	21.1413	15.714	20.4021	10.4711	11.0557	11.3297	13.9338	13.4329	11.1066
ENSMUSG00000048915	0.443942	0.483375	0.387653	0.490937	0.446872	0.248496	1.62278	1.36923	1.16062	1.26985	0.958722	1.17828
ENSMUSG00000090877	31.5773	7.29088	10.6645	8.40369	29.3353	36.0803	1.22551	0.844107	1.65155	2.07658	2.03949	2.01394
ENSMUSG00000091971	1.33141	0.563042	0.504851	0.667158	2.46591	1.4352	0.0551318	0.0531633	0.0678374	0.108989	0.183501	0.113027
ENSMUSG00000007033	0.0749069	0.0901049	0.0526908	0.0800752	0.0662616	0.0506643	0.286743	0.148887	0.162843	0.109011	0.198221	0.31654
ENSMUSG00000117250	0.0577933	0.156418	0.121958	0.123562	0.102246	0.0586339	0.510537	0.738461	0.235573	0.100927	0.254891	0.470999
ENSMUSG00000093686	2.61539	2.83143	3.12751	3.16862	2.31354	2.65343	1.23221	0.742634	1.13714	0.456737	1.84558	1.42098
ENSMUSG00000024401	0.112977	0.101925	0.0794701	0.0402574	0.0999382	0.191034	0.632082	0.76991	0.736816	0.493243	0.631146	1.02304
ENSMUSG00000091655	2.5718	1.30511	0.847992	2.23376	3.1281	1.95691	0.567972	0.547692	1.0483	0.280703	0.708914	0.72776
ENSMUSG00000038880	9.41998	9.60455	3.37619	9.49449	10.211	8.58612	3.80409	4.15227	4.38823	3.86456	3.8776	4.25147
ENSMUSG00000049672	0.804513	1.04707	0.862777	1.142	0.944993	0.642267	2.07383	1.93237	1.89232	2.00379	1.76829	1.63615
ENSMUSG00000060550	4.84814	3.81242	4.30609	2.367	4.49342	3.83214	2.30119	1.47935	2.45398	1.68066	2.23395	1.32358
ENSMUSG00000038141	0.395904	0.578279	0.298377	0.483679	0.350211	0.392099	0.890992	0.80297	0.891408	0.732537	0.906302	1.10111
ENSMUSG00000024049	0.348186	0.0905098	0.186803	0.189259	0.125288	0.179619	0.0938385	0.0904878	0.0673542	0.0927536	0.088494	0.0694708
ENSMUSG00000094724	0.138548	0.0999952	0.131567	0.0444323	0.0857906	0.0702818	0.244783	0.188834	0.248486	0.229855	0.195536	0.138005
ENSMUSG00000047507	0.060371	0.0217859	0.114658	0.0774436	0.032042	0.0857487	0	0.0102853	0	0.0210857	0.0426014	0.0328004
ENSMUSG00000024052	43.5539	27.6216	34.2585	31.8178	35.211	63.3889	10.8133	18.0434	13.8414	12.521	15.7731	11.299
ENSMUSG00000056133	0.691636	0.642881	0.132684	0.649737	0.426414	0.489061	1.81443	1.98173	1.43523	1.70195	1.88569	0.759143
ENSMUSG00000003541	3.43817	0.49235	0.633407	0.525055	1.25516	2.38082	0.771358	0.650839	0.578373	0.285915	0.577662	0.840109
ENSMUSG00000040899	0	0.0480042	0	0	0.0235343	0.0269918	0.141014	0.0453263	0.151823	0.0929224	0.0704025	0.0722741
ENSMUSG00000087478	0.715542	0.392937	0.393906	0.465598	0.1376	0.189378	0.934406	1.06005	0.913036	0.787779	1.5093	0.84514
ENSMUSG00000057411	6.14795	6.91479	6.14394	7.06432	7.0196	6.67701	2.08149	3.27606	2.07544	2.45945	3.34456	3.67871
ENSMUSG00000049832	1.51005	0.85145	1.59329	2.62314	1.00183	1.72352	0.333488	0.643162	0.307758	0.329633	0.665989	0.683693
ENSMUSG00000025735	0.537347	0.290867	0.604766	0.268064	0.221821	0.472475	0.28481	0.183094	0.14602	0.0312797	0.221191	0.227071
ENSMUSG00000040966	0.0248584	0	0	0.053147	0.0219894	0	0.175676	0.0847015	0.0810607	0.130234	0.197343	0.0675295
ENSMUSG00000073434	0.932573	1.44788	1.70862	1.42969	0.940049	0.733439	0.510896	0.64045	0.453797	0.416616	0.593037	0.602256
ENSMUSG00000025732	15.3954	21.3451	28.1032	19.941	17.0023	13.08	9.55341	9.21229	7.96933	9.0306	9.7892	12.5725
ENSMUSG00000025731	70.461	70.2209	72.8332	65.7204	61.9888	51.2741	28.1581	33.6431	25.9285	28.1072	32.7099	33.168
ENSMUSG00000073405	0.752018	0.835011	0.549327	0.432871	0.818738	1.23247	0.357711	0.295661	0.235794	0.404086	0.306155	0.366676
ENSMUSG00000073402	0.199881	0.108196	0.2109	0.170938	0.106087	0.405577	0.0353144	0.0340534	0.0651793	0	0.0352621	0.108598
ENSMUSG00000117187	2.26029	1.72545	4.03596	1.67278	1.69182	1.41118	0.307185	0.296217	0.425226	0.303634	0.61346	0.314884
ENSMUSG00000024446	10.1352	8.32072	11.8167	8.28837	5.64823	6.37521	2.77551	3.32393	3.55286	3.76114	4.2912	4.08406
ENSMUSG00000024190	25.7631	50.2358	31.9433	32.9212	27.7203	25.5515	10.2101	8.97216	7.88742	10.3037	15.5227	9.11557
ENSMUSG00000024193	4.74522	5.11163	11.1719	4.41015	3.74335	2.74843	2.45567	2.6244	2.26621	2.3036	2.9362	3.14252
ENSMUSG00000095990	0.367948	0.643156	0.65514	0.885004	0.711992	0.466625	1.15795	1.56717	1.5373	1.18473	1.37937	1.24945
ENSMUSG00000043801	22.2564	23.0868	10.5532	20.9986	21.4413	19.0149	7.08432	7.2919	7.49267	7.86788	7.47123	6.77231
ENSMUSG00000023845	1.54046	1.68503	1.32609	1.83335	1.69466	1.69569	3.33073	3.59841	3.4046	3.66184	3.46823	3.07832
ENSMUSG00000023914	0	0	0	0	0	0	0.568631	0.533096	0.378992	0.40593	0.425841	0.599073
ENSMUSG00000024208	25.884	26.1459	45.2068	25.6991	19.635	21.9211	10.0973	11.5585	9.9194	9.72299	12.9444	16.8945
ENSMUSG00000097090	0.299264	0.506226	0.394702	0.479869	0.397088	0.303617	0.76005	1.0197	0.731904	0.81659	0.725928	1.21946
ENSMUSG00000054640	0.0426651	0.0473737	0.0138514	0.0491172	0.0551599	0.059934	0.0724801	0.0587094	0.0963186	0.131822	0.0607932	0.145622
ENSMUSG00000085521	0.189568	0.273636	0.0800071	0.202647	0.268303	0.15386	0.0669845	0.0645927	0.0927244	0	0.0668853	0
ENSMUSG00000058626	0.113965	0.0822523	0.0240494	0.0974622	0.0403247	0.0231245	0.604048	0.0582479	1.0963	0.497553	0.824309	0.103198
ENSMUSG00000023939	49.6908	48.4088	48.4497	47.5571	43.4956	39.3279	20.052	21.7184	19.6184	21.5807	26.0462	25.7963
ENSMUSG00000002250	1.93861	4.77997	9.69866	1.88796	4.80308	2.70019	0.660342	1.0846	1.27236	0.896576	0.731821	1.58437
ENSMUSG00000071073	0.127791	0.0576447	0.112363	0.159377	0.113043	0.0648251	0.0376296	0.036286	0.0173632	0	0.018787	0.0192864
ENSMUSG00000012296	3.08551	2.19138	2.21658	2.358	1.98607	2.38442	1.06708	1.05135	0.920524	1.23817	1.16973	1.27216
ENSMUSG00000097803	1.1491	1.33288	1.38565	0.526452	0.290423	1.33236	0.145014	0	0	0	0.289599	0.891893
ENSMUSG00000066170	0.0921587	0.0831427	0	0.073888	0.0407612	0.140249	0.0203529	0.0392523	0.0187825	0	0	0
ENSMUSG00000067144	19.8596	22.3693	36.6701	29.2067	39.7088	30.7591	13.4432	10.6108	11.5917	7.77257	9.27709	14.8442
ENSMUSG00000015605	10.7104	5.19699	2.52129	6.1352	11.0407	12.6844	2.48785	2.43537	2.55679	2.62675	2.72882	2.85932
ENSMUSG00000117145	0.0998759	0.0901049	0.316145	0.320301	0.176698	0	0.441144	0.850784	0.895635	0.610461	0.528589	0.4522
ENSMUSG00000062619	38.7188	40.9963	32.0501	34.3764	31.4557	27.7768	12.3791	14.4211	16.5087	13.0847	15.8618	15.6967
ENSMUSG00000023067	11.6741	7.28777	2.98776	3.71415	6.23907	15.3512	0.644544	0.488345	0.920545	0.758443	0.413736	1.51017
ENSMUSG00000117050	1.00315	0.585596	0.0622617	0.315401	0.417588	1.67628	0	0	0	0.0515248	0.104101	0
ENSMUSG00000067575	16.4966	11.3711	11.5388	12.0868	12.6251	13.1636	4.74845	6.63152	7.25311	4.20802	6.53989	7.04943
ENSMUSG00000024014	2.49684	3.82605	5.57889	3.5719	4.82334	2.94293	12.6664	10.3374	11.0006	11.526	10.5586	14.6463
ENSMUSG00000117962	2.08726	3.0936	16.2028	3.02816	21.8926	8.16796	0.658519	5.58805	0.729252	1.82254	0	1.08004
ENSMUSG00000118382	0.0585888	0.158571	0.123637	0.0626312	0.0259134	0.0297205	0.336417	0.374313	0.143289	0.25579	0.413438	0.238741
ENSMUSG00000024029	35.6818	21.5736	25.0992	19.0049	35.4399	21.2124	5.75115	6.399	8.16526	9.0736	11.0435	4.3081
ENSMUSG00000086010	1.65839	1.84681	1.9412	1.49581	2.06296	1.39333	4.41788	3.88489	4.01364	2.87349	3.0628	4.24704
ENSMUSG00000024039	81.036	105.641	70.9118	101.93	90.5835	84.6576	44.3196	46.4109	45.942	45.4849	45.7597	38.2246
ENSMUSG00000024042	5.74785	9.4598	9.52843	6.31154	8.54149	10.1989	1.35968	1.47502	2.08802	2.25744	2.68352	1.58976
ENSMUSG00000067430	0.104116	0.68882	0.512657	0.686346	0.613996	0.228865	1.33363	1.62599	1.21658	1.06063	1.02552	1.31991
ENSMUSG00000003929	0.418155	0.680683	0.517937	0.631639	0.450306	0.267454	1.04393	1.09184	1.29687	0.960426	1.08248	1.16887
ENSMUSG00000002289	9.97055	42.0506	11.4766	48.9694	16.2365	32.5927	4.81967	5.55333	7.67352	10.091	28.5984	2.74645
ENSMUSG00000067288	57.594	55.4905	60.0491	50.3981	45.6426	51.401	11.1969	13.2746	13.992	12.5097	16.8496	17.9804
ENSMUSG00000079553	0.0723179	0.0815536	0.209837	0.0966344	0.175921	0.0917122	0.0319422	0.0770042	0.0442165	0	0.0318949	0.0327428
ENSMUSG00000023979	1.21373	0.433434	0.853759	0.216246	0.313148	0.205231	0.156361	0.129238	0.144297	0.132474	0.133825	0.343457
ENSMUSG00000034165	2.1102	2.96351	1.72927	2.57912	2.76887	2.68325	1.18682	1.09052	1.01497	1.14853	1.47047	1.50956
ENSMUSG00000036492	15.8521	4.43617	4.39009	4.37429	5.62726	11.9311	1.88333	2.95845	2.83129	2.37198	3.12412	2.49101
ENSMUSG00000036315	20.7252	15.57	16.9375	13.1319	14.1332	12.9218	7.32331	6.99762	7.98705	6.71219	8.17666	10.3049
ENSMUSG00000095134	0.296747	0.267716	0.156552	0.475831	0.349997	0.501771	0.0873804	0.126391	0.161277	0	0.130876	0.223926
ENSMUSG00000096768	0.713088	1.03922	1.98228	2.3455	0.849138	1.4191	0.302851	0.46726	0.536611	0.191584	1.62088	0.782313
ENSMUSG00000100087	0	0	0.208736	0	0	0	0.699043	0.674083	0.322554	0	0.523506	0.537422
ENSMUSG00000058064	11.2119	15.6418	8.90296	12.8504	14.2123	11.1405	6.53487	6.99077	5.18261	5.2482	6.83107	6.80333
ENSMUSG00000069376	1.40837	1.1601	0.452262	0.458208	0.541663	0.745489	0.162278	0.260806	0.299514	0.106934	0.324075	0.221793
ENSMUSG00000052713	0.0507533	0.189693	0.0459009	0.20927	0.173169	0.102983	0.429132	0.413809	0.679739	0.272229	0.332564	0.492411
ENSMUSG00000034774	2.55167	1.68907	0.716893	1.71088	0.894856	1.30205	1.90732	2.88101	3.11413	3.67825	4.04872	5.03137
ENSMUSG00000099196	0	0.92808	4.34172	2.1994	0.909993	2.08737	8.1788	5.25785	6.70912	3.593	5.44446	5.58919
ENSMUSG00000091449	7.34007	7.22398	4.75242	4.99323	5.60753	6.09286	1.32629	1.84735	1.35996	0.72831	1.32433	2.56801
ENSMUSG00000033107	31.9842	38.7503	11.0679	35.0566	37.5393	39.2829	69.059	75.3719	109.098	73.2419	59.704	51.6592
ENSMUSG00000085977	16.6998	3.52609	10.9257	8.84462	8.35158	13.3379	4.93239	4.6698	3.97251	5.1413	4.43258	9.14679
ENSMUSG00000117405	0.834099	0.658435	1.32012	0.55728	0.461145	0.740452	0.552622	0.35526	0.169995	0.364155	0.367869	0.0944121
ENSMUSG00000117345	1.97515	0.445479	1.04201	1.40761	0.582396	1.16893	0.290802	0.420628	0.134182	0.28744	0.435557	0.596181
ENSMUSG00000024386	294.817	294.042	325.129	281.635	254.842	268.755	128.678	143.944	133.654	135.977	162.499	139.414
[truncated: 125 more rows]

## Sheet: DEG_down_GO_enriched_result
GO_ID	Term	Category	Test	Ref	TestAll	RefAll	geneID	Pvalue	FDR	richFactor
GO:0044459	plasma membrane part	CC	128	2320	521	16424	ENSMUSG00000024401(Tnf),ENSMUSG00000016496(Cd274),ENSMUSG00000076612(Ighg2c),ENSMUSG00000104213(Ighd),ENSMUSG00000026471(Mr1),ENSMUSG00000094689(Ighv1-81),ENSMUSG00000024673(Ms4a1),ENSMUSG00000027070(Lrp2),ENSMUSG00000004296(Il12b),ENSMUSG00000030364(Clec2h),ENSMUSG00000030365(Clec2i),ENSMUSG00000030156(Cd69),ENSMUSG00000040899(Ccr6),ENSMUSG00000026770(Il2ra),ENSMUSG00000041954(Tnfrsf18),ENSMUSG0…	8.56847e-11	6.78537e-07	0.0551724
GO:0031526	brush border membrane	CC	16	69	521	16424	ENSMUSG00000021612(Slc6a18),ENSMUSG00000021565(Slc6a19),ENSMUSG00000036123(Slc9a3),ENSMUSG00000020062(Slc5a8),ENSMUSG00000020651(Slc26a4),ENSMUSG00000021490(Slc34a1),ENSMUSG00000027737(Slc7a11),ENSMUSG00000027070(Lrp2),ENSMUSG00000015401(Cltrn),ENSMUSG00000026726(Cubn),ENSMUSG00000030781(Slc5a2),ENSMUSG00000025726(Slc28a1),ENSMUSG00000027219(Slc28a2),ENSMUSG00000038600(Atp6v0a4),ENSMUSG0000000080…	3.38819e-10	1.26958e-06	0.231884
GO:0005615	extracellular space	CC	83	1298	521	16424	ENSMUSG00000026185(Igfbp5),ENSMUSG00000076612(Ighg2c),ENSMUSG00000104213(Ighd),ENSMUSG00000094689(Ighv1-81),ENSMUSG00000004296(Il12b),ENSMUSG00000016496(Cd274),ENSMUSG00000024887(Asah2),ENSMUSG00000036123(Slc9a3),ENSMUSG00000020651(Slc26a4),ENSMUSG00000028017(Egf),ENSMUSG00000023013(Aqp2),ENSMUSG00000031766(Slc12a3),ENSMUSG00000026726(Cubn),ENSMUSG00000036894(Rap2b),ENSMUSG00000027202(Slc12a1),EN…	4.80963e-10	1.26958e-06	0.0639445
GO:0005576	extracellular region	CC	108	1920	521	16424	ENSMUSG00000024935(Slc1a1),ENSMUSG00000032289(Thsd4),ENSMUSG00000067158(Col4a4),ENSMUSG00000031274(Col4a5),ENSMUSG00000020044(Timp3),ENSMUSG00000068196(Col8a1),ENSMUSG00000048915(Efna5),ENSMUSG00000039239(Tgfb2),ENSMUSG00000000402(Egfl6),ENSMUSG00000056174(Col8a2),ENSMUSG00000022490(Ppp1r1a),ENSMUSG00000024924(Vldlr),ENSMUSG00000093861(Igkv1-110),ENSMUSG00000021994(Wnt5a),ENSMUSG00000078686(Mup9)…	1.374e-09	2.72018e-06	0.05625
GO:0016324	apical plasma membrane	CC	35	366	521	16424	ENSMUSG00000028518(Prkaa2),ENSMUSG00000024935(Slc1a1),ENSMUSG00000021612(Slc6a18),ENSMUSG00000036006(Ripor2),ENSMUSG00000021565(Slc6a19),ENSMUSG00000036123(Slc9a3),ENSMUSG00000020062(Slc5a8),ENSMUSG00000020651(Slc26a4),ENSMUSG00000061742(Slc22a12),ENSMUSG00000024757(Slc22a19),ENSMUSG00000063796(Slc22a8),ENSMUSG00000031112(Stk26),ENSMUSG00000024511(Rab27b),ENSMUSG00000021490(Slc34a1),ENSMUSG000000…	6.4105e-09	1.0153e-05	0.0956284
GO:0098590	plasma membrane region	CC	71	1125	521	16424	ENSMUSG00000069601(Ank3),ENSMUSG00000062209(Erbb4),ENSMUSG00000022366(Slc22a22),ENSMUSG00000030236(Slco1b2),ENSMUSG00000063796(Slc22a8),ENSMUSG00000024650(Slc22a6),ENSMUSG00000023013(Aqp2),ENSMUSG00000040966(Slc22a2),ENSMUSG00000044359(P2ry4),ENSMUSG00000059412(Fxyd2),ENSMUSG00000021733(Slc4a7),ENSMUSG00000031881(Cdh16),ENSMUSG00000016493(Cd46),ENSMUSG00000006574(Slc4a1),ENSMUSG00000042429(Adora1…	1.79493e-08	2.05269e-05	0.0631111
GO:0015291	secondary active transmembrane transporter activity	MF	25	213	521	16424	ENSMUSG00000020062(Slc5a8),ENSMUSG00000024935(Slc1a1),ENSMUSG00000020838(Slc6a4),ENSMUSG00000030781(Slc5a2),ENSMUSG00000025726(Slc28a1),ENSMUSG00000027219(Slc28a2),ENSMUSG00000079055(Slc8a3),ENSMUSG00000054640(Slc8a1),ENSMUSG00000021490(Slc34a1),ENSMUSG00000063796(Slc22a8),ENSMUSG00000024650(Slc22a6),ENSMUSG00000021733(Slc4a7),ENSMUSG00000006574(Slc4a1),ENSMUSG00000020651(Slc26a4),ENSMUSG00000029…	1.81448e-08	2.05269e-05	0.117371
GO:0045177	apical part of cell	CC	38	448	521	16424	ENSMUSG00000028518(Prkaa2),ENSMUSG00000024935(Slc1a1),ENSMUSG00000021612(Slc6a18),ENSMUSG00000036006(Ripor2),ENSMUSG00000021565(Slc6a19),ENSMUSG00000036123(Slc9a3),ENSMUSG00000020062(Slc5a8),ENSMUSG00000020651(Slc26a4),ENSMUSG00000061742(Slc22a12),ENSMUSG00000024757(Slc22a19),ENSMUSG00000063796(Slc22a8),ENSMUSG00000031112(Stk26),ENSMUSG00000024511(Rab27b),ENSMUSG00000021490(Slc34a1),ENSMUSG000000…	3.73067e-08	3.6929e-05	0.0848214
GO:0048512	circadian behavior	BP	12	52	521	16424	ENSMUSG00000032360(Hcrtr2),ENSMUSG00000042429(Adora1),ENSMUSG00000020889(Nr1d1),ENSMUSG00000028957(Per3),ENSMUSG00000040724(Kcna2),ENSMUSG00000078686(Mup9),ENSMUSG00000073834(Mup11),ENSMUSG00000078675(Mup16),ENSMUSG00000078673(Mup19),ENSMUSG00000038550(Ciart),ENSMUSG00000047875(Gpr157),ENSMUSG00000021775(Nr1d2)	5.94277e-08	5.17452e-05	0.230769
GO:0044421	extracellular region part	CC	87	1542	521	16424	ENSMUSG00000022490(Ppp1r1a),ENSMUSG00000024924(Vldlr),ENSMUSG00000093861(Igkv1-110),ENSMUSG00000020044(Timp3),ENSMUSG00000021994(Wnt5a),ENSMUSG00000078686(Mup9),ENSMUSG00000078680(Mup10),ENSMUSG00000073834(Mup11),ENSMUSG00000089873(Mup13),ENSMUSG00000021624(Cd180),ENSMUSG00000078675(Mup16),ENSMUSG00000078673(Mup19),ENSMUSG00000024887(Asah2),ENSMUSG00000058914(C1qtnf3),ENSMUSG00000076612(Ighg2c),E…	6.88512e-08	5.17452e-05	0.0564202
GO:0007622	rhythmic behavior	BP	12	53	521	16424	ENSMUSG00000032360(Hcrtr2),ENSMUSG00000042429(Adora1),ENSMUSG00000020889(Nr1d1),ENSMUSG00000028957(Per3),ENSMUSG00000040724(Kcna2),ENSMUSG00000078686(Mup9),ENSMUSG00000073834(Mup11),ENSMUSG00000078675(Mup16),ENSMUSG00000078673(Mup19),ENSMUSG00000038550(Ciart),ENSMUSG00000047875(Gpr157),ENSMUSG00000021775(Nr1d2)	7.46337e-08	5.17452e-05	0.226415
GO:0006820	anion transport	BP	43	559	521	16424	ENSMUSG00000024401(Tnf),ENSMUSG00000021612(Slc6a18),ENSMUSG00000028583(Pdpn),ENSMUSG00000021490(Slc34a1),ENSMUSG00000031766(Slc12a3),ENSMUSG00000006574(Slc4a1),ENSMUSG00000006216(Clcnkb),ENSMUSG00000024650(Slc22a6),ENSMUSG00000041052(Slc7a13),ENSMUSG00000024935(Slc1a1),ENSMUSG00000021565(Slc6a19),ENSMUSG00000027737(Slc7a11),ENSMUSG00000020651(Slc26a4),ENSMUSG00000029700(Slc13a1),ENSMUSG0000004242…	7.84118e-08	5.17452e-05	0.0769231
GO:0009605	response to external stimulus	BP	113	2214	521	16424	ENSMUSG00000044701(Il27),ENSMUSG00000004296(Il12b),ENSMUSG00000000869(Il4),ENSMUSG00000035042(Ccl5),ENSMUSG00000024757(Slc22a19),ENSMUSG00000000982(Ccl3),ENSMUSG00000018930(Ccl4),ENSMUSG00000042429(Adora1),ENSMUSG00000053965(Pde5a),ENSMUSG00000022126(Acod1),ENSMUSG00000024401(Tnf),ENSMUSG00000052336(Cx3cr1),ENSMUSG00000078942(Naip6),ENSMUSG00000030144(Clec4d),ENSMUSG00000030142(Clec4e),ENSMUSG000…	1.20702e-07	6.49206e-05	0.0510388
GO:0031649	heat generation	BP	9	28	521	16424	ENSMUSG00000026981(Il1rn),ENSMUSG00000024401(Tnf),ENSMUSG00000032487(Ptgs2),ENSMUSG00000035042(Ccl5),ENSMUSG00000074794(Arrdc3),ENSMUSG00000078686(Mup9),ENSMUSG00000073834(Mup11),ENSMUSG00000078675(Mup16),ENSMUSG00000078673(Mup19)	1.22423e-07	6.49206e-05	0.321429
GO:0031224	intrinsic component of membrane	CC	200	4600	521	16424	ENSMUSG00000034774(Dsg1c),ENSMUSG00000022366(Slc22a22),ENSMUSG00000063234(Gpr84),ENSMUSG00000046082(Tmem174),ENSMUSG00000030236(Slco1b2),ENSMUSG00000024924(Vldlr),ENSMUSG00000032360(Hcrtr2),ENSMUSG00000090523(Gypc),ENSMUSG00000079262(Slco1a6),ENSMUSG00000052821(Cysltr1),ENSMUSG00000022661(Cd200),ENSMUSG00000053182(Gm609),ENSMUSG00000073008(Gpr174),ENSMUSG00000040717(Il17rd),ENSMUSG00000024935(Slc…	1.22971e-07	6.49206e-05	0.0434783
GO:0022804	active transmembrane transporter activity	MF	30	326	521	16424	ENSMUSG00000038600(Atp6v0a4),ENSMUSG00000055782(Abcd2),ENSMUSG00000062017(Abca14),ENSMUSG00000004668(Abca13),ENSMUSG00000020062(Slc5a8),ENSMUSG00000024935(Slc1a1),ENSMUSG00000020838(Slc6a4),ENSMUSG00000030781(Slc5a2),ENSMUSG00000025726(Slc28a1),ENSMUSG00000027219(Slc28a2),ENSMUSG00000079055(Slc8a3),ENSMUSG00000054640(Slc8a1),ENSMUSG00000021490(Slc34a1),ENSMUSG00000063796(Slc22a8),ENSMUSG000000246…	1.84069e-07	9.11026e-05	0.0920245
GO:0015711	organic anion transport	BP	35	437	521	16424	ENSMUSG00000024401(Tnf),ENSMUSG00000021612(Slc6a18),ENSMUSG00000028583(Pdpn),ENSMUSG00000024650(Slc22a6),ENSMUSG00000041052(Slc7a13),ENSMUSG00000024935(Slc1a1),ENSMUSG00000021565(Slc6a19),ENSMUSG00000027737(Slc7a11),ENSMUSG00000042429(Adora1),ENSMUSG00000026981(Il1rn),ENSMUSG00000017412(Cacnb4),ENSMUSG00000020651(Slc26a4),ENSMUSG00000006574(Slc4a1),ENSMUSG00000000805(Car4),ENSMUSG00000020062(Slc5…	5.16033e-07	0.00023824	0.0800915
GO:0006811	ion transport	BP	79	1420	521	16424	ENSMUSG00000069670(Nkain2),ENSMUSG00000036123(Slc9a3),ENSMUSG00000054640(Slc8a1),ENSMUSG00000024401(Tnf),ENSMUSG00000022519(Srl),ENSMUSG00000024673(Ms4a1),ENSMUSG00000021612(Slc6a18),ENSMUSG00000028583(Pdpn),ENSMUSG00000038528(Mfsd4b5),ENSMUSG00000040966(Slc22a2),ENSMUSG00000041248(Kcnj1),ENSMUSG00000062609(Kcnj15),ENSMUSG00000059412(Fxyd2),ENSMUSG00000040724(Kcna2),ENSMUSG00000029088(Kcnip4),ENS…	5.41522e-07	0.00023824	0.0556338
GO:0002682	regulation of immune system process	BP	74	1303	521	16424	ENSMUSG00000004296(Il12b),ENSMUSG00000043263(Ifi209),ENSMUSG00000054203(Ifi205),ENSMUSG00000030142(Clec4e),ENSMUSG00000021624(Cd180),ENSMUSG00000049799(Lrrc19),ENSMUSG00000044701(Il27),ENSMUSG00000000869(Il4),ENSMUSG00000035042(Ccl5),ENSMUSG00000039899(Fgl2),ENSMUSG00000024401(Tnf),ENSMUSG00000017652(Cd40),ENSMUSG00000026770(Il2ra),ENSMUSG00000042429(Adora1),ENSMUSG00000041954(Tnfrsf18),ENSMUSG00…	6.02216e-07	0.000250997	0.056792
GO:0016021	integral component of membrane	CC	192	4474	521	16424	ENSMUSG00000030236(Slco1b2),ENSMUSG00000032360(Hcrtr2),ENSMUSG00000079262(Slco1a6),ENSMUSG00000052821(Cysltr1),ENSMUSG00000073008(Gpr174),ENSMUSG00000024935(Slc1a1),ENSMUSG00000021612(Slc6a18),ENSMUSG00000021565(Slc6a19),ENSMUSG00000024887(Asah2),ENSMUSG00000033854(Kcnk10),ENSMUSG00000020651(Slc26a4),ENSMUSG00000030255(Sspn),ENSMUSG00000001773(Folh1),ENSMUSG00000029816(Gpnmb),ENSMUSG00000024650(S…	7.21991e-07	0.000285873	0.0429146
GO:0046942	carboxylic acid transport	BP	28	315	521	16424	ENSMUSG00000024401(Tnf),ENSMUSG00000021612(Slc6a18),ENSMUSG00000028583(Pdpn),ENSMUSG00000024650(Slc22a6),ENSMUSG00000041052(Slc7a13),ENSMUSG00000024935(Slc1a1),ENSMUSG00000021565(Slc6a19),ENSMUSG00000027737(Slc7a11),ENSMUSG00000042429(Adora1),ENSMUSG00000026981(Il1rn),ENSMUSG00000017412(Cacnb4),ENSMUSG00000020062(Slc5a8),ENSMUSG00000026220(Slc16a14),ENSMUSG00000037762(Slc16a9),ENSMUSG00000030236(…	9.52485e-07	0.000359177	0.0888889
GO:0015849	organic acid transport	BP	28	316	521	16424	ENSMUSG00000024401(Tnf),ENSMUSG00000021612(Slc6a18),ENSMUSG00000028583(Pdpn),ENSMUSG00000024650(Slc22a6),ENSMUSG00000041052(Slc7a13),ENSMUSG00000024935(Slc1a1),ENSMUSG00000021565(Slc6a19),ENSMUSG00000027737(Slc7a11),ENSMUSG00000042429(Adora1),ENSMUSG00000026981(Il1rn),ENSMUSG00000017412(Cacnb4),ENSMUSG00000020062(Slc5a8),ENSMUSG00000026220(Slc16a14),ENSMUSG00000037762(Slc16a9),ENSMUSG00000030236(…	1.01467e-06	0.000365234	0.0886076
GO:0031226	intrinsic component of plasma membrane	CC	64	1089	521	16424	ENSMUSG00000053219(Raet1e),ENSMUSG00000000805(Car4),ENSMUSG00000001827(Folr1),ENSMUSG00000030236(Slco1b2),ENSMUSG00000032360(Hcrtr2),ENSMUSG00000079262(Slco1a6),ENSMUSG00000052821(Cysltr1),ENSMUSG00000073008(Gpr174),ENSMUSG00000024935(Slc1a1),ENSMUSG00000021612(Slc6a18),ENSMUSG00000021565(Slc6a19),ENSMUSG00000024887(Asah2),ENSMUSG00000033854(Kcnk10),ENSMUSG00000020651(Slc26a4),ENSMUSG00000030255(…	1.21506e-06	0.000401295	0.0587695
GO:0005886	plasma membrane	CC	180	4162	521	16424	ENSMUSG00000069601(Ank3),ENSMUSG00000079055(Slc8a3),ENSMUSG00000054640(Slc8a1),ENSMUSG00000000805(Car4),ENSMUSG00000040899(Ccr6),ENSMUSG00000022479(Vdr),ENSMUSG00000117145(Gm4356),ENSMUSG00000048240(Gng7),ENSMUSG00000029663(Gngt1),ENSMUSG00000034810(Scn7a),ENSMUSG00000024401(Tnf),ENSMUSG00000026471(Mr1),ENSMUSG00000053219(Raet1e),ENSMUSG00000001827(Folr1),ENSMUSG00000030236(Slco1b2),ENSMUSG000000…	1.23506e-06	0.000401295	0.0432484
GO:0005550	pheromone binding	MF	8	27	521	16424	ENSMUSG00000078686(Mup9),ENSMUSG00000078683(Mup1),ENSMUSG00000078680(Mup10),ENSMUSG00000073834(Mup11),ENSMUSG00000089873(Mup13),ENSMUSG00000078675(Mup16),ENSMUSG00000078673(Mup19),ENSMUSG00000078688(Mup2)	1.26687e-06	0.000401295	0.296296
GO:0044425	membrane part	CC	236	5812	521	16424	ENSMUSG00000035284(Vps13c),ENSMUSG00000032487(Ptgs2),ENSMUSG00000046082(Tmem174),ENSMUSG00000020641(Rsad2),ENSMUSG00000026471(Mr1),ENSMUSG00000020650(Bcap29),ENSMUSG00000061292(Cyp3a59),ENSMUSG00000036469(Marchf1),ENSMUSG00000029822(Osbpl3),ENSMUSG00000073678(Pgap1),ENSMUSG00000089789(Rdh1),ENSMUSG00000079055(Slc8a3),ENSMUSG00000062949(Atp11c),ENSMUSG00000053128(Rnf26),ENSMUSG00000028838(Extl1),E…	1.38339e-06	0.000421349	0.0406056
GO:0005903	brush border	CC	16	128	521	16424	ENSMUSG00000021612(Slc6a18),ENSMUSG00000021565(Slc6a19),ENSMUSG00000036123(Slc9a3),ENSMUSG00000020062(Slc5a8),ENSMUSG00000020651(Slc26a4),ENSMUSG00000021490(Slc34a1),ENSMUSG00000027737(Slc7a11),ENSMUSG00000027070(Lrp2),ENSMUSG00000015401(Cltrn),ENSMUSG00000026726(Cubn),ENSMUSG00000030781(Slc5a2),ENSMUSG00000025726(Slc28a1),ENSMUSG00000027219(Slc28a2),ENSMUSG00000038600(Atp6v0a4),ENSMUSG0000000080…	2.94425e-06	0.000839843	0.125
GO:0001775	cell activation	BP	57	954	521	16424	ENSMUSG00000024401(Tnf),ENSMUSG00000000869(Il4),ENSMUSG00000052336(Cx3cr1),ENSMUSG00000041272(Tox),ENSMUSG00000052534(Pbx1),ENSMUSG00000039899(Fgl2),ENSMUSG00000030144(Clec4d),ENSMUSG00000030142(Clec4e),ENSMUSG00000021624(Cd180),ENSMUSG00000004296(Il12b),ENSMUSG00000035992(Fnip1),ENSMUSG00000062949(Atp11c),ENSMUSG00000034218(Atm),ENSMUSG00000028583(Pdpn),ENSMUSG00000020120(Plek),ENSMUSG0000003689…	2.96952e-06	0.000839843	0.0597484
GO:0098862	cluster of actin-based cell projections	CC	19	176	521	16424	ENSMUSG00000036123(Slc9a3),ENSMUSG00000027070(Lrp2),ENSMUSG00000026726(Cubn),ENSMUSG00000038600(Atp6v0a4),ENSMUSG00000001827(Folr1),ENSMUSG00000021612(Slc6a18),ENSMUSG00000021565(Slc6a19),ENSMUSG00000020062(Slc5a8),ENSMUSG00000020651(Slc26a4),ENSMUSG00000021490(Slc34a1),ENSMUSG00000027737(Slc7a11),ENSMUSG00000015401(Cltrn),ENSMUSG00000030781(Slc5a2),ENSMUSG00000025726(Slc28a1),ENSMUSG00000027219(…	3.32188e-06	0.000907104	0.107955
GO:0048511	rhythmic process	BP	25	284	521	16424	ENSMUSG00000054932(Afp),ENSMUSG00000049791(Fzd4),ENSMUSG00000020889(Nr1d1),ENSMUSG00000030256(Bhlhe41),ENSMUSG00000028957(Per3),ENSMUSG00000020838(Slc6a4),ENSMUSG00000010175(Prox1),ENSMUSG00000020826(Nos2),ENSMUSG00000059824(Dbp),ENSMUSG00000032360(Hcrtr2),ENSMUSG00000020623(Map2k6),ENSMUSG00000022383(Ppara),ENSMUSG00000038550(Ciart),ENSMUSG00000042429(Adora1),ENSMUSG00000028518(Prkaa2),ENSMUSG00…	4.32764e-06	0.00114235	0.0880282
GO:0005215	transporter activity	MF	57	977	521	16424	ENSMUSG00000025726(Slc28a1),ENSMUSG00000027219(Slc28a2),ENSMUSG00000038600(Atp6v0a4),ENSMUSG00000055782(Abcd2),ENSMUSG00000062017(Abca14),ENSMUSG00000004668(Abca13),ENSMUSG00000034810(Scn7a),ENSMUSG00000040724(Kcna2),ENSMUSG00000041248(Kcnj1),ENSMUSG00000062609(Kcnj15),ENSMUSG00000051497(Kcnj16),ENSMUSG00000051056(Gja10),ENSMUSG00000015340(Cybb),ENSMUSG00000006216(Clcnkb),ENSMUSG00000029088(Kcnip…	6.11093e-06	0.00148933	0.0583419
GO:0071944	cell periphery	CC	181	4294	521	16424	ENSMUSG00000034774(Dsg1c),ENSMUSG00000002489(Tiam1),ENSMUSG00000022366(Slc22a22),ENSMUSG00000030236(Slco1b2),ENSMUSG00000032360(Hcrtr2),ENSMUSG00000090523(Gypc),ENSMUSG00000079262(Slco1a6),ENSMUSG00000052821(Cysltr1),ENSMUSG00000022661(Cd200),ENSMUSG00000073008(Gpr174),ENSMUSG00000040717(Il17rd),ENSMUSG00000024935(Slc1a1),ENSMUSG00000021612(Slc6a18),ENSMUSG00000041248(Kcnj1),ENSMUSG00000036006(Ri…	6.35309e-06	0.00148933	0.0421518
GO:0005887	integral component of plasma membrane	CC	59	1026	521	16424	ENSMUSG00000034810(Scn7a),ENSMUSG00000025321(Itgb8),ENSMUSG00000030786(Itgam),ENSMUSG00000027009(Itga4),ENSMUSG00000059412(Fxyd2),ENSMUSG00000040724(Kcna2),ENSMUSG00000029088(Kcnip4),ENSMUSG00000017652(Cd40),ENSMUSG00000015340(Cybb),ENSMUSG00000053219(Raet1e),ENSMUSG00000020838(Slc6a4),ENSMUSG00000079055(Slc8a3),ENSMUSG00000054640(Slc8a1),ENSMUSG00000042429(Adora1),ENSMUSG00000062209(Erbb4),ENSMU…	6.46141e-06	0.00148933	0.0575049
GO:0098739	import across plasma membrane	BP	16	136	521	16424	ENSMUSG00000024401(Tnf),ENSMUSG00000024935(Slc1a1),ENSMUSG00000040966(Slc22a2),ENSMUSG00000079055(Slc8a3),ENSMUSG00000030781(Slc5a2),ENSMUSG00000027737(Slc7a11),ENSMUSG00000036123(Slc9a3),ENSMUSG00000021490(Slc34a1),ENSMUSG00000054640(Slc8a1),ENSMUSG00000027070(Lrp2),ENSMUSG00000001827(Folr1),ENSMUSG00000015401(Cltrn),ENSMUSG00000041248(Kcnj1),ENSMUSG00000062609(Kcnj15),ENSMUSG00000031766(Slc12a3…	6.53038e-06	0.00148933	0.117647
GO:0009607	response to biotic stimulus	BP	57	980	521	16424	ENSMUSG00000044701(Il27),ENSMUSG00000004296(Il12b),ENSMUSG00000000869(Il4),ENSMUSG00000035042(Ccl5),ENSMUSG00000024757(Slc22a19),ENSMUSG00000026986(Hnmt),ENSMUSG00000022126(Acod1),ENSMUSG00000016496(Cd274),ENSMUSG00000026471(Mr1),ENSMUSG00000074028(Slc22a13),ENSMUSG00000078942(Naip6),ENSMUSG00000030144(Clec4d),ENSMUSG00000030142(Clec4e),ENSMUSG00000076612(Ighg2c),ENSMUSG00000104213(Ighd),ENSMUSG0…	6.69706e-06	0.00148933	0.0581633
GO:0070062	extracellular exosome	CC	12	79	521	16424	ENSMUSG00000016496(Cd274),ENSMUSG00000024887(Asah2),ENSMUSG00000036123(Slc9a3),ENSMUSG00000020651(Slc26a4),ENSMUSG00000028017(Egf),ENSMUSG00000023013(Aqp2),ENSMUSG00000031766(Slc12a3),ENSMUSG00000026726(Cubn),ENSMUSG00000036894(Rap2b),ENSMUSG00000027202(Slc12a1),ENSMUSG00000000805(Car4),ENSMUSG00000027009(Itga4)	6.77053e-06	0.00148933	0.151899
GO:0008509	anion transmembrane transporter activity	MF	25	292	521	16424	ENSMUSG00000006216(Clcnkb),ENSMUSG00000024935(Slc1a1),ENSMUSG00000020838(Slc6a4),ENSMUSG00000063796(Slc22a8),ENSMUSG00000024650(Slc22a6),ENSMUSG00000021733(Slc4a7),ENSMUSG00000006574(Slc4a1),ENSMUSG00000026220(Slc16a14),ENSMUSG00000037762(Slc16a9),ENSMUSG00000020651(Slc26a4),ENSMUSG00000029700(Slc13a1),ENSMUSG00000031766(Slc12a3),ENSMUSG00000030236(Slco1b2),ENSMUSG00000024757(Slc22a19),ENSMUSG000…	7.0591e-06	0.00151084	0.0856164
GO:0045321	leukocyte activation	BP	51	846	521	16424	ENSMUSG00000024401(Tnf),ENSMUSG00000000869(Il4),ENSMUSG00000052336(Cx3cr1),ENSMUSG00000041272(Tox),ENSMUSG00000052534(Pbx1),ENSMUSG00000039899(Fgl2),ENSMUSG00000030144(Clec4d),ENSMUSG00000030142(Clec4e),ENSMUSG00000021624(Cd180),ENSMUSG00000004296(Il12b),ENSMUSG00000035992(Fnip1),ENSMUSG00000062949(Atp11c),ENSMUSG00000034218(Atm),ENSMUSG00000024673(Ms4a1),ENSMUSG00000003379(Cd79a),ENSMUSG00000076…	7.99126e-06	0.00166534	0.0602837
GO:0051707	response to other organism	BP	55	942	521	16424	ENSMUSG00000044701(Il27),ENSMUSG00000004296(Il12b),ENSMUSG00000000869(Il4),ENSMUSG00000035042(Ccl5),ENSMUSG00000024757(Slc22a19),ENSMUSG00000022126(Acod1),ENSMUSG00000078942(Naip6),ENSMUSG00000030144(Clec4d),ENSMUSG00000030142(Clec4e),ENSMUSG00000076612(Ighg2c),ENSMUSG00000104213(Ighd),ENSMUSG00000045827(Serpinb9),ENSMUSG00000094689(Ighv1-81),ENSMUSG00000024401(Tnf),ENSMUSG00000020826(Nos2),ENSMU…	8.80506e-06	0.00172703	0.0583864
GO:0009306	protein secretion	BP	27	334	521	16424	ENSMUSG00000024401(Tnf),ENSMUSG00000020826(Nos2),ENSMUSG00000035042(Ccl5),ENSMUSG00000037386(Rims2),ENSMUSG00000026981(Il1rn),ENSMUSG00000034593(Myo5a),ENSMUSG00000076431(Sox4),ENSMUSG00000015401(Cltrn),ENSMUSG00000031548(Sfrp1),ENSMUSG00000028017(Egf),ENSMUSG00000020641(Rsad2),ENSMUSG00000004296(Il12b),ENSMUSG00000034584(Exph5),ENSMUSG00000039239(Tgfb2),ENSMUSG00000002489(Tiam1),ENSMUSG000000208…	8.84262e-06	0.00172703	0.0808383
GO:0043207	response to external biotic stimulus	BP	55	943	521	16424	ENSMUSG00000044701(Il27),ENSMUSG00000004296(Il12b),ENSMUSG00000000869(Il4),ENSMUSG00000035042(Ccl5),ENSMUSG00000024757(Slc22a19),ENSMUSG00000022126(Acod1),ENSMUSG00000078942(Naip6),ENSMUSG00000030144(Clec4d),ENSMUSG00000030142(Clec4e),ENSMUSG00000076612(Ighg2c),ENSMUSG00000104213(Ighd),ENSMUSG00000045827(Serpinb9),ENSMUSG00000094689(Ighv1-81),ENSMUSG00000024401(Tnf),ENSMUSG00000020826(Nos2),ENSMU…	9.07876e-06	0.00172703	0.0583245
GO:0002790	peptide secretion	BP	29	374	521	16424	ENSMUSG00000042429(Adora1),ENSMUSG00000024401(Tnf),ENSMUSG00000020826(Nos2),ENSMUSG00000035042(Ccl5),ENSMUSG00000032172(Olfm2),ENSMUSG00000036943(Rab8b),ENSMUSG00000037852(Cpe),ENSMUSG00000037386(Rims2),ENSMUSG00000026981(Il1rn),ENSMUSG00000034593(Myo5a),ENSMUSG00000076431(Sox4),ENSMUSG00000015401(Cltrn),ENSMUSG00000031548(Sfrp1),ENSMUSG00000028017(Egf),ENSMUSG00000020641(Rsad2),ENSMUSG0000000429…	9.2304e-06	0.00172703	0.0775401
GO:0006952	defense response	BP	73	1380	521	16424	ENSMUSG00000026981(Il1rn),ENSMUSG00000024935(Slc1a1),ENSMUSG00000048240(Gng7),ENSMUSG00000024401(Tnf),ENSMUSG00000000869(Il4),ENSMUSG00000052336(Cx3cr1),ENSMUSG00000043263(Ifi209),ENSMUSG00000054203(Ifi205),ENSMUSG00000030142(Clec4e),ENSMUSG00000021624(Cd180),ENSMUSG00000049799(Lrrc19),ENSMUSG00000044701(Il27),ENSMUSG00000004296(Il12b),ENSMUSG00000035042(Ccl5),ENSMUSG00000052821(Cysltr1),ENSMUSG0…	9.40576e-06	0.00172703	0.0528986
GO:0022857	transmembrane transporter activity	MF	53	899	521	16424	ENSMUSG00000025726(Slc28a1),ENSMUSG00000027219(Slc28a2),ENSMUSG00000038600(Atp6v0a4),ENSMUSG00000055782(Abcd2),ENSMUSG00000062017(Abca14),ENSMUSG00000004668(Abca13),ENSMUSG00000034810(Scn7a),ENSMUSG00000040724(Kcna2),ENSMUSG00000041248(Kcnj1),ENSMUSG00000062609(Kcnj15),ENSMUSG00000051497(Kcnj16),ENSMUSG00000051056(Gja10),ENSMUSG00000015340(Cybb),ENSMUSG00000006216(Clcnkb),ENSMUSG00000029088(Kcnip…	9.88971e-06	0.00172703	0.0589544
GO:0015075	ion transmembrane transporter activity	MF	45	716	521	16424	ENSMUSG00000038600(Atp6v0a4),ENSMUSG00000034810(Scn7a),ENSMUSG00000040724(Kcna2),ENSMUSG00000041248(Kcnj1),ENSMUSG00000062609(Kcnj15),ENSMUSG00000051497(Kcnj16),ENSMUSG00000015340(Cybb),ENSMUSG00000006216(Clcnkb),ENSMUSG00000029088(Kcnip4),ENSMUSG00000017412(Cacnb4),ENSMUSG00000024935(Slc1a1),ENSMUSG00000011008(Mcoln2),ENSMUSG00000031517(Gpm6a),ENSMUSG00000033854(Kcnk10),ENSMUSG00000020062(Slc5a8…	9.93203e-06	0.00172703	0.0628492
GO:0050670	regulation of lymphocyte proliferation	BP	20	207	521	16424	ENSMUSG00000034218(Atm),ENSMUSG00000104213(Ighd),ENSMUSG00000017550(Atad5),ENSMUSG00000000869(Il4),ENSMUSG00000017652(Cd40),ENSMUSG00000004296(Il12b),ENSMUSG00000016496(Cd274),ENSMUSG00000022528(Hes1),ENSMUSG00000026770(Il2ra),ENSMUSG00000016493(Cd46),ENSMUSG00000006574(Slc4a1),ENSMUSG00000035042(Ccl5),ENSMUSG00000044701(Il27),ENSMUSG00000030365(Clec2i),ENSMUSG00000036006(Ripor2),ENSMUSG000000539…	1.0032e-05	0.00172703	0.0966184
GO:0015293	symporter activity	MF	15	126	521	16424	ENSMUSG00000020062(Slc5a8),ENSMUSG00000024935(Slc1a1),ENSMUSG00000020838(Slc6a4),ENSMUSG00000030781(Slc5a2),ENSMUSG00000025726(Slc28a1),ENSMUSG00000027219(Slc28a2),ENSMUSG00000021490(Slc34a1),ENSMUSG00000031766(Slc12a3),ENSMUSG00000027202(Slc12a1),ENSMUSG00000029700(Slc13a1),ENSMUSG00000021612(Slc6a18),ENSMUSG00000021565(Slc6a19),ENSMUSG00000026220(Slc16a14),ENSMUSG00000037762(Slc16a9),ENSMUSG000…	1.09398e-05	0.00184324	0.119048
GO:0022610	biological adhesion	BP	66	1215	521	16424	ENSMUSG00000030963(Umod),ENSMUSG00000074715(Ccl28),ENSMUSG00000039239(Tgfb2),ENSMUSG00000027009(Itga4),ENSMUSG00000034774(Dsg1c),ENSMUSG00000036006(Ripor2),ENSMUSG00000022132(Cldn10),ENSMUSG00000068196(Col8a1),ENSMUSG00000016918(Sulf1),ENSMUSG00000025321(Itgb8),ENSMUSG00000029816(Gpnmb),ENSMUSG00000021614(Vcan),ENSMUSG00000022528(Hes1),ENSMUSG00000000402(Egfl6),ENSMUSG00000030786(Itgam),ENSMUSG00…	1.14588e-05	0.00189046	0.054321
GO:0007159	leukocyte cell-cell adhesion	BP	26	320	521	16424	ENSMUSG00000016496(Cd274),ENSMUSG00000026009(Icos),ENSMUSG00000052713(Zfp608),ENSMUSG00000004296(Il12b),ENSMUSG00000022528(Hes1),ENSMUSG00000026770(Il2ra),ENSMUSG00000016493(Cd46),ENSMUSG00000006574(Slc4a1),ENSMUSG00000000869(Il4),ENSMUSG00000035042(Ccl5),ENSMUSG00000036006(Ripor2),ENSMUSG00000053965(Pde5a),ENSMUSG00000029816(Gpnmb),ENSMUSG00000029276(Glmn),ENSMUSG00000039899(Fgl2),ENSMUSG0000007…	1.18387e-05	0.00191328	0.08125
GO:0032944	regulation of mononuclear cell proliferation	BP	20	210	521	16424	ENSMUSG00000034218(Atm),ENSMUSG00000104213(Ighd),ENSMUSG00000017550(Atad5),ENSMUSG00000000869(Il4),ENSMUSG00000017652(Cd40),ENSMUSG00000004296(Il12b),ENSMUSG00000016496(Cd274),ENSMUSG00000022528(Hes1),ENSMUSG00000026770(Il2ra),ENSMUSG00000016493(Cd46),ENSMUSG00000006574(Slc4a1),ENSMUSG00000035042(Ccl5),ENSMUSG00000044701(Il27),ENSMUSG00000030365(Clec2i),ENSMUSG00000036006(Ripor2),ENSMUSG000000539…	1.24228e-05	0.00192937	0.0952381
GO:0099566	regulation of postsynaptic cytosolic calcium ion concentration	BP	5	11	521	16424	ENSMUSG00000021994(Wnt5a),ENSMUSG00000079055(Slc8a3),ENSMUSG00000054640(Slc8a1),ENSMUSG00000028222(Calb1),ENSMUSG00000034593(Myo5a)	1.24255e-05	0.00192937	0.454545
GO:0043230	extracellular organelle	CC	13	98	521	16424	ENSMUSG00000016496(Cd274),ENSMUSG00000024887(Asah2),ENSMUSG00000036123(Slc9a3),ENSMUSG00000020651(Slc26a4),ENSMUSG00000028017(Egf),ENSMUSG00000023013(Aqp2),ENSMUSG00000031766(Slc12a3),ENSMUSG00000026726(Cubn),ENSMUSG00000036894(Rap2b),ENSMUSG00000027202(Slc12a1),ENSMUSG00000000805(Car4),ENSMUSG00000027009(Itga4),ENSMUSG00000028270(Gbp2)	1.29713e-05	0.00197538	0.132653
GO:0062013	positive regulation of small molecule metabolic process	BP	17	160	521	16424	ENSMUSG00000078686(Mup9),ENSMUSG00000073834(Mup11),ENSMUSG00000078675(Mup16),ENSMUSG00000078673(Mup19),ENSMUSG00000000708(Kat2b),ENSMUSG00000022383(Ppara),ENSMUSG00000020826(Nos2),ENSMUSG00000032978(Guca2b),ENSMUSG00000032487(Ptgs2),ENSMUSG00000055782(Abcd2),ENSMUSG00000028240(Cyp7a1),ENSMUSG00000028630(Dyrk2),ENSMUSG00000028518(Prkaa2),ENSMUSG00000024401(Tnf),ENSMUSG00000020889(Nr1d1),ENSMUSG000…	1.33895e-05	0.00200059	0.10625
GO:0001819	positive regulation of cytokine production	BP	32	444	521	16424	ENSMUSG00000021994(Wnt5a),ENSMUSG00000016918(Sulf1),ENSMUSG00000037171(Nodal),ENSMUSG00000032487(Ptgs2),ENSMUSG00000024401(Tnf),ENSMUSG00000015568(Lpl),ENSMUSG00000011008(Mcoln2),ENSMUSG00000000869(Il4),ENSMUSG00000004296(Il12b),ENSMUSG00000049723(Mmp12),ENSMUSG00000032661(Oas3),ENSMUSG00000044701(Il27),ENSMUSG00000105504(Gbp5),ENSMUSG00000054203(Ifi205),ENSMUSG00000000982(Ccl3),ENSMUSG0000001649…	1.4335e-05	0.00210221	0.0720721
GO:0001817	regulation of cytokine production	BP	42	662	521	16424	ENSMUSG00000029816(Gpnmb),ENSMUSG00000021994(Wnt5a),ENSMUSG00000030142(Clec4e),ENSMUSG00000058914(C1qtnf3),ENSMUSG00000029276(Glmn),ENSMUSG00000024401(Tnf),ENSMUSG00000028701(Lurap1),ENSMUSG00000029915(Clec5a),ENSMUSG00000016918(Sulf1),ENSMUSG00000037171(Nodal),ENSMUSG00000032487(Ptgs2),ENSMUSG00000039239(Tgfb2),ENSMUSG00000053128(Rnf26),ENSMUSG00000033107(Rnf125),ENSMUSG00000030365(Clec2i),ENSMU…	1.58492e-05	0.00224693	0.0634441
GO:0007623	circadian rhythm	BP	19	196	521	16424	ENSMUSG00000032360(Hcrtr2),ENSMUSG00000022383(Ppara),ENSMUSG00000020889(Nr1d1),ENSMUSG00000030256(Bhlhe41),ENSMUSG00000028957(Per3),ENSMUSG00000038550(Ciart),ENSMUSG00000042429(Adora1),ENSMUSG00000028518(Prkaa2),ENSMUSG00000010175(Prox1),ENSMUSG00000021775(Nr1d2),ENSMUSG00000040724(Kcna2),ENSMUSG00000078686(Mup9),ENSMUSG00000073834(Mup11),ENSMUSG00000078675(Mup16),ENSMUSG00000078673(Mup19),ENSMUS…	1.58894e-05	0.00224693	0.0969388
GO:0007155	cell adhesion	BP	65	1205	521	16424	ENSMUSG00000030963(Umod),ENSMUSG00000074715(Ccl28),ENSMUSG00000039239(Tgfb2),ENSMUSG00000027009(Itga4),ENSMUSG00000034774(Dsg1c),ENSMUSG00000022883(Robo1),ENSMUSG00000031673(Cdh11),ENSMUSG00000031881(Cdh16),ENSMUSG00000035042(Ccl5),ENSMUSG00000002808(Epdr1),ENSMUSG00000002489(Tiam1),ENSMUSG00000025321(Itgb8),ENSMUSG00000053024(Cntn2),ENSMUSG00000036006(Ripor2),ENSMUSG00000029765(Plxna4),ENSMUSG00…	1.67606e-05	0.00228221	0.0539419
GO:0046649	lymphocyte activation	BP	44	709	521	16424	ENSMUSG00000041272(Tox),ENSMUSG00000052534(Pbx1),ENSMUSG00000039899(Fgl2),ENSMUSG00000030144(Clec4d),ENSMUSG00000030142(Clec4e),ENSMUSG00000000869(Il4),ENSMUSG00000021624(Cd180),ENSMUSG00000004296(Il12b),ENSMUSG00000035992(Fnip1),ENSMUSG00000062949(Atp11c),ENSMUSG00000034218(Atm),ENSMUSG00000024673(Ms4a1),ENSMUSG00000003379(Cd79a),ENSMUSG00000076431(Sox4),ENSMUSG00000104213(Ighd),ENSMUSG000000175…	1.70663e-05	0.00228221	0.0620592
GO:0002376	immune system process	BP	107	2289	521	16424	ENSMUSG00000024401(Tnf),ENSMUSG00000000869(Il4),ENSMUSG00000052336(Cx3cr1),ENSMUSG00000041272(Tox),ENSMUSG00000052534(Pbx1),ENSMUSG00000045827(Serpinb9),ENSMUSG00000053219(Raet1e),ENSMUSG00000004296(Il12b),ENSMUSG00000043263(Ifi209),ENSMUSG00000054203(Ifi205),ENSMUSG00000030142(Clec4e),ENSMUSG00000021624(Cd180),ENSMUSG00000049799(Lrrc19),ENSMUSG00000044701(Il27),ENSMUSG00000035042(Ccl5),ENSMUSG00…	1.72899e-05	0.00228221	0.0467453
GO:0031347	regulation of defense response	BP	40	620	521	16424	ENSMUSG00000043263(Ifi209),ENSMUSG00000054203(Ifi205),ENSMUSG00000030142(Clec4e),ENSMUSG00000021624(Cd180),ENSMUSG00000049799(Lrrc19),ENSMUSG00000044701(Il27),ENSMUSG00000004296(Il12b),ENSMUSG00000000869(Il4),ENSMUSG00000035042(Ccl5),ENSMUSG00000042429(Adora1),ENSMUSG00000053965(Pde5a),ENSMUSG00000044162(Tnip3),ENSMUSG00000024401(Tnf),ENSMUSG00000052336(Cx3cr1),ENSMUSG00000032487(Ptgs2),ENSMUSG00…	1.72917e-05	0.00228221	0.0645161
GO:0001816	cytokine production	BP	42	667	521	16424	ENSMUSG00000049799(Lrrc19),ENSMUSG00000005267(Zfp287),ENSMUSG00000029816(Gpnmb),ENSMUSG00000021994(Wnt5a),ENSMUSG00000030142(Clec4e),ENSMUSG00000058914(C1qtnf3),ENSMUSG00000029276(Glmn),ENSMUSG00000024401(Tnf),ENSMUSG00000028701(Lurap1),ENSMUSG00000029915(Clec5a),ENSMUSG00000016918(Sulf1),ENSMUSG00000037171(Nodal),ENSMUSG00000032487(Ptgs2),ENSMUSG00000039239(Tgfb2),ENSMUSG00000053128(Rnf26),ENSMU…	1.8944e-05	0.00241963	0.0629685
GO:0015318	inorganic molecular entity transmembrane transporter activity	MF	42	667	521	16424	ENSMUSG00000038600(Atp6v0a4),ENSMUSG00000034810(Scn7a),ENSMUSG00000040724(Kcna2),ENSMUSG00000041248(Kcnj1),ENSMUSG00000062609(Kcnj15),ENSMUSG00000051497(Kcnj16),ENSMUSG00000017412(Cacnb4),ENSMUSG00000006216(Clcnkb),ENSMUSG00000024935(Slc1a1),ENSMUSG00000011008(Mcoln2),ENSMUSG00000031517(Gpm6a),ENSMUSG00000033854(Kcnk10),ENSMUSG00000029088(Kcnip4),ENSMUSG00000020062(Slc5a8),ENSMUSG00000020838(Slc6…	1.8944e-05	0.00241963	0.0629685
GO:1903561	extracellular vesicle	CC	12	88	521	16424	ENSMUSG00000016496(Cd274),ENSMUSG00000024887(Asah2),ENSMUSG00000036123(Slc9a3),ENSMUSG00000020651(Slc26a4),ENSMUSG00000028017(Egf),ENSMUSG00000023013(Aqp2),ENSMUSG00000031766(Slc12a3),ENSMUSG00000026726(Cubn),ENSMUSG00000036894(Rap2b),ENSMUSG00000027202(Slc12a1),ENSMUSG00000000805(Car4),ENSMUSG00000027009(Itga4)	2.09639e-05	0.00263513	0.136364
GO:0051239	regulation of multicellular organismal process	BP	127	2849	521	16424	ENSMUSG00000049799(Lrrc19),ENSMUSG00000005267(Zfp287),ENSMUSG00000029816(Gpnmb),ENSMUSG00000021994(Wnt5a),ENSMUSG00000030142(Clec4e),ENSMUSG00000058914(C1qtnf3),ENSMUSG00000029276(Glmn),ENSMUSG00000024401(Tnf),ENSMUSG00000028701(Lurap1),ENSMUSG00000029915(Clec5a),ENSMUSG00000053965(Pde5a),ENSMUSG00000024935(Slc1a1),ENSMUSG00000052336(Cx3cr1),ENSMUSG00000037171(Nodal),ENSMUSG00000042429(Adora1),EN…	2.29717e-05	0.00284239	0.044577
GO:0022407	regulation of cell-cell adhesion	BP	29	393	521	16424	ENSMUSG00000021994(Wnt5a),ENSMUSG00000037171(Nodal),ENSMUSG00000016496(Cd274),ENSMUSG00000026009(Icos),ENSMUSG00000052713(Zfp608),ENSMUSG00000035042(Ccl5),ENSMUSG00000069601(Ank3),ENSMUSG00000026981(Il1rn),ENSMUSG00000024401(Tnf),ENSMUSG00000004296(Il12b),ENSMUSG00000022528(Hes1),ENSMUSG00000026770(Il2ra),ENSMUSG00000016493(Cd46),ENSMUSG00000006574(Slc4a1),ENSMUSG00000000869(Il4),ENSMUSG000000360…	2.34233e-05	0.00285368	0.0737913
GO:0032501	multicellular organismal process	BP	233	5929	521	16424	ENSMUSG00000076431(Sox4),ENSMUSG00000022479(Vdr),ENSMUSG00000039239(Tgfb2),ENSMUSG00000018604(Tbx3),ENSMUSG00000016918(Sulf1),ENSMUSG00000020641(Rsad2),ENSMUSG00000021490(Slc34a1),ENSMUSG00000031283(Chrdl1),ENSMUSG00000031342(Gpm6b),ENSMUSG00000068747(Sort1),ENSMUSG00000038600(Atp6v0a4),ENSMUSG00000068196(Col8a1),ENSMUSG00000028017(Egf),ENSMUSG00000021822(Plau),ENSMUSG00000056174(Col8a2),ENSMUSG0…	2.39849e-05	0.00287782	0.0392984
GO:0071396	cellular response to lipid	BP	35	520	521	16424	ENSMUSG00000024401(Tnf),ENSMUSG00000035042(Ccl5),ENSMUSG00000000982(Ccl3),ENSMUSG00000021624(Cd180),ENSMUSG00000022383(Ppara),ENSMUSG00000031548(Sfrp1),ENSMUSG00000037171(Nodal),ENSMUSG00000022479(Vdr),ENSMUSG00000024014(Pim1),ENSMUSG00000022126(Acod1),ENSMUSG00000021994(Wnt5a),ENSMUSG00000016496(Cd274),ENSMUSG00000020889(Nr1d1),ENSMUSG00000004296(Il12b),ENSMUSG00000024975(Pdcd4),ENSMUSG000000441…	2.45163e-05	0.00289768	0.0673077
GO:0006814	sodium ion transport	BP	19	203	521	16424	ENSMUSG00000069670(Nkain2),ENSMUSG00000036123(Slc9a3),ENSMUSG00000054640(Slc8a1),ENSMUSG00000069601(Ank3),ENSMUSG00000021612(Slc6a18),ENSMUSG00000021565(Slc6a19),ENSMUSG00000020838(Slc6a4),ENSMUSG00000034810(Scn7a),ENSMUSG00000021490(Slc34a1),ENSMUSG00000079055(Slc8a3),ENSMUSG00000031766(Slc12a3),ENSMUSG00000041248(Kcnj1),ENSMUSG00000030963(Umod),ENSMUSG00000030781(Slc5a2),ENSMUSG00000059412(Fxyd…	2.6037e-05	0.00303216	0.0935961
GO:0050865	regulation of cell activation	BP	38	589	521	16424	ENSMUSG00000028583(Pdpn),ENSMUSG00000020120(Plek),ENSMUSG00000030144(Clec4d),ENSMUSG00000034218(Atm),ENSMUSG00000104213(Ighd),ENSMUSG00000017550(Atad5),ENSMUSG00000000869(Il4),ENSMUSG00000017652(Cd40),ENSMUSG00000016496(Cd274),ENSMUSG00000026009(Icos),ENSMUSG00000004296(Il12b),ENSMUSG00000041272(Tox),ENSMUSG00000052713(Zfp608),ENSMUSG00000022528(Hes1),ENSMUSG00000026770(Il2ra),ENSMUSG00000016493(…	2.81489e-05	0.0032306	0.0645161
GO:0060838	lymphatic endothelial cell fate commitment	BP	3	3	521	16424	ENSMUSG00000030551(Nr2f2),ENSMUSG00000010175(Prox1),ENSMUSG00000028583(Pdpn)	3.17432e-05	0.00349989	1
GO:0070663	regulation of leukocyte proliferation	BP	20	224	521	16424	ENSMUSG00000034218(Atm),ENSMUSG00000104213(Ighd),ENSMUSG00000017550(Atad5),ENSMUSG00000000869(Il4),ENSMUSG00000017652(Cd40),ENSMUSG00000004296(Il12b),ENSMUSG00000016496(Cd274),ENSMUSG00000022528(Hes1),ENSMUSG00000026770(Il2ra),ENSMUSG00000016493(Cd46),ENSMUSG00000006574(Slc4a1),ENSMUSG00000035042(Ccl5),ENSMUSG00000044701(Il27),ENSMUSG00000030365(Clec2i),ENSMUSG00000036006(Ripor2),ENSMUSG000000539…	3.18165e-05	0.00349989	0.0892857
GO:0055085	transmembrane transport	BP	69	1330	521	16424	ENSMUSG00000024401(Tnf),ENSMUSG00000021612(Slc6a18),ENSMUSG00000028583(Pdpn),ENSMUSG00000041052(Slc7a13),ENSMUSG00000024935(Slc1a1),ENSMUSG00000079055(Slc8a3),ENSMUSG00000000869(Il4),ENSMUSG00000014932(Yes1),ENSMUSG00000054640(Slc8a1),ENSMUSG00000000982(Ccl3),ENSMUSG00000027219(Slc28a2),ENSMUSG00000036123(Slc9a3),ENSMUSG00000038600(Atp6v0a4),ENSMUSG00000062209(Erbb4),ENSMUSG00000015401(Cltrn),ENS…	3.18212e-05	0.00349989	0.0518797
GO:0002694	regulation of leukocyte activation	BP	36	550	521	16424	ENSMUSG00000030144(Clec4d),ENSMUSG00000034218(Atm),ENSMUSG00000104213(Ighd),ENSMUSG00000017550(Atad5),ENSMUSG00000000869(Il4),ENSMUSG00000017652(Cd40),ENSMUSG00000016496(Cd274),ENSMUSG00000026009(Icos),ENSMUSG00000004296(Il12b),ENSMUSG00000041272(Tox),ENSMUSG00000052713(Zfp608),ENSMUSG00000022528(Hes1),ENSMUSG00000026770(Il2ra),ENSMUSG00000016493(Cd46),ENSMUSG00000006574(Slc4a1),ENSMUSG0000003504…	3.38914e-05	0.00367652	0.0654545
GO:0050896	response to stimulus	BP	275	7250	521	16424	ENSMUSG00000034218(Atm),ENSMUSG00000024401(Tnf),ENSMUSG00000027692(Tnik),ENSMUSG00000020623(Map2k6),ENSMUSG00000035042(Ccl5),ENSMUSG00000000982(Ccl3),ENSMUSG00000028017(Egf),ENSMUSG00000042429(Adora1),ENSMUSG00000021994(Wnt5a),ENSMUSG00000033405(Nudt15),ENSMUSG00000032065(Tex12),ENSMUSG00000112920(Spata22),ENSMUSG00000041147(Brca2),ENSMUSG00000030528(Blm),ENSMUSG00000026981(Il1rn),ENSMUSG00000024…	3.50333e-05	0.00372944	0.037931
GO:0060411	cardiac septum morphogenesis	BP	10	65	521	16424	ENSMUSG00000027070(Lrp2),ENSMUSG00000039239(Tgfb2),ENSMUSG00000028780(Sema3c),ENSMUSG00000031965(Tbx20),ENSMUSG00000026556(Vangl2),ENSMUSG00000076431(Sox4),ENSMUSG00000022528(Hes1),ENSMUSG00000010175(Prox1),ENSMUSG00000018604(Tbx3),ENSMUSG00000021994(Wnt5a)	3.53211e-05	0.00372944	0.153846
GO:0008514	organic anion transmembrane transporter activity	MF	19	208	521	16424	ENSMUSG00000024935(Slc1a1),ENSMUSG00000026220(Slc16a14),ENSMUSG00000037762(Slc16a9),ENSMUSG00000020651(Slc26a4),ENSMUSG00000006574(Slc4a1),ENSMUSG00000030236(Slco1b2),ENSMUSG00000079262(Slco1a6),ENSMUSG00000020062(Slc5a8),ENSMUSG00000041644(Slc5a12),ENSMUSG00000061742(Slc22a12),ENSMUSG00000021612(Slc6a18),ENSMUSG00000021565(Slc6a19),ENSMUSG00000027737(Slc7a11),ENSMUSG00000040966(Slc22a2),ENSMUSG0…	3.64904e-05	0.00380221	0.0913462
GO:0009617	response to bacterium	BP	41	665	521	16424	ENSMUSG00000078942(Naip6),ENSMUSG00000030144(Clec4d),ENSMUSG00000030142(Clec4e),ENSMUSG00000076612(Ighg2c),ENSMUSG00000104213(Ighd),ENSMUSG00000045827(Serpinb9),ENSMUSG00000094689(Ighv1-81),ENSMUSG00000024401(Tnf),ENSMUSG00000020826(Nos2),ENSMUSG00000032661(Oas3),ENSMUSG00000026471(Mr1),ENSMUSG00000028270(Gbp2),ENSMUSG00000004296(Il12b),ENSMUSG00000030963(Umod),ENSMUSG00000067149(Jchain),ENSMUSG0…	3.86221e-05	0.00397206	0.0616541
GO:0001659	temperature homeostasis	BP	16	157	521	16424	ENSMUSG00000026981(Il1rn),ENSMUSG00000024401(Tnf),ENSMUSG00000032487(Ptgs2),ENSMUSG00000035042(Ccl5),ENSMUSG00000078686(Mup9),ENSMUSG00000073834(Mup11),ENSMUSG00000078675(Mup16),ENSMUSG00000078673(Mup19),ENSMUSG00000074794(Arrdc3),ENSMUSG00000020889(Nr1d1),ENSMUSG00000021356(Irf4),ENSMUSG00000000869(Il4),ENSMUSG00000027199(Gatm),ENSMUSG00000023845(Lnpep),ENSMUSG00000020623(Map2k6),ENSMUSG00000042…	4.00292e-05	0.00406399	0.101911
GO:0046651	lymphocyte proliferation	BP	22	267	521	16424	ENSMUSG00000021624(Cd180),ENSMUSG00000034218(Atm),ENSMUSG00000104213(Ighd),ENSMUSG00000017550(Atad5),ENSMUSG00000000869(Il4),ENSMUSG00000017652(Cd40),ENSMUSG00000004296(Il12b),ENSMUSG00000003379(Cd79a),ENSMUSG00000016496(Cd274),ENSMUSG00000022528(Hes1),ENSMUSG00000026770(Il2ra),ENSMUSG00000016493(Cd46),ENSMUSG00000006574(Slc4a1),ENSMUSG00000035042(Ccl5),ENSMUSG00000044701(Il27),ENSMUSG00000030365…	4.46397e-05	0.00447471	0.082397
GO:0048584	positive regulation of response to stimulus	BP	96	2047	521	16424	ENSMUSG00000024401(Tnf),ENSMUSG00000028017(Egf),ENSMUSG00000042429(Adora1),ENSMUSG00000021994(Wnt5a),ENSMUSG00000020623(Map2k6),ENSMUSG00000004296(Il12b),ENSMUSG00000043263(Ifi209),ENSMUSG00000054203(Ifi205),ENSMUSG00000030142(Clec4e),ENSMUSG00000021624(Cd180),ENSMUSG00000049799(Lrrc19),ENSMUSG00000053965(Pde5a),ENSMUSG00000044162(Tnip3),ENSMUSG00000022126(Acod1),ENSMUSG00000016496(Cd274),ENSMUSG…	4.59774e-05	0.00455118	0.0468979
GO:0006955	immune response	BP	70	1373	521	16424	ENSMUSG00000045827(Serpinb9),ENSMUSG00000053219(Raet1e),ENSMUSG00000004296(Il12b),ENSMUSG00000043263(Ifi209),ENSMUSG00000054203(Ifi205),ENSMUSG00000030142(Clec4e),ENSMUSG00000021624(Cd180),ENSMUSG00000049799(Lrrc19),ENSMUSG00000000869(Il4),ENSMUSG00000033107(Rnf125),ENSMUSG00000049109(Themis),ENSMUSG00000016496(Cd274),ENSMUSG00000030144(Clec4d),ENSMUSG00000053338(Tarm1),ENSMUSG00000011008(Mcoln2)…	4.82395e-05	0.00471615	0.0509832
GO:1903037	regulation of leukocyte cell-cell adhesion	BP	23	288	521	16424	ENSMUSG00000016496(Cd274),ENSMUSG00000026009(Icos),ENSMUSG00000052713(Zfp608),ENSMUSG00000004296(Il12b),ENSMUSG00000022528(Hes1),ENSMUSG00000026770(Il2ra),ENSMUSG00000016493(Cd46),ENSMUSG00000006574(Slc4a1),ENSMUSG00000000869(Il4),ENSMUSG00000035042(Ccl5),ENSMUSG00000036006(Ripor2),ENSMUSG00000053965(Pde5a),ENSMUSG00000029816(Gpnmb),ENSMUSG00000029276(Glmn),ENSMUSG00000039899(Fgl2),ENSMUSG0000007…	4.90386e-05	0.00473581	0.0798611
GO:0042129	regulation of T cell proliferation	BP	16	160	521	16424	ENSMUSG00000016496(Cd274),ENSMUSG00000004296(Il12b),ENSMUSG00000022528(Hes1),ENSMUSG00000026770(Il2ra),ENSMUSG00000016493(Cd46),ENSMUSG00000006574(Slc4a1),ENSMUSG00000000869(Il4),ENSMUSG00000035042(Ccl5),ENSMUSG00000036006(Ripor2),ENSMUSG00000053965(Pde5a),ENSMUSG00000029816(Gpnmb),ENSMUSG00000029276(Glmn),ENSMUSG00000030528(Blm),ENSMUSG00000053338(Tarm1),ENSMUSG00000044701(Il27),ENSMUSG000000303…	5.04289e-05	0.00475131	0.1
GO:0030155	regulation of cell adhesion	BP	41	673	521	16424	ENSMUSG00000074715(Ccl28),ENSMUSG00000036006(Ripor2),ENSMUSG00000029765(Plxna4),ENSMUSG00000068196(Col8a1),ENSMUSG00000000402(Egfl6),ENSMUSG00000049791(Fzd4),ENSMUSG00000041075(Fzd7),ENSMUSG00000048915(Efna5),ENSMUSG00000021994(Wnt5a),ENSMUSG00000037171(Nodal),ENSMUSG00000016496(Cd274),ENSMUSG00000026009(Icos),ENSMUSG00000052713(Zfp608),ENSMUSG00000021822(Plau),ENSMUSG00000039239(Tgfb2),ENSMUSG00…	5.05404e-05	0.00475131	0.0609212
GO:0042221	response to chemical	BP	157	3745	521	16424	ENSMUSG00000033405(Nudt15),ENSMUSG00000024935(Slc1a1),ENSMUSG00000024401(Tnf),ENSMUSG00000024757(Slc22a19),ENSMUSG00000035042(Ccl5),ENSMUSG00000000982(Ccl3),ENSMUSG00000018930(Ccl4),ENSMUSG00000030963(Umod),ENSMUSG00000035864(Syt1),ENSMUSG00000079262(Slco1a6),ENSMUSG00000049685(Cyp2g1),ENSMUSG00000028571(Cyp2j13),ENSMUSG00000066097(Cyp2j11),ENSMUSG00000029269(Sult1b1),ENSMUSG00000041052(Slc7a13),…	5.12351e-05	0.00475131	0.0419226
GO:0009986	cell surface	CC	49	860	521	16424	ENSMUSG00000016496(Cd274),ENSMUSG00000076612(Ighg2c),ENSMUSG00000104213(Ighd),ENSMUSG00000026471(Mr1),ENSMUSG00000094689(Ighv1-81),ENSMUSG00000024401(Tnf),ENSMUSG00000024673(Ms4a1),ENSMUSG00000027070(Lrp2),ENSMUSG00000004296(Il12b),ENSMUSG00000030364(Clec2h),ENSMUSG00000030365(Clec2i),ENSMUSG00000030156(Cd69),ENSMUSG00000040899(Ccr6),ENSMUSG00000026770(Il2ra),ENSMUSG00000041954(Tnfrsf18),ENSMUSG0…	5.1932e-05	0.00475131	0.0569767
GO:0015370	solute:sodium symporter activity	MF	9	55	521	16424	ENSMUSG00000020062(Slc5a8),ENSMUSG00000024935(Slc1a1),ENSMUSG00000020838(Slc6a4),ENSMUSG00000030781(Slc5a2),ENSMUSG00000025726(Slc28a1),ENSMUSG00000027219(Slc28a2),ENSMUSG00000021490(Slc34a1),ENSMUSG00000031766(Slc12a3),ENSMUSG00000029700(Slc13a1)	5.25853e-05	0.00475131	0.163636
GO:0032943	mononuclear cell proliferation	BP	22	270	521	16424	ENSMUSG00000021624(Cd180),ENSMUSG00000034218(Atm),ENSMUSG00000104213(Ighd),ENSMUSG00000017550(Atad5),ENSMUSG00000000869(Il4),ENSMUSG00000017652(Cd40),ENSMUSG00000004296(Il12b),ENSMUSG00000003379(Cd79a),ENSMUSG00000016496(Cd274),ENSMUSG00000022528(Hes1),ENSMUSG00000026770(Il2ra),ENSMUSG00000016493(Cd46),ENSMUSG00000006574(Slc4a1),ENSMUSG00000035042(Ccl5),ENSMUSG00000044701(Il27),ENSMUSG00000030365…	5.2799e-05	0.00475131	0.0814815
GO:0015081	sodium ion transmembrane transporter activity	MF	13	112	521	16424	ENSMUSG00000034810(Scn7a),ENSMUSG00000020062(Slc5a8),ENSMUSG00000024935(Slc1a1),ENSMUSG00000020838(Slc6a4),ENSMUSG00000030781(Slc5a2),ENSMUSG00000025726(Slc28a1),ENSMUSG00000027219(Slc28a2),ENSMUSG00000079055(Slc8a3),ENSMUSG00000054640(Slc8a1),ENSMUSG00000021490(Slc34a1),ENSMUSG00000031766(Slc12a3),ENSMUSG00000029700(Slc13a1),ENSMUSG00000036123(Slc9a3)	5.47763e-05	0.00487386	0.116071
GO:0030098	lymphocyte differentiation	BP	26	352	521	16424	ENSMUSG00000041272(Tox),ENSMUSG00000052534(Pbx1),ENSMUSG00000030144(Clec4d),ENSMUSG00000030142(Clec4e),ENSMUSG00000000869(Il4),ENSMUSG00000035992(Fnip1),ENSMUSG00000062949(Atp11c),ENSMUSG00000034218(Atm),ENSMUSG00000024673(Ms4a1),ENSMUSG00000003379(Cd79a),ENSMUSG00000076431(Sox4),ENSMUSG00000026471(Mr1),ENSMUSG00000041075(Fzd7),ENSMUSG00000052713(Zfp608),ENSMUSG00000004296(Il12b),ENSMUSG000000206…	6.05468e-05	0.00532745	0.0738636
GO:0002684	positive regulation of immune system process	BP	52	939	521	16424	ENSMUSG00000004296(Il12b),ENSMUSG00000043263(Ifi209),ENSMUSG00000054203(Ifi205),ENSMUSG00000030142(Clec4e),ENSMUSG00000021624(Cd180),ENSMUSG00000049799(Lrrc19),ENSMUSG00000000869(Il4),ENSMUSG00000041954(Tnfrsf18),ENSMUSG00000027009(Itga4),ENSMUSG00000021994(Wnt5a),ENSMUSG00000044162(Tnip3),ENSMUSG00000022126(Acod1),ENSMUSG00000016496(Cd274),ENSMUSG00000026471(Mr1),ENSMUSG00000074028(Slc22a13),ENS…	6.38275e-05	0.00555439	0.0553781
GO:0015893	drug transport	BP	18	199	521	16424	ENSMUSG00000024401(Tnf),ENSMUSG00000024935(Slc1a1),ENSMUSG00000041052(Slc7a13),ENSMUSG00000035864(Syt1),ENSMUSG00000040724(Kcna2),ENSMUSG00000000805(Car4),ENSMUSG00000020062(Slc5a8),ENSMUSG00000028583(Pdpn),ENSMUSG00000001827(Folr1),ENSMUSG00000026726(Cubn),ENSMUSG00000027219(Slc28a2),ENSMUSG00000049791(Fzd4),ENSMUSG00000030963(Umod),ENSMUSG00000040966(Slc22a2),ENSMUSG00000027737(Slc7a11),ENSMUSG…	6.61333e-05	0.00564658	0.0904523
GO:0033993	response to lipid	BP	48	845	521	16424	ENSMUSG00000024401(Tnf),ENSMUSG00000035042(Ccl5),ENSMUSG00000000982(Ccl3),ENSMUSG00000021624(Cd180),ENSMUSG00000020838(Slc6a4),ENSMUSG00000021490(Slc34a1),ENSMUSG00000030551(Nr2f2),ENSMUSG00000006345(Ggt1),ENSMUSG00000032487(Ptgs2),ENSMUSG00000030236(Slco1b2),ENSMUSG00000020826(Nos2),ENSMUSG00000030963(Umod),ENSMUSG00000020973(Dnaaf2),ENSMUSG00000039239(Tgfb2),ENSMUSG00000038567(Cyp24a1),ENSMUSG0…	6.68487e-05	0.00564658	0.0568047
GO:0045087	innate immune response	BP	44	751	521	16424	ENSMUSG00000043263(Ifi209),ENSMUSG00000054203(Ifi205),ENSMUSG00000030142(Clec4e),ENSMUSG00000021624(Cd180),ENSMUSG00000049799(Lrrc19),ENSMUSG00000000869(Il4),ENSMUSG00000044162(Tnip3),ENSMUSG00000004296(Il12b),ENSMUSG00000021356(Irf4),ENSMUSG00000024401(Tnf),ENSMUSG00000020889(Nr1d1),ENSMUSG00000020641(Rsad2),ENSMUSG00000017652(Cd40),ENSMUSG00000035042(Ccl5),ENSMUSG00000032661(Oas3),ENSMUSG000000…	6.7026e-05	0.00564658	0.0585885
GO:0002791	regulation of peptide secretion	BP	23	295	521	16424	ENSMUSG00000042429(Adora1),ENSMUSG00000024401(Tnf),ENSMUSG00000020826(Nos2),ENSMUSG00000035042(Ccl5),ENSMUSG00000076431(Sox4),ENSMUSG00000015401(Cltrn),ENSMUSG00000031548(Sfrp1),ENSMUSG00000028017(Egf),ENSMUSG00000020641(Rsad2),ENSMUSG00000004296(Il12b),ENSMUSG00000034584(Exph5),ENSMUSG00000039239(Tgfb2),ENSMUSG00000036943(Rab8b),ENSMUSG00000002489(Tiam1),ENSMUSG00000020889(Nr1d1),ENSMUSG00000048…	7.0894e-05	0.00590958	0.0779661
GO:0006835	dicarboxylic acid transport	BP	11	85	521	16424	ENSMUSG00000024401(Tnf),ENSMUSG00000024650(Slc22a6),ENSMUSG00000041052(Slc7a13),ENSMUSG00000024935(Slc1a1),ENSMUSG00000042429(Adora1),ENSMUSG00000026981(Il1rn),ENSMUSG00000028583(Pdpn),ENSMUSG00000001827(Folr1),ENSMUSG00000020651(Slc26a4),ENSMUSG00000027737(Slc7a11),ENSMUSG00000027070(Lrp2)	7.5254e-05	0.00615936	0.129412
GO:0051249	regulation of lymphocyte activation	BP	31	462	521	16424	ENSMUSG00000034218(Atm),ENSMUSG00000104213(Ighd),ENSMUSG00000017550(Atad5),ENSMUSG00000000869(Il4),ENSMUSG00000017652(Cd40),ENSMUSG00000016496(Cd274),ENSMUSG00000026009(Icos),ENSMUSG00000004296(Il12b),ENSMUSG00000041272(Tox),ENSMUSG00000052713(Zfp608),ENSMUSG00000022528(Hes1),ENSMUSG00000026770(Il2ra),ENSMUSG00000016493(Cd46),ENSMUSG00000006574(Slc4a1),ENSMUSG00000035042(Ccl5),ENSMUSG00000044701(…	7.54461e-05	0.00615936	0.0670996
GO:0031253	cell projection membrane	CC	24	317	521	16424	ENSMUSG00000040724(Kcna2),ENSMUSG00000028583(Pdpn),ENSMUSG00000021612(Slc6a18),ENSMUSG00000021565(Slc6a19),ENSMUSG00000036123(Slc9a3),ENSMUSG00000020062(Slc5a8),ENSMUSG00000020651(Slc26a4),ENSMUSG00000021490(Slc34a1),ENSMUSG00000027737(Slc7a11),ENSMUSG00000027070(Lrp2),ENSMUSG00000015401(Cltrn),ENSMUSG00000026726(Cubn),ENSMUSG00000030781(Slc5a2),ENSMUSG00000025726(Slc28a1),ENSMUSG00000027219(Slc2…	7.87579e-05	0.0063108	0.0757098
GO:0098609	cell-cell adhesion	BP	43	733	521	16424	ENSMUSG00000030963(Umod),ENSMUSG00000039239(Tgfb2),ENSMUSG00000034774(Dsg1c),ENSMUSG00000022883(Robo1),ENSMUSG00000031673(Cdh11),ENSMUSG00000031881(Cdh16),ENSMUSG00000027009(Itga4),ENSMUSG00000035042(Ccl5),ENSMUSG00000022132(Cldn10),ENSMUSG00000048915(Efna5),ENSMUSG00000021994(Wnt5a),ENSMUSG00000037171(Nodal),ENSMUSG00000016496(Cd274),ENSMUSG00000026009(Icos),ENSMUSG00000052713(Zfp608),ENSMUSG000…	7.8895e-05	0.0063108	0.058663
GO:0062012	regulation of small molecule metabolic process	BP	26	360	521	16424	ENSMUSG00000067279(Ppp1r3c),ENSMUSG00000036067(Slc2a6),ENSMUSG00000022383(Ppara),ENSMUSG00000078686(Mup9),ENSMUSG00000073834(Mup11),ENSMUSG00000078675(Mup16),ENSMUSG00000078673(Mup19),ENSMUSG00000020120(Plek),ENSMUSG00000000708(Kat2b),ENSMUSG00000020826(Nos2),ENSMUSG00000032978(Guca2b),ENSMUSG00000032487(Ptgs2),ENSMUSG00000055782(Abcd2),ENSMUSG00000028240(Cyp7a1),ENSMUSG00000058914(C1qtnf3),ENSMU…	8.76709e-05	0.00694266	0.0722222
GO:0008202	steroid metabolic process	BP	22	280	521	16424	ENSMUSG00000028518(Prkaa2),ENSMUSG00000021207(Akr1c21),ENSMUSG00000042289(Hsd3b7),ENSMUSG00000052534(Pbx1),ENSMUSG00000038641(Akr1d1),ENSMUSG00000028240(Cyp7a1),ENSMUSG00000090124(Ugt1a7c),ENSMUSG00000024924(Vldlr),ENSMUSG00000026726(Cubn),ENSMUSG00000000869(Il4),ENSMUSG00000079262(Slco1a6),ENSMUSG00000038567(Cyp24a1),ENSMUSG00000025955(Akr1cl),ENSMUSG00000054932(Afp),ENSMUSG00000024401(Tnf),ENSM…	9.04919e-05	0.00709511	0.0785714
GO:0007166	cell surface receptor signaling pathway	BP	103	2274	521	16424	ENSMUSG00000042429(Adora1),ENSMUSG00000017652(Cd40),ENSMUSG00000037171(Nodal),ENSMUSG00000021994(Wnt5a),ENSMUSG00000026556(Vangl2),ENSMUSG00000028518(Prkaa2),ENSMUSG00000049791(Fzd4),ENSMUSG00000037852(Cpe),ENSMUSG00000031548(Sfrp1),ENSMUSG00000041075(Fzd7),ENSMUSG00000022297(Fzd6),ENSMUSG00000027692(Tnik),ENSMUSG00000034910(Pygo1),ENSMUSG00000000142(Axin2),ENSMUSG00000038751(Ptk6),ENSMUSG0000006…	9.23899e-05	0.0071729	0.0452946
GO:0060089	molecular transducer activity	MF	49	881	521	16424	ENSMUSG00000042429(Adora1),ENSMUSG00000052821(Cysltr1),ENSMUSG00000022383(Ppara),ENSMUSG00000028518(Prkaa2),ENSMUSG00000020990(Cdkl1),ENSMUSG00000026023(Cdk15),ENSMUSG00000028630(Dyrk2),ENSMUSG00000038751(Ptk6),ENSMUSG00000062209(Erbb4),ENSMUSG00000014932(Yes1),ENSMUSG00000020623(Map2k6),ENSMUSG00000021624(Cd180),ENSMUSG00000047875(Gpr157),ENSMUSG00000049791(Fzd4),ENSMUSG00000030364(Clec2h),ENSMU…	9.41648e-05	0.00723972	0.0556186
GO:0042531	positive regulation of tyrosine phosphorylation of STAT protein	BP	8	47	521	16424	ENSMUSG00000024401(Tnf),ENSMUSG00000004296(Il12b),ENSMUSG00000022528(Hes1),ENSMUSG00000041954(Tnfrsf18),ENSMUSG00000000869(Il4),ENSMUSG00000062209(Erbb4),ENSMUSG00000017652(Cd40),ENSMUSG00000035042(Ccl5)	0.000102698	0.00781617	0.170213
GO:0050708	regulation of protein secretion	BP	21	263	521	16424	ENSMUSG00000024401(Tnf),ENSMUSG00000020826(Nos2),ENSMUSG00000035042(Ccl5),ENSMUSG00000076431(Sox4),ENSMUSG00000015401(Cltrn),ENSMUSG00000031548(Sfrp1),ENSMUSG00000020641(Rsad2),ENSMUSG00000004296(Il12b),ENSMUSG00000034584(Exph5),ENSMUSG00000039239(Tgfb2),ENSMUSG00000002489(Tiam1),ENSMUSG00000020889(Nr1d1),ENSMUSG00000048915(Efna5),ENSMUSG00000078686(Mup9),ENSMUSG00000073834(Mup11),ENSMUSG00000078…	0.000103637	0.00781617	0.0798479
GO:0060914	heart formation	BP	6	25	521	16424	ENSMUSG00000021994(Wnt5a),ENSMUSG00000027070(Lrp2),ENSMUSG00000000142(Axin2),ENSMUSG00000001827(Folr1),ENSMUSG00000022528(Hes1),ENSMUSG00000024014(Pim1)	0.000104817	0.00783063	0.24
GO:0046879	hormone secretion	BP	23	303	521	16424	ENSMUSG00000024401(Tnf),ENSMUSG00000020826(Nos2),ENSMUSG00000035042(Ccl5),ENSMUSG00000037852(Cpe),ENSMUSG00000037386(Rims2),ENSMUSG00000026981(Il1rn),ENSMUSG00000034593(Myo5a),ENSMUSG00000076431(Sox4),ENSMUSG00000018604(Tbx3),ENSMUSG00000015401(Cltrn),ENSMUSG00000049791(Fzd4),ENSMUSG00000031548(Sfrp1),ENSMUSG00000042429(Adora1),ENSMUSG00000036943(Rab8b),ENSMUSG00000002489(Tiam1),ENSMUSG0000002088…	0.000106209	0.00786045	0.0759076
GO:0030001	metal ion transport	BP	43	744	521	16424	ENSMUSG00000069670(Nkain2),ENSMUSG00000036123(Slc9a3),ENSMUSG00000054640(Slc8a1),ENSMUSG00000022519(Srl),ENSMUSG00000024673(Ms4a1),ENSMUSG00000041248(Kcnj1),ENSMUSG00000062609(Kcnj15),ENSMUSG00000059412(Fxyd2),ENSMUSG00000040724(Kcna2),ENSMUSG00000029088(Kcnip4),ENSMUSG00000051497(Kcnj16),ENSMUSG00000020062(Slc5a8),ENSMUSG00000034810(Scn7a),ENSMUSG00000079055(Slc8a3),ENSMUSG00000031766(Slc12a3),E…	0.000110185	0.00807921	0.0577957
GO:0005549	odorant binding	MF	8	48	521	16424	ENSMUSG00000078686(Mup9),ENSMUSG00000078683(Mup1),ENSMUSG00000078680(Mup10),ENSMUSG00000073834(Mup11),ENSMUSG00000089873(Mup13),ENSMUSG00000078675(Mup16),ENSMUSG00000078673(Mup19),ENSMUSG00000078688(Mup2)	0.000119859	0.00870794	0.166667
GO:0035910	ascending aorta morphogenesis	BP	3	4	521	16424	ENSMUSG00000076431(Sox4),ENSMUSG00000022528(Hes1),ENSMUSG00000039239(Tgfb2)	0.000123969	0.00892463	0.75
GO:0071702	organic substance transport	BP	100	2213	521	16424	ENSMUSG00000030781(Slc5a2),ENSMUSG00000042271(Nxt2),ENSMUSG00000049723(Mmp12),ENSMUSG00000024401(Tnf),ENSMUSG00000042429(Adora1),ENSMUSG00000021612(Slc6a18),ENSMUSG00000028583(Pdpn),ENSMUSG00000067279(Ppp1r3c),ENSMUSG00000048424(Ranbp3l),ENSMUSG00000001827(Folr1),ENSMUSG00000068747(Sort1),ENSMUSG00000035284(Vps13c),ENSMUSG00000020838(Slc6a4),ENSMUSG00000024650(Slc22a6),ENSMUSG00000041052(Slc7a13)…	0.000131057	0.00934992	0.0451875
GO:0048513	animal organ development	BP	130	3046	521	16424	ENSMUSG00000016918(Sulf1),ENSMUSG00000039239(Tgfb2),ENSMUSG00000034218(Atm),ENSMUSG00000054932(Afp),ENSMUSG00000049791(Fzd4),ENSMUSG00000031283(Chrdl1),ENSMUSG00000052534(Pbx1),ENSMUSG00000031548(Sfrp1),ENSMUSG00000028780(Sema3c),ENSMUSG00000062209(Erbb4),ENSMUSG00000041272(Tox),ENSMUSG00000021994(Wnt5a),ENSMUSG00000041248(Kcnj1),ENSMUSG00000021490(Slc34a1),ENSMUSG00000014329(Bicc1),ENSMUSG000000…	0.00013719	0.0096588	0.0426789
GO:0007260	tyrosine phosphorylation of STAT protein	BP	9	62	521	16424	ENSMUSG00000004296(Il12b),ENSMUSG00000024401(Tnf),ENSMUSG00000022528(Hes1),ENSMUSG00000041954(Tnfrsf18),ENSMUSG00000000869(Il4),ENSMUSG00000062209(Erbb4),ENSMUSG00000017652(Cd40),ENSMUSG00000035042(Ccl5),ENSMUSG00000038751(Ptk6)	0.000137826	0.0096588	0.145161
GO:0046903	secretion	BP	48	872	521	16424	ENSMUSG00000020120(Plek),ENSMUSG00000042429(Adora1),ENSMUSG00000037386(Rims2),ENSMUSG00000054453(Sytl5),ENSMUSG00000034593(Myo5a),ENSMUSG00000035042(Ccl5),ENSMUSG00000000982(Ccl3),ENSMUSG00000036943(Rab8b),ENSMUSG00000035864(Syt1),ENSMUSG00000032978(Guca2b),ENSMUSG00000073016(Uprt),ENSMUSG00000022479(Vdr),ENSMUSG00000062209(Erbb4),ENSMUSG00000024401(Tnf),ENSMUSG00000020826(Nos2),ENSMUSG0000003217…	0.000142107	0.00987143	0.0550459
GO:0002683	negative regulation of immune system process	BP	30	457	521	16424	ENSMUSG00000039899(Fgl2),ENSMUSG00000042429(Adora1),ENSMUSG00000024401(Tnf),ENSMUSG00000022876(Samsn1),ENSMUSG00000004296(Il12b),ENSMUSG00000039239(Tgfb2),ENSMUSG00000034218(Atm),ENSMUSG00000052713(Zfp608),ENSMUSG00000021356(Irf4),ENSMUSG00000020889(Nr1d1),ENSMUSG00000033107(Rnf125),ENSMUSG00000036006(Ripor2),ENSMUSG00000016496(Cd274),ENSMUSG00000053965(Pde5a),ENSMUSG00000029816(Gpnmb),ENSMUSG000…	0.000144727	0.00996602	0.0656455
GO:0002695	negative regulation of leukocyte activation	BP	16	175	521	16424	ENSMUSG00000034218(Atm),ENSMUSG00000052713(Zfp608),ENSMUSG00000036006(Ripor2),ENSMUSG00000016496(Cd274),ENSMUSG00000053965(Pde5a),ENSMUSG00000029816(Gpnmb),ENSMUSG00000029276(Glmn),ENSMUSG00000026770(Il2ra),ENSMUSG00000022661(Cd200),ENSMUSG00000000869(Il4),ENSMUSG00000039899(Fgl2),ENSMUSG00000031548(Sfrp1),ENSMUSG00000015217(Hmgb3),ENSMUSG00000022876(Samsn1),ENSMUSG00000020889(Nr1d1),ENSMUSG00000…	0.000146527	0.010003	0.0914286
GO:0072001	renal system development	BP	23	311	521	16424	ENSMUSG00000031548(Sfrp1),ENSMUSG00000052534(Pbx1),ENSMUSG00000021994(Wnt5a),ENSMUSG00000041248(Kcnj1),ENSMUSG00000016918(Sulf1),ENSMUSG00000021490(Slc34a1),ENSMUSG00000014329(Bicc1),ENSMUSG00000027070(Lrp2),ENSMUSG00000038122(Tbc1d32),ENSMUSG00000049672(Zbtb14),ENSMUSG00000039239(Tgfb2),ENSMUSG00000010175(Prox1),ENSMUSG00000034910(Pygo1),ENSMUSG00000030963(Umod),ENSMUSG00000044042(Fmn1),ENSMUSG0…	0.000156403	0.0105859	0.073955
GO:0045165	cell fate commitment	BP	17	195	521	16424	ENSMUSG00000031965(Tbx20),ENSMUSG00000018604(Tbx3),ENSMUSG00000031283(Chrdl1),ENSMUSG00000010175(Prox1),ENSMUSG00000000869(Il4),ENSMUSG00000041272(Tox),ENSMUSG00000031548(Sfrp1),ENSMUSG00000041075(Fzd7),ENSMUSG00000022528(Hes1),ENSMUSG00000037171(Nodal),ENSMUSG00000039239(Tgfb2),ENSMUSG00000026586(Prrx1),ENSMUSG00000030551(Nr2f2),ENSMUSG00000028583(Pdpn),ENSMUSG00000021356(Irf4),ENSMUSG0000002199…	0.000164105	0.0110011	0.0871795
GO:0070661	leukocyte proliferation	BP	22	292	521	16424	ENSMUSG00000021624(Cd180),ENSMUSG00000034218(Atm),ENSMUSG00000104213(Ighd),ENSMUSG00000017550(Atad5),ENSMUSG00000000869(Il4),ENSMUSG00000017652(Cd40),ENSMUSG00000004296(Il12b),ENSMUSG00000003379(Cd79a),ENSMUSG00000016496(Cd274),ENSMUSG00000022528(Hes1),ENSMUSG00000026770(Il2ra),ENSMUSG00000016493(Cd46),ENSMUSG00000006574(Slc4a1),ENSMUSG00000035042(Ccl5),ENSMUSG00000044701(Il27),ENSMUSG00000030365…	0.000166024	0.0110011	0.0753425
GO:0060412	ventricular septum morphogenesis	BP	7	38	521	16424	ENSMUSG00000039239(Tgfb2),ENSMUSG00000026556(Vangl2),ENSMUSG00000021994(Wnt5a),ENSMUSG00000076431(Sox4),ENSMUSG00000022528(Hes1),ENSMUSG00000010175(Prox1),ENSMUSG00000018604(Tbx3)	0.000166705	0.0110011	0.184211
GO:0015294	solute:cation symporter activity	MF	10	78	521	16424	ENSMUSG00000020062(Slc5a8),ENSMUSG00000024935(Slc1a1),ENSMUSG00000020838(Slc6a4),ENSMUSG00000030781(Slc5a2),ENSMUSG00000025726(Slc28a1),ENSMUSG00000027219(Slc28a2),ENSMUSG00000021490(Slc34a1),ENSMUSG00000031766(Slc12a3),ENSMUSG00000027202(Slc12a1),ENSMUSG00000029700(Slc13a1)	0.000171819	0.0112416	0.128205
GO:0051240	positive regulation of multicellular organismal process	BP	80	1693	521	16424	ENSMUSG00000021994(Wnt5a),ENSMUSG00000030142(Clec4e),ENSMUSG00000058914(C1qtnf3),ENSMUSG00000029276(Glmn),ENSMUSG00000024401(Tnf),ENSMUSG00000028701(Lurap1),ENSMUSG00000029915(Clec5a),ENSMUSG00000052336(Cx3cr1),ENSMUSG00000016496(Cd274),ENSMUSG00000032487(Ptgs2),ENSMUSG00000024935(Slc1a1),ENSMUSG00000028583(Pdpn),ENSMUSG00000020120(Plek),ENSMUSG00000016918(Sulf1),ENSMUSG00000037171(Nodal),ENSMUSG…	0.000173189	0.0112416	0.0472534
GO:0002676	regulation of chronic inflammatory response	BP	4	10	521	16424	ENSMUSG00000000869(Il4),ENSMUSG00000053965(Pde5a),ENSMUSG00000024401(Tnf),ENSMUSG00000052336(Cx3cr1)	0.000180508	0.0115008	0.4
GO:0005009	insulin-activated receptor activity	MF	4	10	521	16424	ENSMUSG00000078686(Mup9),ENSMUSG00000073834(Mup11),ENSMUSG00000078675(Mup16),ENSMUSG00000078673(Mup19)	0.000180508	0.0115008	0.4
GO:0098656	anion transmembrane transport	BP	20	254	521	16424	ENSMUSG00000024401(Tnf),ENSMUSG00000021612(Slc6a18),ENSMUSG00000028583(Pdpn),ENSMUSG00000041052(Slc7a13),ENSMUSG00000024935(Slc1a1),ENSMUSG00000027737(Slc7a11),ENSMUSG00000021490(Slc34a1),ENSMUSG00000020062(Slc5a8),ENSMUSG00000041644(Slc5a12),ENSMUSG00000040966(Slc22a2),ENSMUSG00000020651(Slc26a4),ENSMUSG00000029700(Slc13a1),ENSMUSG00000031766(Slc12a3),ENSMUSG00000006574(Slc4a1),ENSMUSG0000002707…	0.000181538	0.0115008	0.0787402
GO:0022612	gland morphogenesis	BP	13	126	521	16424	ENSMUSG00000039239(Tgfb2),ENSMUSG00000021994(Wnt5a),ENSMUSG00000026185(Igfbp5),ENSMUSG00000022479(Vdr),ENSMUSG00000018604(Tbx3),ENSMUSG00000031548(Sfrp1),ENSMUSG00000008575(Nfib),ENSMUSG00000024401(Tnf),ENSMUSG00000028780(Sema3c),ENSMUSG00000016918(Sulf1),ENSMUSG00000010175(Prox1),ENSMUSG00000021822(Plau),ENSMUSG00000003282(Plag1)	0.000184026	0.0115659	0.103175
GO:0009914	hormone transport	BP	23	315	521	16424	ENSMUSG00000024401(Tnf),ENSMUSG00000020826(Nos2),ENSMUSG00000035042(Ccl5),ENSMUSG00000037852(Cpe),ENSMUSG00000037386(Rims2),ENSMUSG00000026981(Il1rn),ENSMUSG00000034593(Myo5a),ENSMUSG00000076431(Sox4),ENSMUSG00000018604(Tbx3),ENSMUSG00000015401(Cltrn),ENSMUSG00000049791(Fzd4),ENSMUSG00000031548(Sfrp1),ENSMUSG00000027070(Lrp2),ENSMUSG00000042429(Adora1),ENSMUSG00000036943(Rab8b),ENSMUSG00000002489…	0.000188631	0.0116719	0.0730159
GO:0070230	positive regulation of lymphocyte apoptotic process	BP	5	18	521	16424	ENSMUSG00000035992(Fnip1),ENSMUSG00000035042(Ccl5),ENSMUSG00000039239(Tgfb2),ENSMUSG00000021994(Wnt5a),ENSMUSG00000016496(Cd274)	0.000191609	0.0116719	0.277778
GO:0072567	chemokine (C-X-C motif) ligand 2 production	BP	5	18	521	16424	ENSMUSG00000011008(Mcoln2),ENSMUSG00000032661(Oas3),ENSMUSG00000024401(Tnf),ENSMUSG00000015568(Lpl),ENSMUSG00000035042(Ccl5)	0.000191609	0.0116719	0.277778
GO:2000341	regulation of chemokine (C-X-C motif) ligand 2 production	BP	5	18	521	16424	ENSMUSG00000032661(Oas3),ENSMUSG00000024401(Tnf),ENSMUSG00000015568(Lpl),ENSMUSG00000011008(Mcoln2),ENSMUSG00000035042(Ccl5)	0.000191609	0.0116719	0.277778
GO:0050901	leukocyte tethering or rolling	BP	6	28	521	16424	ENSMUSG00000055373(Fut9),ENSMUSG00000074715(Ccl28),ENSMUSG00000027009(Itga4),ENSMUSG00000024401(Tnf),ENSMUSG00000038843(Gcnt1),ENSMUSG00000052336(Cx3cr1)	0.000205657	0.012432	0.214286
GO:0016323	basolateral plasma membrane	CC	20	257	521	16424	ENSMUSG00000069601(Ank3),ENSMUSG00000062209(Erbb4),ENSMUSG00000022366(Slc22a22),ENSMUSG00000030236(Slco1b2),ENSMUSG00000063796(Slc22a8),ENSMUSG00000024650(Slc22a6),ENSMUSG00000023013(Aqp2),ENSMUSG00000040966(Slc22a2),ENSMUSG00000044359(P2ry4),ENSMUSG00000059412(Fxyd2),ENSMUSG00000021733(Slc4a7),ENSMUSG00000031881(Cdh16),ENSMUSG00000016493(Cd46),ENSMUSG00000006574(Slc4a1),ENSMUSG00000042429(Adora1…	0.000212255	0.0126827	0.077821
GO:0051250	negative regulation of lymphocyte activation	BP	14	145	521	16424	ENSMUSG00000034218(Atm),ENSMUSG00000052713(Zfp608),ENSMUSG00000036006(Ripor2),ENSMUSG00000016496(Cd274),ENSMUSG00000053965(Pde5a),ENSMUSG00000029816(Gpnmb),ENSMUSG00000029276(Glmn),ENSMUSG00000026770(Il2ra),ENSMUSG00000039899(Fgl2),ENSMUSG00000031548(Sfrp1),ENSMUSG00000015217(Hmgb3),ENSMUSG00000000869(Il4),ENSMUSG00000022876(Samsn1),ENSMUSG00000053338(Tarm1)	0.000213006	0.0126827	0.0965517
GO:0002520	immune system development	BP	49	912	521	16424	ENSMUSG00000041272(Tox),ENSMUSG00000052534(Pbx1),ENSMUSG00000079055(Slc8a3),ENSMUSG00000031548(Sfrp1),ENSMUSG00000034910(Pygo1),ENSMUSG00000020120(Plek),ENSMUSG00000030144(Clec4d),ENSMUSG00000030142(Clec4e),ENSMUSG00000000869(Il4),ENSMUSG00000035992(Fnip1),ENSMUSG00000076431(Sox4),ENSMUSG00000062949(Atp11c),ENSMUSG00000034218(Atm),ENSMUSG00000026009(Icos),ENSMUSG00000026770(Il2ra),ENSMUSG00000016…	0.000214808	0.0126945	0.0537281
GO:0005125	cytokine activity	MF	15	163	521	16424	ENSMUSG00000074715(Ccl28),ENSMUSG00000029372(Ppbp),ENSMUSG00000035042(Ccl5),ENSMUSG00000000982(Ccl3),ENSMUSG00000018930(Ccl4),ENSMUSG00000021994(Wnt5a),ENSMUSG00000044701(Il27),ENSMUSG00000047492(Inhbe),ENSMUSG00000024401(Tnf),ENSMUSG00000004296(Il12b),ENSMUSG00000039239(Tgfb2),ENSMUSG00000037171(Nodal),ENSMUSG00000039304(Tnfsf10),ENSMUSG00000000869(Il4),ENSMUSG00000026981(Il1rn)	0.000218096	0.0127271	0.0920245
GO:0031349	positive regulation of defense response	BP	25	360	521	16424	ENSMUSG00000043263(Ifi209),ENSMUSG00000054203(Ifi205),ENSMUSG00000030142(Clec4e),ENSMUSG00000021624(Cd180),ENSMUSG00000049799(Lrrc19),ENSMUSG00000053965(Pde5a),ENSMUSG00000044162(Tnip3),ENSMUSG00000004296(Il12b),ENSMUSG00000024401(Tnf),ENSMUSG00000032487(Ptgs2),ENSMUSG00000035042(Ccl5),ENSMUSG00000021356(Irf4),ENSMUSG00000020889(Nr1d1),ENSMUSG00000020641(Rsad2),ENSMUSG00000017652(Cd40),ENSMUSG000…	0.000219233	0.0127271	0.0694444
GO:0038023	signaling receptor activity	MF	46	840	521	16424	ENSMUSG00000042429(Adora1),ENSMUSG00000052821(Cysltr1),ENSMUSG00000022383(Ppara),ENSMUSG00000028630(Dyrk2),ENSMUSG00000038751(Ptk6),ENSMUSG00000062209(Erbb4),ENSMUSG00000014932(Yes1),ENSMUSG00000020623(Map2k6),ENSMUSG00000021624(Cd180),ENSMUSG00000047875(Gpr157),ENSMUSG00000049791(Fzd4),ENSMUSG00000030364(Clec2h),ENSMUSG00000030365(Clec2i),ENSMUSG00000041075(Fzd7),ENSMUSG00000022297(Fzd6),ENSMUSG…	0.00022018	0.0127271	0.0547619
GO:0062014	negative regulation of small molecule metabolic process	BP	12	112	521	16424	ENSMUSG00000020120(Plek),ENSMUSG00000028240(Cyp7a1),ENSMUSG00000078686(Mup9),ENSMUSG00000073834(Mup11),ENSMUSG00000078675(Mup16),ENSMUSG00000078673(Mup19),ENSMUSG00000058914(C1qtnf3),ENSMUSG00000022383(Ppara),ENSMUSG00000074028(Slc22a13),ENSMUSG00000010175(Prox1),ENSMUSG00000024401(Tnf),ENSMUSG00000006574(Slc4a1)	0.000226681	0.013005	0.107143
GO:0042493	response to drug	BP	53	1013	521	16424	ENSMUSG00000024935(Slc1a1),ENSMUSG00000024401(Tnf),ENSMUSG00000041052(Slc7a13),ENSMUSG00000006574(Slc4a1),ENSMUSG00000051497(Kcnj16),ENSMUSG00000035864(Syt1),ENSMUSG00000040724(Kcna2),ENSMUSG00000000805(Car4),ENSMUSG00000020062(Slc5a8),ENSMUSG00000028583(Pdpn),ENSMUSG00000001827(Folr1),ENSMUSG00000026726(Cubn),ENSMUSG00000028518(Prkaa2),ENSMUSG00000024650(Slc22a6),ENSMUSG00000029752(Asns),ENSMUSG…	0.000228274	0.013005	0.0523198
GO:0070887	cellular response to chemical stimulus	BP	116	2689	521	16424	ENSMUSG00000035042(Ccl5),ENSMUSG00000000982(Ccl3),ENSMUSG00000018930(Ccl4),ENSMUSG00000079262(Slco1a6),ENSMUSG00000049685(Cyp2g1),ENSMUSG00000028571(Cyp2j13),ENSMUSG00000066097(Cyp2j11),ENSMUSG00000029269(Sult1b1),ENSMUSG00000025321(Itgb8),ENSMUSG00000039239(Tgfb2),ENSMUSG00000037171(Nodal),ENSMUSG00000078686(Mup9),ENSMUSG00000073834(Mup11),ENSMUSG00000078675(Mup16),ENSMUSG00000078673(Mup19),ENSM…	0.000231419	0.01309	0.0431387
GO:0006629	lipid metabolic process	BP	61	1216	521	16424	ENSMUSG00000055782(Abcd2),ENSMUSG00000032487(Ptgs2),ENSMUSG00000089789(Rdh1),ENSMUSG00000025321(Itgb8),ENSMUSG00000040710(St8sia4),ENSMUSG00000073678(Pgap1),ENSMUSG00000028518(Prkaa2),ENSMUSG00000022383(Ppara),ENSMUSG00000015568(Lpl),ENSMUSG00000043487(Acot6),ENSMUSG00000028497(Hacd4),ENSMUSG00000006345(Ggt1),ENSMUSG00000030945(Acsm2),ENSMUSG00000030935(Acsm3),ENSMUSG00000021416(Eci3),ENSMUSG0000…	0.000238409	0.0133898	0.0501645
GO:0010677	negative regulation of cellular carbohydrate metabolic process	BP	8	53	521	16424	ENSMUSG00000020120(Plek),ENSMUSG00000078686(Mup9),ENSMUSG00000073834(Mup11),ENSMUSG00000078675(Mup16),ENSMUSG00000078673(Mup19),ENSMUSG00000058914(C1qtnf3),ENSMUSG00000022383(Ppara),ENSMUSG00000006574(Slc4a1)	0.000245039	0.0136125	0.150943
GO:0002831	regulation of response to biotic stimulus	BP	14	147	521	16424	ENSMUSG00000044701(Il27),ENSMUSG00000004296(Il12b),ENSMUSG00000000869(Il4),ENSMUSG00000035042(Ccl5),ENSMUSG00000022126(Acod1),ENSMUSG00000016496(Cd274),ENSMUSG00000026471(Mr1),ENSMUSG00000074028(Slc22a13),ENSMUSG00000021624(Cd180),ENSMUSG00000033107(Rnf125),ENSMUSG00000053128(Rnf26),ENSMUSG00000039899(Fgl2),ENSMUSG00000079339(Ifit1bl1),ENSMUSG00000049723(Mmp12)	0.000245813	0.0136125	0.0952381
GO:0045475	locomotor rhythm	BP	5	19	521	16424	ENSMUSG00000078686(Mup9),ENSMUSG00000073834(Mup11),ENSMUSG00000078675(Mup16),ENSMUSG00000078673(Mup19),ENSMUSG00000038550(Ciart)	0.000253296	0.013814	0.263158
GO:0042110	T cell activation	BP	29	450	521	16424	ENSMUSG00000039899(Fgl2),ENSMUSG00000030144(Clec4d),ENSMUSG00000030142(Clec4e),ENSMUSG00000000869(Il4),ENSMUSG00000041272(Tox),ENSMUSG00000076431(Sox4),ENSMUSG00000016496(Cd274),ENSMUSG00000026009(Icos),ENSMUSG00000026471(Mr1),ENSMUSG00000041075(Fzd7),ENSMUSG00000052713(Zfp608),ENSMUSG00000020641(Rsad2),ENSMUSG00000004296(Il12b),ENSMUSG00000022528(Hes1),ENSMUSG00000026770(Il2ra),ENSMUSG0000001649…	0.000253833	0.013814	0.0644444
GO:0001822	kidney development	BP	22	301	521	16424	ENSMUSG00000031548(Sfrp1),ENSMUSG00000052534(Pbx1),ENSMUSG00000026556(Vangl2),ENSMUSG00000067158(Col4a4),ENSMUSG00000016918(Sulf1),ENSMUSG00000028222(Calb1),ENSMUSG00000022528(Hes1),ENSMUSG00000076431(Sox4),ENSMUSG00000038843(Gcnt1),ENSMUSG00000030963(Umod),ENSMUSG00000044042(Fmn1),ENSMUSG00000023013(Aqp2),ENSMUSG00000021994(Wnt5a),ENSMUSG00000041248(Kcnj1),ENSMUSG00000021490(Slc34a1),ENSMUSG0000…	0.000254927	0.013814	0.0730897
GO:0006954	inflammatory response	BP	38	655	521	16424	ENSMUSG00000026981(Il1rn),ENSMUSG00000024401(Tnf),ENSMUSG00000000869(Il4),ENSMUSG00000052336(Cx3cr1),ENSMUSG00000052821(Cysltr1),ENSMUSG00000026770(Il2ra),ENSMUSG00000045827(Serpinb9),ENSMUSG00000040899(Ccr6),ENSMUSG00000029372(Ppbp),ENSMUSG00000058488(Kl),ENSMUSG00000042429(Adora1),ENSMUSG00000053965(Pde5a),ENSMUSG00000004296(Il12b),ENSMUSG00000032487(Ptgs2),ENSMUSG00000035042(Ccl5),ENSMUSG00000…	0.000256428	0.013814	0.0580153
GO:0032101	regulation of response to external stimulus	BP	42	750	521	16424	ENSMUSG00000044701(Il27),ENSMUSG00000004296(Il12b),ENSMUSG00000000869(Il4),ENSMUSG00000035042(Ccl5),ENSMUSG00000042429(Adora1),ENSMUSG00000053965(Pde5a),ENSMUSG00000022126(Acod1),ENSMUSG00000024401(Tnf),ENSMUSG00000052336(Cx3cr1),ENSMUSG00000028583(Pdpn),ENSMUSG00000020120(Plek),ENSMUSG00000021994(Wnt5a),ENSMUSG00000032487(Ptgs2),ENSMUSG00000021624(Cd180),ENSMUSG00000022383(Ppara),ENSMUSG00000033…	0.000260078	0.0139159	0.056
GO:0005342	organic acid transmembrane transporter activity	MF	14	149	521	16424	ENSMUSG00000020062(Slc5a8),ENSMUSG00000024935(Slc1a1),ENSMUSG00000026220(Slc16a14),ENSMUSG00000037762(Slc16a9),ENSMUSG00000030236(Slco1b2),ENSMUSG00000079262(Slco1a6),ENSMUSG00000041644(Slc5a12),ENSMUSG00000021612(Slc6a18),ENSMUSG00000021565(Slc6a19),ENSMUSG00000027737(Slc7a11),ENSMUSG00000040966(Slc22a2),ENSMUSG00000041052(Slc7a13),ENSMUSG00000020651(Slc26a4),ENSMUSG00000074028(Slc22a13)	0.000282872	0.0148404	0.0939597
GO:0046943	carboxylic acid transmembrane transporter activity	MF	14	149	521	16424	ENSMUSG00000024935(Slc1a1),ENSMUSG00000026220(Slc16a14),ENSMUSG00000037762(Slc16a9),ENSMUSG00000030236(Slco1b2),ENSMUSG00000079262(Slco1a6),ENSMUSG00000020062(Slc5a8),ENSMUSG00000041644(Slc5a12),ENSMUSG00000021612(Slc6a18),ENSMUSG00000021565(Slc6a19),ENSMUSG00000027737(Slc7a11),ENSMUSG00000040966(Slc22a2),ENSMUSG00000041052(Slc7a13),ENSMUSG00000020651(Slc26a4),ENSMUSG00000074028(Slc22a13)	0.000282872	0.0148404	0.0939597
GO:0003151	outflow tract morphogenesis	BP	9	68	521	16424	ENSMUSG00000027070(Lrp2),ENSMUSG00000039239(Tgfb2),ENSMUSG00000028780(Sema3c),ENSMUSG00000031965(Tbx20),ENSMUSG00000026556(Vangl2),ENSMUSG00000001827(Folr1),ENSMUSG00000022528(Hes1),ENSMUSG00000021994(Wnt5a),ENSMUSG00000018604(Tbx3)	0.000282978	0.0148404	0.132353
GO:0071222	cellular response to lipopolysaccharide	BP	16	186	521	16424	ENSMUSG00000024401(Tnf),ENSMUSG00000035042(Ccl5),ENSMUSG00000000982(Ccl3),ENSMUSG00000021624(Cd180),ENSMUSG00000022126(Acod1),ENSMUSG00000021994(Wnt5a),ENSMUSG00000016496(Cd274),ENSMUSG00000020889(Nr1d1),ENSMUSG00000004296(Il12b),ENSMUSG00000024975(Pdcd4),ENSMUSG00000044162(Tnip3),ENSMUSG00000020826(Nos2),ENSMUSG00000028270(Gbp2),ENSMUSG00000029372(Ppbp),ENSMUSG00000052336(Cx3cr1),ENSMUSG00000017…	0.000294892	0.0153635	0.0860215
GO:0008285	negative regulation of cell proliferation	BP	37	637	521	16424	ENSMUSG00000016918(Sulf1),ENSMUSG00000030551(Nr2f2),ENSMUSG00000024401(Tnf),ENSMUSG00000022479(Vdr),ENSMUSG00000020838(Slc6a4),ENSMUSG00000034218(Atm),ENSMUSG00000022883(Robo1),ENSMUSG00000041147(Brca2),ENSMUSG00000031548(Sfrp1),ENSMUSG00000036006(Ripor2),ENSMUSG00000016496(Cd274),ENSMUSG00000053965(Pde5a),ENSMUSG00000029816(Gpnmb),ENSMUSG00000029276(Glmn),ENSMUSG00000026770(Il2ra),ENSMUSG0000000…	0.000301578	0.01546	0.0580848
GO:0003402	planar cell polarity pathway involved in axis elongation	BP	3	5	521	16424	ENSMUSG00000031548(Sfrp1),ENSMUSG00000021994(Wnt5a),ENSMUSG00000026556(Vangl2)	0.000302601	0.01546	0.6
GO:0035905	ascending aorta development	BP	3	5	521	16424	ENSMUSG00000076431(Sox4),ENSMUSG00000022528(Hes1),ENSMUSG00000039239(Tgfb2)	0.000302601	0.01546	0.6
GO:0048731	system development	BP	166	4142	521	16424	ENSMUSG00000076431(Sox4),ENSMUSG00000022479(Vdr),ENSMUSG00000039239(Tgfb2),ENSMUSG00000018604(Tbx3),ENSMUSG00000016918(Sulf1),ENSMUSG00000068196(Col8a1),ENSMUSG00000028017(Egf),ENSMUSG00000021822(Plau),ENSMUSG00000056174(Col8a2),ENSMUSG00000032487(Ptgs2),ENSMUSG00000034218(Atm),ENSMUSG00000054932(Afp),ENSMUSG00000049791(Fzd4),ENSMUSG00000031965(Tbx20),ENSMUSG00000026556(Vangl2),ENSMUSG00000025321…	0.000314303	0.0159549	0.0400773
GO:1901700	response to oxygen-containing compound	BP	74	1567	521	16424	ENSMUSG00000033405(Nudt15),ENSMUSG00000078686(Mup9),ENSMUSG00000073834(Mup11),ENSMUSG00000078675(Mup16),ENSMUSG00000078673(Mup19),ENSMUSG00000058488(Kl),ENSMUSG00000030963(Umod),ENSMUSG00000054640(Slc8a1),ENSMUSG00000032487(Ptgs2),ENSMUSG00000006574(Slc4a1),ENSMUSG00000051497(Kcnj16),ENSMUSG00000024401(Tnf),ENSMUSG00000024650(Slc22a6),ENSMUSG00000029752(Asns),ENSMUSG00000035042(Ccl5),ENSMUSG00000…	0.000318314	0.0160556	0.047224
GO:0001655	urogenital system development	BP	24	348	521	16424	ENSMUSG00000031548(Sfrp1),ENSMUSG00000052534(Pbx1),ENSMUSG00000021994(Wnt5a),ENSMUSG00000041248(Kcnj1),ENSMUSG00000016918(Sulf1),ENSMUSG00000021490(Slc34a1),ENSMUSG00000014329(Bicc1),ENSMUSG00000027070(Lrp2),ENSMUSG00000038122(Tbc1d32),ENSMUSG00000049672(Zbtb14),ENSMUSG00000039239(Tgfb2),ENSMUSG00000010175(Prox1),ENSMUSG00000034910(Pygo1),ENSMUSG00000030963(Umod),ENSMUSG00000044042(Fmn1),ENSMUSG0…	0.000322458	0.0161617	0.0689655
GO:0006706	steroid catabolic process	BP	5	20	521	16424	ENSMUSG00000042289(Hsd3b7),ENSMUSG00000038641(Akr1d1),ENSMUSG00000028240(Cyp7a1),ENSMUSG00000090124(Ugt1a7c),ENSMUSG00000038567(Cyp24a1)	0.000328975	0.0162822	0.25
GO:0042749	regulation of circadian sleep/wake cycle	BP	5	20	521	16424	ENSMUSG00000032360(Hcrtr2),ENSMUSG00000042429(Adora1),ENSMUSG00000028957(Per3),ENSMUSG00000040724(Kcna2),ENSMUSG00000020889(Nr1d1)	0.000328975	0.0162822	0.25
GO:0007610	behavior	BP	34	572	521	16424	ENSMUSG00000024935(Slc1a1),ENSMUSG00000048240(Gng7),ENSMUSG00000072964(Bhlhb9),ENSMUSG00000079055(Slc8a3),ENSMUSG00000028222(Calb1),ENSMUSG00000027199(Gatm),ENSMUSG00000053024(Cntn2),ENSMUSG00000032487(Ptgs2),ENSMUSG00000033854(Kcnk10),ENSMUSG00000044071(Tafa2),ENSMUSG00000020838(Slc6a4),ENSMUSG00000052336(Cx3cr1),ENSMUSG00000026981(Il1rn),ENSMUSG00000053965(Pde5a),ENSMUSG00000043110(Lrrn4),ENSMU…	0.00034799	0.0171164	0.0594406
GO:0000978	RNA polymerase II proximal promoter sequence-specific DNA binding	MF	48	907	521	16424	ENSMUSG00000022479(Vdr),ENSMUSG00000020889(Nr1d1),ENSMUSG00000030256(Bhlhe41),ENSMUSG00000053477(Tcf4),ENSMUSG00000038550(Ciart),ENSMUSG00000022528(Hes1),ENSMUSG00000057396(Zfp759),ENSMUSG00000051037(Zfp455),ENSMUSG00000055480(Zfp458),ENSMUSG00000063894(Zkscan8),ENSMUSG00000069743(Zfp820),ENSMUSG00000037001(Zfp39),ENSMUSG00000092335(Zfp977),ENSMUSG00000043969(Emx2),ENSMUSG00000022383(Ppara),ENSMU…	0.000351345	0.0171747	0.0529217
GO:0003279	cardiac septum development	BP	11	101	521	16424	ENSMUSG00000027070(Lrp2),ENSMUSG00000039239(Tgfb2),ENSMUSG00000028780(Sema3c),ENSMUSG00000031965(Tbx20),ENSMUSG00000026556(Vangl2),ENSMUSG00000021994(Wnt5a),ENSMUSG00000022528(Hes1),ENSMUSG00000076431(Sox4),ENSMUSG00000010175(Prox1),ENSMUSG00000018604(Tbx3),ENSMUSG00000049672(Zbtb14)	0.000355618	0.0172769	0.108911
GO:0048878	chemical homeostasis	BP	55	1083	521	16424	ENSMUSG00000020889(Nr1d1),ENSMUSG00000042429(Adora1),ENSMUSG00000023013(Aqp2),ENSMUSG00000030963(Umod),ENSMUSG00000022479(Vdr),ENSMUSG00000079055(Slc8a3),ENSMUSG00000054640(Slc8a1),ENSMUSG00000017652(Cd40),ENSMUSG00000035042(Ccl5),ENSMUSG00000000982(Ccl3),ENSMUSG00000024935(Slc1a1),ENSMUSG00000036123(Slc9a3),ENSMUSG00000020651(Slc26a4),ENSMUSG00000038600(Atp6v0a4),ENSMUSG00000000805(Car4),ENSMUSG…	0.000363416	0.0175481	0.0507849
GO:0110111	negative regulation of animal organ morphogenesis	BP	6	31	521	16424	ENSMUSG00000021994(Wnt5a),ENSMUSG00000016918(Sulf1),ENSMUSG00000024401(Tnf),ENSMUSG00000039239(Tgfb2),ENSMUSG00000018604(Tbx3),ENSMUSG00000008575(Nfib)	0.000370764	0.0177944	0.193548
GO:0032940	secretion by cell	BP	41	740	521	16424	ENSMUSG00000020120(Plek),ENSMUSG00000037386(Rims2),ENSMUSG00000054453(Sytl5),ENSMUSG00000034593(Myo5a),ENSMUSG00000035042(Ccl5),ENSMUSG00000000982(Ccl3),ENSMUSG00000036943(Rab8b),ENSMUSG00000035864(Syt1),ENSMUSG00000024401(Tnf),ENSMUSG00000020826(Nos2),ENSMUSG00000032172(Olfm2),ENSMUSG00000042429(Adora1),ENSMUSG00000026981(Il1rn),ENSMUSG00000040724(Kcna2),ENSMUSG00000020838(Slc6a4),ENSMUSG0000002…	0.000382448	0.0181639	0.0554054
GO:1903530	regulation of secretion by cell	BP	33	552	521	16424	ENSMUSG00000024401(Tnf),ENSMUSG00000020826(Nos2),ENSMUSG00000035042(Ccl5),ENSMUSG00000042429(Adora1),ENSMUSG00000026981(Il1rn),ENSMUSG00000035864(Syt1),ENSMUSG00000040724(Kcna2),ENSMUSG00000020838(Slc6a4),ENSMUSG00000024511(Rab27b),ENSMUSG00000037386(Rims2),ENSMUSG00000036943(Rab8b),ENSMUSG00000034593(Myo5a),ENSMUSG00000076431(Sox4),ENSMUSG00000015401(Cltrn),ENSMUSG00000000869(Il4),ENSMUSG0000003…	0.00038305	0.0181639	0.0597826
GO:0070234	positive regulation of T cell apoptotic process	BP	4	12	521	16424	ENSMUSG00000039239(Tgfb2),ENSMUSG00000021994(Wnt5a),ENSMUSG00000016496(Cd274),ENSMUSG00000035042(Ccl5)	0.000404461	0.0188407	0.333333
GO:2000343	positive regulation of chemokine (C-X-C motif) ligand 2 production	BP	4	12	521	16424	ENSMUSG00000024401(Tnf),ENSMUSG00000015568(Lpl),ENSMUSG00000011008(Mcoln2),ENSMUSG00000035042(Ccl5)	0.000404461	0.0188407	0.333333
GO:0005452	inorganic anion exchanger activity	MF	4	12	521	16424	ENSMUSG00000063796(Slc22a8),ENSMUSG00000024650(Slc22a6),ENSMUSG00000021733(Slc4a7),ENSMUSG00000006574(Slc4a1)	0.000404461	0.0188407	0.333333
GO:1901615	organic hydroxy compound metabolic process	BP	29	464	521	16424	ENSMUSG00000029269(Sult1b1),ENSMUSG00000034593(Myo5a),ENSMUSG00000029273(Sult1d1),ENSMUSG00000024887(Asah2),ENSMUSG00000028518(Prkaa2),ENSMUSG00000038641(Akr1d1),ENSMUSG00000028240(Cyp7a1),ENSMUSG00000042289(Hsd3b7),ENSMUSG00000024924(Vldlr),ENSMUSG00000026726(Cubn),ENSMUSG00000000869(Il4),ENSMUSG00000079262(Slco1a6),ENSMUSG00000020120(Plek),ENSMUSG00000027870(Hao2),ENSMUSG00000022613(Miox),ENSMU…	0.000420263	0.0194624	0.0625
GO:0072337	modified amino acid transport	BP	6	32	521	16424	ENSMUSG00000041052(Slc7a13),ENSMUSG00000028583(Pdpn),ENSMUSG00000001827(Folr1),ENSMUSG00000063796(Slc22a8),ENSMUSG00000027737(Slc7a11),ENSMUSG00000027070(Lrp2)	0.000444227	0.0204028	0.1875
GO:0071219	cellular response to molecule of bacterial origin	BP	16	193	521	16424	ENSMUSG00000024401(Tnf),ENSMUSG00000035042(Ccl5),ENSMUSG00000000982(Ccl3),ENSMUSG00000021624(Cd180),ENSMUSG00000022126(Acod1),ENSMUSG00000021994(Wnt5a),ENSMUSG00000016496(Cd274),ENSMUSG00000020889(Nr1d1),ENSMUSG00000004296(Il12b),ENSMUSG00000024975(Pdcd4),ENSMUSG00000044162(Tnip3),ENSMUSG00000020826(Nos2),ENSMUSG00000028270(Gbp2),ENSMUSG00000029372(Ppbp),ENSMUSG00000052336(Cx3cr1),ENSMUSG00000017…	0.000445723	0.0204028	0.0829016
GO:0050863	regulation of T cell activation	BP	21	293	521	16424	ENSMUSG00000016496(Cd274),ENSMUSG00000026009(Icos),ENSMUSG00000052713(Zfp608),ENSMUSG00000004296(Il12b),ENSMUSG00000022528(Hes1),ENSMUSG00000026770(Il2ra),ENSMUSG00000016493(Cd46),ENSMUSG00000006574(Slc4a1),ENSMUSG00000000869(Il4),ENSMUSG00000035042(Ccl5),ENSMUSG00000044701(Il27),ENSMUSG00000030365(Clec2i),ENSMUSG00000036006(Ripor2),ENSMUSG00000053965(Pde5a),ENSMUSG00000029816(Gpnmb),ENSMUSG00000…	0.000453518	0.0206403	0.0716724
GO:0002521	leukocyte differentiation	BP	31	512	521	16424	ENSMUSG00000041272(Tox),ENSMUSG00000052534(Pbx1),ENSMUSG00000030144(Clec4d),ENSMUSG00000030142(Clec4e),ENSMUSG00000000869(Il4),ENSMUSG00000035992(Fnip1),ENSMUSG00000062949(Atp11c),ENSMUSG00000034218(Atm),ENSMUSG00000024673(Ms4a1),ENSMUSG00000003379(Cd79a),ENSMUSG00000076431(Sox4),ENSMUSG00000024401(Tnf),ENSMUSG00000026471(Mr1),ENSMUSG00000041075(Fzd7),ENSMUSG00000052713(Zfp608),ENSMUSG00000004296…	0.000462069	0.0209093	0.0605469
GO:0050866	negative regulation of cell activation	BP	16	194	521	16424	ENSMUSG00000034218(Atm),ENSMUSG00000052713(Zfp608),ENSMUSG00000036006(Ripor2),ENSMUSG00000016496(Cd274),ENSMUSG00000053965(Pde5a),ENSMUSG00000029816(Gpnmb),ENSMUSG00000029276(Glmn),ENSMUSG00000026770(Il2ra),ENSMUSG00000022661(Cd200),ENSMUSG00000000869(Il4),ENSMUSG00000039899(Fgl2),ENSMUSG00000031548(Sfrp1),ENSMUSG00000015217(Hmgb3),ENSMUSG00000022876(Samsn1),ENSMUSG00000020889(Nr1d1),ENSMUSG00000…	0.000471925	0.021234	0.0824742
GO:0048736	appendage development	BP	14	157	521	16424	ENSMUSG00000021994(Wnt5a),ENSMUSG00000039239(Tgfb2),ENSMUSG00000026586(Prrx1),ENSMUSG00000052534(Pbx1),ENSMUSG00000018604(Tbx3),ENSMUSG00000044042(Fmn1),ENSMUSG00000022297(Fzd6),ENSMUSG00000016918(Sulf1),ENSMUSG00000038122(Tbc1d32),ENSMUSG00000000708(Kat2b),ENSMUSG00000027737(Slc7a11),ENSMUSG00000030551(Nr2f2),ENSMUSG00000076431(Sox4),ENSMUSG00000028780(Sema3c)	0.000482982	0.0214873	0.089172
GO:0060173	limb development	BP	14	157	521	16424	ENSMUSG00000021994(Wnt5a),ENSMUSG00000039239(Tgfb2),ENSMUSG00000026586(Prrx1),ENSMUSG00000052534(Pbx1),ENSMUSG00000018604(Tbx3),ENSMUSG00000044042(Fmn1),ENSMUSG00000022297(Fzd6),ENSMUSG00000016918(Sulf1),ENSMUSG00000038122(Tbc1d32),ENSMUSG00000076431(Sox4),ENSMUSG00000028780(Sema3c),ENSMUSG00000000708(Kat2b),ENSMUSG00000027737(Slc7a11),ENSMUSG00000030551(Nr2f2)	0.000482982	0.0214873	0.089172
GO:0045912	negative regulation of carbohydrate metabolic process	BP	8	59	521	16424	ENSMUSG00000020120(Plek),ENSMUSG00000078686(Mup9),ENSMUSG00000073834(Mup11),ENSMUSG00000078675(Mup16),ENSMUSG00000078673(Mup19),ENSMUSG00000058914(C1qtnf3),ENSMUSG00000022383(Ppara),ENSMUSG00000006574(Slc4a1)	0.000519179	0.0229686	0.135593
GO:0070232	regulation of T cell apoptotic process	BP	6	33	521	16424	ENSMUSG00000045827(Serpinb9),ENSMUSG00000035042(Ccl5),ENSMUSG00000039239(Tgfb2),ENSMUSG00000030528(Blm),ENSMUSG00000021994(Wnt5a),ENSMUSG00000016496(Cd274)	0.00052856	0.0230801	0.181818
GO:0003148	outflow tract septum morphogenesis	BP	5	22	521	16424	ENSMUSG00000027070(Lrp2),ENSMUSG00000039239(Tgfb2),ENSMUSG00000028780(Sema3c),ENSMUSG00000031965(Tbx20),ENSMUSG00000026556(Vangl2)	0.00053022	0.0230801	0.227273
GO:0000987	proximal promoter sequence-specific DNA binding	MF	48	924	521	16424	ENSMUSG00000057396(Zfp759),ENSMUSG00000051037(Zfp455),ENSMUSG00000055480(Zfp458),ENSMUSG00000063894(Zkscan8),ENSMUSG00000069743(Zfp820),ENSMUSG00000037001(Zfp39),ENSMUSG00000092335(Zfp977),ENSMUSG00000043969(Emx2),ENSMUSG00000022383(Ppara),ENSMUSG00000033883(Zfp267),ENSMUSG00000076431(Sox4),ENSMUSG00000021356(Irf4),ENSMUSG00000020889(Nr1d1),ENSMUSG00000036916(Zfp280c),ENSMUSG00000030256(Bhlhe41),…	0.000530444	0.0230801	0.0519481
GO:0050671	positive regulation of lymphocyte proliferation	BP	12	123	521	16424	ENSMUSG00000104213(Ighd),ENSMUSG00000017550(Atad5),ENSMUSG00000000869(Il4),ENSMUSG00000017652(Cd40),ENSMUSG00000004296(Il12b),ENSMUSG00000016496(Cd274),ENSMUSG00000022528(Hes1),ENSMUSG00000026770(Il2ra),ENSMUSG00000016493(Cd46),ENSMUSG00000006574(Slc4a1),ENSMUSG00000035042(Ccl5),ENSMUSG00000030528(Blm)	0.000539242	0.0232285	0.097561
GO:0043255	regulation of carbohydrate biosynthetic process	BP	11	106	521	16424	ENSMUSG00000067279(Ppp1r3c),ENSMUSG00000020120(Plek),ENSMUSG00000000708(Kat2b),ENSMUSG00000022383(Ppara),ENSMUSG00000078686(Mup9),ENSMUSG00000073834(Mup11),ENSMUSG00000078675(Mup16),ENSMUSG00000078673(Mup19),ENSMUSG00000058914(C1qtnf3),ENSMUSG00000028630(Dyrk2),ENSMUSG00000028017(Egf)	0.00053972	0.0232285	0.103774
GO:0071310	cellular response to organic substance	BP	94	2137	521	16424	ENSMUSG00000025321(Itgb8),ENSMUSG00000039239(Tgfb2),ENSMUSG00000037171(Nodal),ENSMUSG00000078686(Mup9),ENSMUSG00000073834(Mup11),ENSMUSG00000078675(Mup16),ENSMUSG00000078673(Mup19),ENSMUSG00000058488(Kl),ENSMUSG00000022383(Ppara),ENSMUSG00000020889(Nr1d1),ENSMUSG00000021775(Nr1d2),ENSMUSG00000042834(Nrep),ENSMUSG00000001827(Folr1),ENSMUSG00000040717(Il17rd),ENSMUSG00000024935(Slc1a1),ENSMUSG00000…	0.000548344	0.0234059	0.0439869
GO:0048583	regulation of response to stimulus	BP	142	3490	521	16424	ENSMUSG00000024401(Tnf),ENSMUSG00000028017(Egf),ENSMUSG00000042429(Adora1),ENSMUSG00000021994(Wnt5a),ENSMUSG00000020623(Map2k6),ENSMUSG00000004296(Il12b),ENSMUSG00000043263(Ifi209),ENSMUSG00000054203(Ifi205),ENSMUSG00000030142(Clec4e),ENSMUSG00000021624(Cd180),ENSMUSG00000049799(Lrrc19),ENSMUSG00000044701(Il27),ENSMUSG00000000869(Il4),ENSMUSG00000035042(Ccl5),ENSMUSG00000053965(Pde5a),ENSMUSG0000…	0.000550067	0.0234059	0.0406877
GO:0001503	ossification	BP	23	340	521	16424	ENSMUSG00000029816(Gpnmb),ENSMUSG00000031548(Sfrp1),ENSMUSG00000026185(Igfbp5),ENSMUSG00000020623(Map2k6),ENSMUSG00000038567(Cyp24a1),ENSMUSG00000000982(Ccl3),ENSMUSG00000000142(Axin2),ENSMUSG00000050578(Mmp13),ENSMUSG00000029915(Clec5a),ENSMUSG00000020641(Rsad2),ENSMUSG00000052534(Pbx1),ENSMUSG00000032487(Ptgs2),ENSMUSG00000031342(Gpm6b),ENSMUSG00000058488(Kl),ENSMUSG00000054640(Slc8a1),ENSMUSG0…	0.000558351	0.0234059	0.0676471
GO:0030073	insulin secretion	BP	16	197	521	16424	ENSMUSG00000024401(Tnf),ENSMUSG00000020826(Nos2),ENSMUSG00000035042(Ccl5),ENSMUSG00000076431(Sox4),ENSMUSG00000015401(Cltrn),ENSMUSG00000031548(Sfrp1),ENSMUSG00000002489(Tiam1),ENSMUSG00000020889(Nr1d1),ENSMUSG00000048915(Efna5),ENSMUSG00000078686(Mup9),ENSMUSG00000073834(Mup11),ENSMUSG00000078675(Mup16),ENSMUSG00000078673(Mup19),ENSMUSG00000037386(Rims2),ENSMUSG00000026981(Il1rn),ENSMUSG00000034…	0.00055862	0.0234059	0.0812183
GO:0042098	T cell proliferation	BP	16	197	521	16424	ENSMUSG00000016496(Cd274),ENSMUSG00000004296(Il12b),ENSMUSG00000022528(Hes1),ENSMUSG00000026770(Il2ra),ENSMUSG00000016493(Cd46),ENSMUSG00000006574(Slc4a1),ENSMUSG00000000869(Il4),ENSMUSG00000035042(Ccl5),ENSMUSG00000044701(Il27),ENSMUSG00000030365(Clec2i),ENSMUSG00000036006(Ripor2),ENSMUSG00000053965(Pde5a),ENSMUSG00000029816(Gpnmb),ENSMUSG00000029276(Glmn),ENSMUSG00000030528(Blm),ENSMUSG00000053…	0.00055862	0.0234059	0.0812183
GO:0001660	fever generation	BP	4	13	521	16424	ENSMUSG00000024401(Tnf),ENSMUSG00000032487(Ptgs2),ENSMUSG00000035042(Ccl5),ENSMUSG00000026981(Il1rn)	0.000569629	0.0237415	0.307692
GO:0098552	side of membrane	CC	35	612	521	16424	ENSMUSG00000016496(Cd274),ENSMUSG00000076612(Ighg2c),ENSMUSG00000104213(Ighd),ENSMUSG00000026471(Mr1),ENSMUSG00000094689(Ighv1-81),ENSMUSG00000024401(Tnf),ENSMUSG00000024673(Ms4a1),ENSMUSG00000027070(Lrp2),ENSMUSG00000004296(Il12b),ENSMUSG00000030364(Clec2h),ENSMUSG00000030365(Clec2i),ENSMUSG00000030156(Cd69),ENSMUSG00000040899(Ccr6),ENSMUSG00000026770(Il2ra),ENSMUSG00000041954(Tnfrsf18),ENSMUSG0…	0.000578821	0.0238753	0.0571895
GO:1903038	negative regulation of leukocyte cell-cell adhesion	BP	12	124	521	16424	ENSMUSG00000052713(Zfp608),ENSMUSG00000036006(Ripor2),ENSMUSG00000016496(Cd274),ENSMUSG00000053965(Pde5a),ENSMUSG00000029816(Gpnmb),ENSMUSG00000029276(Glmn),ENSMUSG00000026770(Il2ra),ENSMUSG00000039899(Fgl2),ENSMUSG00000000869(Il4),ENSMUSG00000074715(Ccl28),ENSMUSG00000053338(Tarm1),ENSMUSG00000022383(Ppara)	0.000580237	0.0238753	0.0967742
GO:0042509	regulation of tyrosine phosphorylation of STAT protein	BP	8	60	521	16424	ENSMUSG00000024401(Tnf),ENSMUSG00000004296(Il12b),ENSMUSG00000022528(Hes1),ENSMUSG00000041954(Tnfrsf18),ENSMUSG00000000869(Il4),ENSMUSG00000062209(Erbb4),ENSMUSG00000017652(Cd40),ENSMUSG00000035042(Ccl5)	0.000582709	0.0238753	0.133333
GO:0060839	endothelial cell fate commitment	BP	3	6	521	16424	ENSMUSG00000030551(Nr2f2),ENSMUSG00000010175(Prox1),ENSMUSG00000028583(Pdpn)	0.000590929	0.0238753	0.5
GO:2000503	positive regulation of natural killer cell chemotaxis	BP	3	6	521	16424	ENSMUSG00000035042(Ccl5),ENSMUSG00000000982(Ccl3),ENSMUSG00000018930(Ccl4)	0.000590929	0.0238753	0.5
GO:0030492	hemoglobin binding	MF	3	6	521	16424	ENSMUSG00000027070(Lrp2),ENSMUSG00000026726(Cubn),ENSMUSG00000006574(Slc4a1)	0.000590929	0.0238753	0.5
GO:0007275	multicellular organism development	BP	179	4581	521	16424	ENSMUSG00000076431(Sox4),ENSMUSG00000022479(Vdr),ENSMUSG00000039239(Tgfb2),ENSMUSG00000018604(Tbx3),ENSMUSG00000016918(Sulf1),ENSMUSG00000068196(Col8a1),ENSMUSG00000028017(Egf),ENSMUSG00000021822(Plau),ENSMUSG00000056174(Col8a2),ENSMUSG00000032487(Ptgs2),ENSMUSG00000034218(Atm),ENSMUSG00000054932(Afp),ENSMUSG00000049791(Fzd4),ENSMUSG00000031965(Tbx20),ENSMUSG00000026556(Vangl2),ENSMUSG00000025321…	0.000608503	0.0244606	0.0390744
GO:0050673	epithelial cell proliferation	BP	25	386	521	16424	ENSMUSG00000016918(Sulf1),ENSMUSG00000030551(Nr2f2),ENSMUSG00000024401(Tnf),ENSMUSG00000021994(Wnt5a),ENSMUSG00000028017(Egf),ENSMUSG00000010175(Prox1),ENSMUSG00000022479(Vdr),ENSMUSG00000022883(Robo1),ENSMUSG00000041147(Brca2),ENSMUSG00000026185(Igfbp5),ENSMUSG00000022528(Hes1),ENSMUSG00000031548(Sfrp1),ENSMUSG00000037171(Nodal),ENSMUSG00000062209(Erbb4),ENSMUSG00000035042(Ccl5),ENSMUSG000000392…	0.000619028	0.024758	0.0647668
GO:0032946	positive regulation of mononuclear cell proliferation	BP	12	125	521	16424	ENSMUSG00000104213(Ighd),ENSMUSG00000017550(Atad5),ENSMUSG00000000869(Il4),ENSMUSG00000017652(Cd40),ENSMUSG00000004296(Il12b),ENSMUSG00000016496(Cd274),ENSMUSG00000022528(Hes1),ENSMUSG00000026770(Il2ra),ENSMUSG00000016493(Cd46),ENSMUSG00000006574(Slc4a1),ENSMUSG00000035042(Ccl5),ENSMUSG00000030528(Blm)	0.000623818	0.0248242	0.096
GO:0006812	cation transport	BP	51	1008	521	16424	ENSMUSG00000069670(Nkain2),ENSMUSG00000036123(Slc9a3),ENSMUSG00000054640(Slc8a1),ENSMUSG00000022519(Srl),ENSMUSG00000024673(Ms4a1),ENSMUSG00000041248(Kcnj1),ENSMUSG00000062609(Kcnj15),ENSMUSG00000059412(Fxyd2),ENSMUSG00000040724(Kcna2),ENSMUSG00000029088(Kcnip4),ENSMUSG00000051497(Kcnj16),ENSMUSG00000020062(Slc5a8),ENSMUSG00000034810(Scn7a),ENSMUSG00000079055(Slc8a3),ENSMUSG00000031766(Slc12a3),E…	0.000649694	0.0257246	0.0505952
GO:0030072	peptide hormone secretion	BP	18	240	521	16424	ENSMUSG00000024401(Tnf),ENSMUSG00000020826(Nos2),ENSMUSG00000035042(Ccl5),ENSMUSG00000037386(Rims2),ENSMUSG00000026981(Il1rn),ENSMUSG00000034593(Myo5a),ENSMUSG00000076431(Sox4),ENSMUSG00000015401(Cltrn),ENSMUSG00000031548(Sfrp1),ENSMUSG00000036943(Rab8b),ENSMUSG00000002489(Tiam1),ENSMUSG00000020889(Nr1d1),ENSMUSG00000048915(Efna5),ENSMUSG00000078686(Mup9),ENSMUSG00000073834(Mup11),ENSMUSG00000078…	0.000670675	0.0264233	0.075
GO:0050727	regulation of inflammatory response	BP	23	345	521	16424	ENSMUSG00000000869(Il4),ENSMUSG00000042429(Adora1),ENSMUSG00000053965(Pde5a),ENSMUSG00000004296(Il12b),ENSMUSG00000024401(Tnf),ENSMUSG00000052336(Cx3cr1),ENSMUSG00000032487(Ptgs2),ENSMUSG00000035042(Ccl5),ENSMUSG00000022383(Ppara),ENSMUSG00000058914(C1qtnf3),ENSMUSG00000020889(Nr1d1),ENSMUSG00000026770(Il2ra),ENSMUSG00000021775(Nr1d2),ENSMUSG00000021994(Wnt5a),ENSMUSG00000015568(Lpl),ENSMUSG00000…	0.000682341	0.0267498	0.0666667
GO:2000026	regulation of multicellular organismal development	BP	85	1906	521	16424	ENSMUSG00000052336(Cx3cr1),ENSMUSG00000037171(Nodal),ENSMUSG00000026770(Il2ra),ENSMUSG00000016496(Cd274),ENSMUSG00000022528(Hes1),ENSMUSG00000021994(Wnt5a),ENSMUSG00000026556(Vangl2),ENSMUSG00000002489(Tiam1),ENSMUSG00000031965(Tbx20),ENSMUSG00000039239(Tgfb2),ENSMUSG00000028583(Pdpn),ENSMUSG00000000142(Axin2),ENSMUSG00000040717(Il17rd),ENSMUSG00000031548(Sfrp1),ENSMUSG00000000708(Kat2b),ENSMUSG0…	0.000692666	0.0270208	0.044596
GO:0010817	regulation of hormone levels	BP	30	502	521	16424	ENSMUSG00000090124(Ugt1a7c),ENSMUSG00000024401(Tnf),ENSMUSG00000020826(Nos2),ENSMUSG00000035042(Ccl5),ENSMUSG00000038641(Akr1d1),ENSMUSG00000037852(Cpe),ENSMUSG00000037386(Rims2),ENSMUSG00000026981(Il1rn),ENSMUSG00000034593(Myo5a),ENSMUSG00000076431(Sox4),ENSMUSG00000018604(Tbx3),ENSMUSG00000015401(Cltrn),ENSMUSG00000029269(Sult1b1),ENSMUSG00000021207(Akr1c21),ENSMUSG00000025955(Akr1cl),ENSMUSG00…	0.000702192	0.0272581	0.059761
GO:0043269	regulation of ion transport	BP	35	619	521	16424	ENSMUSG00000069670(Nkain2),ENSMUSG00000036123(Slc9a3),ENSMUSG00000054640(Slc8a1),ENSMUSG00000024401(Tnf),ENSMUSG00000000869(Il4),ENSMUSG00000069601(Ank3),ENSMUSG00000042429(Adora1),ENSMUSG00000026981(Il1rn),ENSMUSG00000035864(Syt1),ENSMUSG00000040724(Kcna2),ENSMUSG00000020838(Slc6a4),ENSMUSG00000034593(Myo5a),ENSMUSG00000020623(Map2k6),ENSMUSG00000041248(Kcnj1),ENSMUSG00000062609(Kcnj15),ENSMUSG0…	0.000708886	0.0273838	0.0565428
GO:0035295	tube development	BP	51	1013	521	16424	ENSMUSG00000068196(Col8a1),ENSMUSG00000028017(Egf),ENSMUSG00000021822(Plau),ENSMUSG00000056174(Col8a2),ENSMUSG00000032487(Ptgs2),ENSMUSG00000031965(Tbx20),ENSMUSG00000026556(Vangl2),ENSMUSG00000025321(Itgb8),ENSMUSG00000029276(Glmn),ENSMUSG00000049791(Fzd4),ENSMUSG00000031548(Sfrp1),ENSMUSG00000052534(Pbx1),ENSMUSG00000076431(Sox4),ENSMUSG00000037171(Nodal),ENSMUSG00000021994(Wnt5a),ENSMUSG000000…	0.000725832	0.0279023	0.0503455
GO:0045089	positive regulation of innate immune response	BP	18	242	521	16424	ENSMUSG00000043263(Ifi209),ENSMUSG00000054203(Ifi205),ENSMUSG00000030142(Clec4e),ENSMUSG00000021624(Cd180),ENSMUSG00000049799(Lrrc19),ENSMUSG00000044162(Tnip3),ENSMUSG00000004296(Il12b),ENSMUSG00000021356(Irf4),ENSMUSG00000024401(Tnf),ENSMUSG00000020889(Nr1d1),ENSMUSG00000020641(Rsad2),ENSMUSG00000017652(Cd40),ENSMUSG00000032661(Oas3),ENSMUSG00000033107(Rnf125),ENSMUSG00000053219(Raet1e),ENSMUSG0…	0.000738839	0.0281702	0.0743802
GO:0010907	positive regulation of glucose metabolic process	BP	7	48	521	16424	ENSMUSG00000000708(Kat2b),ENSMUSG00000022383(Ppara),ENSMUSG00000028630(Dyrk2),ENSMUSG00000078686(Mup9),ENSMUSG00000073834(Mup11),ENSMUSG00000078675(Mup16),ENSMUSG00000078673(Mup19)	0.000739916	0.0281702	0.145833
GO:0044281	small molecule metabolic process	BP	80	1777	521	16424	ENSMUSG00000055782(Abcd2),ENSMUSG00000032487(Ptgs2),ENSMUSG00000067279(Ppp1r3c),ENSMUSG00000022383(Ppara),ENSMUSG00000024401(Tnf),ENSMUSG00000029269(Sult1b1),ENSMUSG00000049685(Cyp2g1),ENSMUSG00000028571(Cyp2j13),ENSMUSG00000066097(Cyp2j11),ENSMUSG00000036067(Slc2a6),ENSMUSG00000032561(Acpp),ENSMUSG00000025742(Prps2),ENSMUSG00000029366(Dck),ENSMUSG00000033405(Nudt15),ENSMUSG00000019990(Pde7b),ENS…	0.000769738	0.0291653	0.0450197
GO:0031650	regulation of heat generation	BP	4	14	521	16424	ENSMUSG00000024401(Tnf),ENSMUSG00000032487(Ptgs2),ENSMUSG00000035042(Ccl5),ENSMUSG00000074794(Arrdc3)	0.000777583	0.0291833	0.285714
GO:0046689	response to mercury ion	BP	4	14	521	16424	ENSMUSG00000024935(Slc1a1),ENSMUSG00000023013(Aqp2),ENSMUSG00000021490(Slc34a1),ENSMUSG00000027199(Gatm)	0.000777583	0.0291833	0.285714
GO:0050688	regulation of defense response to virus	BP	9	78	521	16424	ENSMUSG00000044701(Il27),ENSMUSG00000004296(Il12b),ENSMUSG00000000869(Il4),ENSMUSG00000035042(Ccl5),ENSMUSG00000033107(Rnf125),ENSMUSG00000053128(Rnf26),ENSMUSG00000039899(Fgl2),ENSMUSG00000049723(Mmp12),ENSMUSG00000079339(Ifit1bl1)	0.0007918	0.0295767	0.115385
GO:0015077	monovalent inorganic cation transmembrane transporter activity	MF	20	286	521	16424	ENSMUSG00000038600(Atp6v0a4),ENSMUSG00000041248(Kcnj1),ENSMUSG00000062609(Kcnj15),ENSMUSG00000051497(Kcnj16),ENSMUSG00000034810(Scn7a),ENSMUSG00000040724(Kcna2),ENSMUSG00000033854(Kcnk10),ENSMUSG00000029088(Kcnip4),ENSMUSG00000020062(Slc5a8),ENSMUSG00000024935(Slc1a1),ENSMUSG00000020838(Slc6a4),ENSMUSG00000030781(Slc5a2),ENSMUSG00000025726(Slc28a1),ENSMUSG00000027219(Slc28a2),ENSMUSG00000079055(S…	0.00083556	0.0310648	0.0699301
GO:0006082	organic acid metabolic process	BP	49	970	521	16424	ENSMUSG00000055782(Abcd2),ENSMUSG00000032487(Ptgs2),ENSMUSG00000036067(Slc2a6),ENSMUSG00000006345(Ggt1),ENSMUSG00000029752(Asns),ENSMUSG00000020826(Nos2),ENSMUSG00000042096(Dao),ENSMUSG00000028789(Azin2),ENSMUSG00000027199(Gatm),ENSMUSG00000028518(Prkaa2),ENSMUSG00000022383(Ppara),ENSMUSG00000015568(Lpl),ENSMUSG00000043487(Acot6),ENSMUSG00000028497(Hacd4),ENSMUSG00000030945(Acsm2),ENSMUSG00000030…	0.000857766	0.0315694	0.0505155
GO:0048762	mesenchymal cell differentiation	BP	16	205	521	16424	ENSMUSG00000028780(Sema3c),ENSMUSG00000062209(Erbb4),ENSMUSG00000021994(Wnt5a),ENSMUSG00000039239(Tgfb2),ENSMUSG00000001827(Folr1),ENSMUSG00000026556(Vangl2),ENSMUSG00000002489(Tiam1),ENSMUSG00000031965(Tbx20),ENSMUSG00000028583(Pdpn),ENSMUSG00000000142(Axin2),ENSMUSG00000040717(Il17rd),ENSMUSG00000031548(Sfrp1),ENSMUSG00000018604(Tbx3),ENSMUSG00000024975(Pdcd4),ENSMUSG00000022528(Hes1),ENSMUSG00…	0.000859262	0.0315694	0.0780488
GO:0003008	system process	BP	67	1436	521	16424	ENSMUSG00000053965(Pde5a),ENSMUSG00000024935(Slc1a1),ENSMUSG00000042429(Adora1),ENSMUSG00000063903(Klk1),ENSMUSG00000030963(Umod),ENSMUSG00000030781(Slc5a2),ENSMUSG00000006574(Slc4a1),ENSMUSG00000030551(Nr2f2),ENSMUSG00000024401(Tnf),ENSMUSG00000058488(Kl),ENSMUSG00000023013(Aqp2),ENSMUSG00000016918(Sulf1),ENSMUSG00000067149(Jchain),ENSMUSG00000002489(Tiam1),ENSMUSG00000034810(Scn7a),ENSMUSG00000…	0.000861091	0.0315694	0.0466574
GO:0051704	multi-organism process	BP	87	1975	521	16424	ENSMUSG00000054932(Afp),ENSMUSG00000041147(Brca2),ENSMUSG00000030551(Nr2f2),ENSMUSG00000037171(Nodal),ENSMUSG00000044701(Il27),ENSMUSG00000004296(Il12b),ENSMUSG00000000869(Il4),ENSMUSG00000035042(Ccl5),ENSMUSG00000024757(Slc22a19),ENSMUSG00000022126(Acod1),ENSMUSG00000078942(Naip6),ENSMUSG00000030144(Clec4d),ENSMUSG00000030142(Clec4e),ENSMUSG00000076612(Ighg2c),ENSMUSG00000104213(Ighd),ENSMUSG000…	0.000871626	0.0318083	0.0440506
GO:0050678	regulation of epithelial cell proliferation	BP	22	330	521	16424	ENSMUSG00000016918(Sulf1),ENSMUSG00000030551(Nr2f2),ENSMUSG00000024401(Tnf),ENSMUSG00000021994(Wnt5a),ENSMUSG00000028017(Egf),ENSMUSG00000010175(Prox1),ENSMUSG00000022479(Vdr),ENSMUSG00000022883(Robo1),ENSMUSG00000041147(Brca2),ENSMUSG00000031548(Sfrp1),ENSMUSG00000037171(Nodal),ENSMUSG00000062209(Erbb4),ENSMUSG00000035042(Ccl5),ENSMUSG00000039239(Tgfb2),ENSMUSG00000041075(Fzd7),ENSMUSG0000004972…	0.000885551	0.0321682	0.0666667
GO:0045123	cellular extravasation	BP	8	64	521	16424	ENSMUSG00000035042(Ccl5),ENSMUSG00000024401(Tnf),ENSMUSG00000038843(Gcnt1),ENSMUSG00000052336(Cx3cr1),ENSMUSG00000027009(Itga4),ENSMUSG00000055373(Fut9),ENSMUSG00000074715(Ccl28),ENSMUSG00000036006(Ripor2)	0.000902547	0.0325788	0.125
GO:0031348	negative regulation of defense response	BP	16	206	521	16424	ENSMUSG00000000869(Il4),ENSMUSG00000042429(Adora1),ENSMUSG00000004296(Il12b),ENSMUSG00000052336(Cx3cr1),ENSMUSG00000033107(Rnf125),ENSMUSG00000045827(Serpinb9),ENSMUSG00000053128(Rnf26),ENSMUSG00000039899(Fgl2),ENSMUSG00000022383(Ppara),ENSMUSG00000058914(C1qtnf3),ENSMUSG00000020889(Nr1d1),ENSMUSG00000026770(Il2ra),ENSMUSG00000021775(Nr1d2),ENSMUSG00000032661(Oas3),ENSMUSG00000049723(Mmp12),ENSMU…	0.000905081	0.0325788	0.0776699
GO:0048732	gland development	BP	26	420	521	16424	ENSMUSG00000030236(Slco1b2),ENSMUSG00000022528(Hes1),ENSMUSG00000010175(Prox1),ENSMUSG00000037171(Nodal),ENSMUSG00000059824(Dbp),ENSMUSG00000029752(Asns),ENSMUSG00000039239(Tgfb2),ENSMUSG00000073016(Uprt),ENSMUSG00000022479(Vdr),ENSMUSG00000062209(Erbb4),ENSMUSG00000003282(Plag1),ENSMUSG00000052534(Pbx1),ENSMUSG00000041147(Brca2),ENSMUSG00000018604(Tbx3),ENSMUSG00000022883(Robo1),ENSMUSG000000315…	0.000945224	0.0329108	0.0619048
GO:0009952	anterior/posterior pattern specification	BP	14	168	521	16424	ENSMUSG00000021994(Wnt5a),ENSMUSG00000034218(Atm),ENSMUSG00000031548(Sfrp1),ENSMUSG00000028780(Sema3c),ENSMUSG00000000142(Axin2),ENSMUSG00000018604(Tbx3),ENSMUSG00000073678(Pgap1),ENSMUSG00000037171(Nodal),ENSMUSG00000022528(Hes1),ENSMUSG00000043969(Emx2),ENSMUSG00000030256(Bhlhe41),ENSMUSG00000030551(Nr2f2),ENSMUSG00000052534(Pbx1),ENSMUSG00000026556(Vangl2)	0.00094587	0.0329108	0.0833333
GO:2000027	regulation of animal organ morphogenesis	BP	14	168	521	16424	ENSMUSG00000022528(Hes1),ENSMUSG00000021994(Wnt5a),ENSMUSG00000026556(Vangl2),ENSMUSG00000022479(Vdr),ENSMUSG00000031548(Sfrp1),ENSMUSG00000022297(Fzd6),ENSMUSG00000016918(Sulf1),ENSMUSG00000024401(Tnf),ENSMUSG00000039239(Tgfb2),ENSMUSG00000024014(Pim1),ENSMUSG00000028780(Sema3c),ENSMUSG00000018604(Tbx3),ENSMUSG00000021822(Plau),ENSMUSG00000008575(Nfib)	0.00094587	0.0329108	0.0833333
GO:0046873	metal ion transmembrane transporter activity	MF	22	333	521	16424	ENSMUSG00000041248(Kcnj1),ENSMUSG00000062609(Kcnj15),ENSMUSG00000051497(Kcnj16),ENSMUSG00000017412(Cacnb4),ENSMUSG00000034810(Scn7a),ENSMUSG00000040724(Kcna2),ENSMUSG00000031517(Gpm6a),ENSMUSG00000011008(Mcoln2),ENSMUSG00000033854(Kcnk10),ENSMUSG00000029088(Kcnip4),ENSMUSG00000020062(Slc5a8),ENSMUSG00000024935(Slc1a1),ENSMUSG00000020838(Slc6a4),ENSMUSG00000030781(Slc5a2),ENSMUSG00000025726(Slc28a…	0.000996425	0.0329108	0.0660661
GO:0046189	phenol-containing compound biosynthetic process	BP	6	37	521	16424	ENSMUSG00000039239(Tgfb2),ENSMUSG00000042096(Dao),ENSMUSG00000058488(Kl),ENSMUSG00000034593(Myo5a),ENSMUSG00000027737(Slc7a11),ENSMUSG00000021994(Wnt5a)	0.000996633	0.0329108	0.162162
GO:0055081	anion homeostasis	BP	8	65	521	16424	ENSMUSG00000030963(Umod),ENSMUSG00000021490(Slc34a1),ENSMUSG00000031766(Slc12a3),ENSMUSG00000032373(Car12),ENSMUSG00000028518(Prkaa2),ENSMUSG00000042429(Adora1),ENSMUSG00000024935(Slc1a1),ENSMUSG00000027737(Slc7a11)	0.0010012	0.0329108	0.123077
GO:0050867	positive regulation of cell activation	BP	24	377	521	16424	ENSMUSG00000028583(Pdpn),ENSMUSG00000020120(Plek),ENSMUSG00000030144(Clec4d),ENSMUSG00000104213(Ighd),ENSMUSG00000017550(Atad5),ENSMUSG00000000869(Il4),ENSMUSG00000017652(Cd40),ENSMUSG00000016496(Cd274),ENSMUSG00000026009(Icos),ENSMUSG00000004296(Il12b),ENSMUSG00000041272(Tox),ENSMUSG00000022528(Hes1),ENSMUSG00000026770(Il2ra),ENSMUSG00000016493(Cd46),ENSMUSG00000006574(Slc4a1),ENSMUSG00000035042…	0.00100222	0.0329108	0.0636605
GO:0002419	T cell mediated cytotoxicity directed against tumor cell target	BP	2	2	521	16424	ENSMUSG00000026471(Mr1),ENSMUSG00000074028(Slc22a13)	0.00100441	0.0329108	1
GO:0002852	regulation of T cell mediated cytotoxicity directed against tumor cell target	BP	2	2	521	16424	ENSMUSG00000026471(Mr1),ENSMUSG00000074028(Slc22a13)	0.00100441	0.0329108	1
GO:0002854	positive regulation of T cell mediated cytotoxicity directed against tumor cell target	BP	2	2	521	16424	ENSMUSG00000026471(Mr1),ENSMUSG00000074028(Slc22a13)	0.00100441	0.0329108	1
GO:0020028	endocytic hemoglobin import	BP	2	2	521	16424	ENSMUSG00000027070(Lrp2),ENSMUSG00000026726(Cubn)	0.00100441	0.0329108	1
GO:0044332	Wnt signaling pathway involved in dorsal/ventral axis specification	BP	2	2	521	16424	ENSMUSG00000031548(Sfrp1),ENSMUSG00000000142(Axin2)	0.00100441	0.0329108	1
GO:0061341	non-canonical Wnt signaling pathway involved in heart development	BP	2	2	521	16424	ENSMUSG00000026556(Vangl2),ENSMUSG00000021994(Wnt5a)	0.00100441	0.0329108	1
GO:0061346	planar cell polarity pathway involved in heart morphogenesis	BP	2	2	521	16424	ENSMUSG00000021994(Wnt5a),ENSMUSG00000026556(Vangl2)	0.00100441	0.0329108	1
GO:1990764	myofibroblast contraction	BP	2	2	521	16424	ENSMUSG00000028583(Pdpn),ENSMUSG00000002808(Epdr1)	0.00100441	0.0329108	1
GO:2000053	regulation of Wnt signaling pathway involved in dorsal/ventral axis specification	BP	2	2	521	16424	ENSMUSG00000031548(Sfrp1),ENSMUSG00000000142(Axin2)	0.00100441	0.0329108	1
GO:2000054	negative regulation of Wnt signaling pathway involved in dorsal/ventral axis specification	BP	2	2	521	16424	ENSMUSG00000031548(Sfrp1),ENSMUSG00000000142(Axin2)	0.00100441	0.0329108	1
GO:0099580	ion antiporter activity involved in regulation of postsynaptic membrane potential	MF	2	2	521	16424	ENSMUSG00000079055(Slc8a3),ENSMUSG00000054640(Slc8a1)	0.00100441	0.0329108	1
GO:1902121	lithocholic acid binding	MF	2	2	521	16424	ENSMUSG00000021207(Akr1c21),ENSMUSG00000022479(Vdr)	0.00100441	0.0329108	1
GO:0035747	natural killer cell chemotaxis	BP	3	7	521	16424	ENSMUSG00000035042(Ccl5),ENSMUSG00000000982(Ccl3),ENSMUSG00000018930(Ccl4)	0.00100978	0.0329108	0.428571
GO:2000501	regulation of natural killer cell chemotaxis	BP	3	7	521	16424	ENSMUSG00000035042(Ccl5),ENSMUSG00000000982(Ccl3),ENSMUSG00000018930(Ccl4)	0.00100978	0.0329108	0.428571
GO:0015214	pyrimidine nucleoside transmembrane transporter activity	MF	3	7	521	16424	ENSMUSG00000025726(Slc28a1),ENSMUSG00000027219(Slc28a2),ENSMUSG00000040966(Slc22a2)	0.00100978	0.0329108	0.428571
GO:0035725	sodium ion transmembrane transport	BP	12	132	521	16424	ENSMUSG00000054640(Slc8a1),ENSMUSG00000036123(Slc9a3),ENSMUSG00000021490(Slc34a1),ENSMUSG00000030781(Slc5a2),ENSMUSG00000059412(Fxyd2),ENSMUSG00000069601(Ank3),ENSMUSG00000021612(Slc6a18),ENSMUSG00000021565(Slc6a19),ENSMUSG00000020838(Slc6a4),ENSMUSG00000034810(Scn7a),ENSMUSG00000079055(Slc8a3),ENSMUSG00000031766(Slc12a3)	0.00101249	0.0329108	0.0909091
GO:1901701	cellular response to oxygen-containing compound	BP	52	1054	521	16424	ENSMUSG00000078686(Mup9),ENSMUSG00000073834(Mup11),ENSMUSG00000078675(Mup16),ENSMUSG00000078673(Mup19),ENSMUSG00000058488(Kl),ENSMUSG00000024401(Tnf),ENSMUSG00000035042(Ccl5),ENSMUSG00000000982(Ccl3),ENSMUSG00000021624(Cd180),ENSMUSG00000000708(Kat2b),ENSMUSG00000036943(Rab8b),ENSMUSG00000034593(Myo5a),ENSMUSG00000015401(Cltrn),ENSMUSG00000023013(Aqp2),ENSMUSG00000002489(Tiam1),ENSMUSG00000020889…	0.00101405	0.0329108	0.0493359
GO:0098719	sodium ion import across plasma membrane	BP	4	15	521	16424	ENSMUSG00000036123(Slc9a3),ENSMUSG00000021490(Slc34a1),ENSMUSG00000030781(Slc5a2),ENSMUSG00000054640(Slc8a1)	0.00103391	0.0332666	0.266667
GO:0004089	carbonate dehydratase activity	MF	4	15	521	16424	ENSMUSG00000027555(Car13),ENSMUSG00000027556(Car1),ENSMUSG00000032373(Car12),ENSMUSG00000000805(Car4)	0.00103391	0.0332666	0.266667
GO:0043491	protein kinase B signaling	BP	15	189	521	16424	ENSMUSG00000078686(Mup9),ENSMUSG00000073834(Mup11),ENSMUSG00000078675(Mup16),ENSMUSG00000078673(Mup19),ENSMUSG00000058914(C1qtnf3),ENSMUSG00000074345(Tnfaip8l3),ENSMUSG00000024401(Tnf),ENSMUSG00000028017(Egf),ENSMUSG00000027070(Lrp2),ENSMUSG00000052336(Cx3cr1),ENSMUSG00000026185(Igfbp5),ENSMUSG00000022383(Ppara),ENSMUSG00000017652(Cd40),ENSMUSG00000035042(Ccl5),ENSMUSG00000000982(Ccl3)	0.00104143	0.0332666	0.0793651
GO:0006112	energy reserve metabolic process	BP	9	81	521	16424	ENSMUSG00000022490(Ppp1r1a),ENSMUSG00000067279(Ppp1r3c),ENSMUSG00000020889(Nr1d1),ENSMUSG00000028630(Dyrk2),ENSMUSG00000078686(Mup9),ENSMUSG00000073834(Mup11),ENSMUSG00000078675(Mup16),ENSMUSG00000078673(Mup19),ENSMUSG00000058488(Kl)	0.00104181	0.0332666	0.111111
GO:0051897	positive regulation of protein kinase B signaling	BP	11	115	521	16424	ENSMUSG00000078686(Mup9),ENSMUSG00000073834(Mup11),ENSMUSG00000078675(Mup16),ENSMUSG00000078673(Mup19),ENSMUSG00000058914(C1qtnf3),ENSMUSG00000074345(Tnfaip8l3),ENSMUSG00000024401(Tnf),ENSMUSG00000028017(Egf),ENSMUSG00000027070(Lrp2),ENSMUSG00000052336(Cx3cr1),ENSMUSG00000026185(Igfbp5)	0.00107056	0.0339602	0.0956522
GO:0070231	T cell apoptotic process	BP	7	51	521	16424	ENSMUSG00000026770(Il2ra),ENSMUSG00000045827(Serpinb9),ENSMUSG00000035042(Ccl5),ENSMUSG00000039239(Tgfb2),ENSMUSG00000030528(Blm),ENSMUSG00000021994(Wnt5a),ENSMUSG00000016496(Cd274)	0.00107211	0.0339602	0.137255
GO:0015672	monovalent inorganic cation transport	BP	27	447	521	16424	ENSMUSG00000069670(Nkain2),ENSMUSG00000036123(Slc9a3),ENSMUSG00000054640(Slc8a1),ENSMUSG00000041248(Kcnj1),ENSMUSG00000062609(Kcnj15),ENSMUSG00000059412(Fxyd2),ENSMUSG00000040724(Kcna2),ENSMUSG00000029088(Kcnip4),ENSMUSG00000051497(Kcnj16),ENSMUSG00000020062(Slc5a8),ENSMUSG00000034810(Scn7a),ENSMUSG00000079055(Slc8a3),ENSMUSG00000031766(Slc12a3),ENSMUSG00000029700(Slc13a1),ENSMUSG00000030781(Slc5…	0.00109388	0.0345116	0.0604027
GO:0051046	regulation of secretion	BP	34	611	521	16424	ENSMUSG00000042429(Adora1),ENSMUSG00000024401(Tnf),ENSMUSG00000020826(Nos2),ENSMUSG00000035042(Ccl5),ENSMUSG00000026981(Il1rn),ENSMUSG00000035864(Syt1),ENSMUSG00000040724(Kcna2),ENSMUSG00000020838(Slc6a4),ENSMUSG00000024511(Rab27b),ENSMUSG00000037386(Rims2),ENSMUSG00000036943(Rab8b),ENSMUSG00000034593(Myo5a),ENSMUSG00000076431(Sox4),ENSMUSG00000020623(Map2k6),ENSMUSG00000015401(Cltrn),ENSMUSG0000…	0.00110565	0.0347446	0.0556465
GO:0043506	regulation of JUN kinase activity	BP	9	82	521	16424	ENSMUSG00000027692(Tnik),ENSMUSG00000021994(Wnt5a),ENSMUSG00000002489(Tiam1),ENSMUSG00000049791(Fzd4),ENSMUSG00000024401(Tnf),ENSMUSG00000026981(Il1rn),ENSMUSG00000026556(Vangl2),ENSMUSG00000031548(Sfrp1),ENSMUSG00000024975(Pdcd4)	0.00113809	0.0353433	0.109756
GO:0098659	inorganic cation import across plasma membrane	BP	9	82	521	16424	ENSMUSG00000079055(Slc8a3),ENSMUSG00000036123(Slc9a3),ENSMUSG00000021490(Slc34a1),ENSMUSG00000030781(Slc5a2),ENSMUSG00000054640(Slc8a1),ENSMUSG00000041248(Kcnj1),ENSMUSG00000062609(Kcnj15),ENSMUSG00000031766(Slc12a3),ENSMUSG00000051497(Kcnj16)	0.00113809	0.0353433	0.109756
GO:0099587	inorganic ion import across plasma membrane	BP	9	82	521	16424	ENSMUSG00000079055(Slc8a3),ENSMUSG00000036123(Slc9a3),ENSMUSG00000021490(Slc34a1),ENSMUSG00000030781(Slc5a2),ENSMUSG00000054640(Slc8a1),ENSMUSG00000041248(Kcnj1),ENSMUSG00000062609(Kcnj15),ENSMUSG00000031766(Slc12a3),ENSMUSG00000051497(Kcnj16)	0.00113809	0.0353433	0.109756
GO:0010562	positive regulation of phosphorus metabolic process	BP	50	1009	521	16424	ENSMUSG00000024401(Tnf),ENSMUSG00000028017(Egf),ENSMUSG00000042429(Adora1),ENSMUSG00000021994(Wnt5a),ENSMUSG00000020623(Map2k6),ENSMUSG00000029816(Gpnmb),ENSMUSG00000000869(Il4),ENSMUSG00000027692(Tnik),ENSMUSG00000035992(Fnip1),ENSMUSG00000000142(Axin2),ENSMUSG00000017652(Cd40),ENSMUSG00000050395(Tnfsf15),ENSMUSG00000004296(Il12b),ENSMUSG00000047492(Inhbe),ENSMUSG00000039239(Tgfb2),ENSMUSG000000…	0.00115276	0.0355203	0.049554
GO:0045937	positive regulation of phosphate metabolic process	BP	50	1009	521	16424	ENSMUSG00000024401(Tnf),ENSMUSG00000028017(Egf),ENSMUSG00000042429(Adora1),ENSMUSG00000021994(Wnt5a),ENSMUSG00000020623(Map2k6),ENSMUSG00000029816(Gpnmb),ENSMUSG00000000869(Il4),ENSMUSG00000027692(Tnik),ENSMUSG00000035992(Fnip1),ENSMUSG00000000142(Axin2),ENSMUSG00000017652(Cd40),ENSMUSG00000050395(Tnfsf15),ENSMUSG00000004296(Il12b),ENSMUSG00000047492(Inhbe),ENSMUSG00000039239(Tgfb2),ENSMUSG000000…	0.00115276	0.0355203	0.049554
GO:0015718	monocarboxylic acid transport	BP	13	153	521	16424	ENSMUSG00000017412(Cacnb4),ENSMUSG00000030236(Slco1b2),ENSMUSG00000079262(Slco1a6),ENSMUSG00000028240(Cyp7a1),ENSMUSG00000020062(Slc5a8),ENSMUSG00000020623(Map2k6),ENSMUSG00000020826(Nos2),ENSMUSG00000041644(Slc5a12),ENSMUSG00000022366(Slc22a22),ENSMUSG00000024401(Tnf),ENSMUSG00000074028(Slc22a13),ENSMUSG00000026220(Slc16a14),ENSMUSG00000037762(Slc16a9)	0.00119018	0.0363313	0.0849673
GO:0010888	negative regulation of lipid storage	BP	5	26	521	16424	ENSMUSG00000022383(Ppara),ENSMUSG00000078686(Mup9),ENSMUSG00000073834(Mup11),ENSMUSG00000078675(Mup16),ENSMUSG00000078673(Mup19)	0.00119285	0.0363313	0.192308
GO:0045721	negative regulation of gluconeogenesis	BP	5	26	521	16424	ENSMUSG00000078686(Mup9),ENSMUSG00000073834(Mup11),ENSMUSG00000078675(Mup16),ENSMUSG00000078673(Mup19),ENSMUSG00000058914(C1qtnf3)	0.00119285	0.0363313	0.192308
GO:0051181	cofactor transport	BP	7	52	521	16424	ENSMUSG00000024650(Slc22a6),ENSMUSG00000028583(Pdpn),ENSMUSG00000001827(Folr1),ENSMUSG00000026726(Cubn),ENSMUSG00000027070(Lrp2),ENSMUSG00000063796(Slc22a8),ENSMUSG00000027737(Slc7a11)	0.00120561	0.0365794	0.134615
GO:0003281	ventricular septum development	BP	8	67	521	16424	ENSMUSG00000039239(Tgfb2),ENSMUSG00000026556(Vangl2),ENSMUSG00000076431(Sox4),ENSMUSG00000022528(Hes1),ENSMUSG00000010175(Prox1),ENSMUSG00000018604(Tbx3),ENSMUSG00000021994(Wnt5a),ENSMUSG00000027070(Lrp2)	0.00122433	0.0367508	0.119403
GO:0070665	positive regulation of leukocyte proliferation	BP	12	135	521	16424	ENSMUSG00000104213(Ighd),ENSMUSG00000017550(Atad5),ENSMUSG00000000869(Il4),ENSMUSG00000017652(Cd40),ENSMUSG00000004296(Il12b),ENSMUSG00000016496(Cd274),ENSMUSG00000022528(Hes1),ENSMUSG00000026770(Il2ra),ENSMUSG00000016493(Cd46),ENSMUSG00000006574(Slc4a1),ENSMUSG00000035042(Ccl5),ENSMUSG00000030528(Blm)	0.00123188	0.0367508	0.0888889
GO:1905039	carboxylic acid transmembrane transport	BP	12	135	521	16424	ENSMUSG00000024401(Tnf),ENSMUSG00000021612(Slc6a18),ENSMUSG00000028583(Pdpn),ENSMUSG00000041052(Slc7a13),ENSMUSG00000024935(Slc1a1),ENSMUSG00000020062(Slc5a8),ENSMUSG00000041644(Slc5a12),ENSMUSG00000040966(Slc22a2),ENSMUSG00000027737(Slc7a11),ENSMUSG00000027070(Lrp2),ENSMUSG00000001827(Folr1),ENSMUSG00000015401(Cltrn)	0.00123188	0.0367508	0.0888889
GO:0015103	inorganic anion transmembrane transporter activity	MF	11	117	521	16424	ENSMUSG00000006216(Clcnkb),ENSMUSG00000024935(Slc1a1),ENSMUSG00000020838(Slc6a4),ENSMUSG00000063796(Slc22a8),ENSMUSG00000024650(Slc22a6),ENSMUSG00000021733(Slc4a7),ENSMUSG00000006574(Slc4a1),ENSMUSG00000020651(Slc26a4),ENSMUSG00000029700(Slc13a1),ENSMUSG00000031766(Slc12a3),ENSMUSG00000027202(Slc12a1)	0.00123365	0.0367508	0.0940171
GO:0050776	regulation of immune response	BP	40	761	521	16424	ENSMUSG00000004296(Il12b),ENSMUSG00000043263(Ifi209),ENSMUSG00000054203(Ifi205),ENSMUSG00000030142(Clec4e),ENSMUSG00000021624(Cd180),ENSMUSG00000049799(Lrrc19),ENSMUSG00000024401(Tnf),ENSMUSG00000021994(Wnt5a),ENSMUSG00000044162(Tnip3),ENSMUSG00000022126(Acod1),ENSMUSG00000017652(Cd40),ENSMUSG00000022876(Samsn1),ENSMUSG00000016496(Cd274),ENSMUSG00000026471(Mr1),ENSMUSG00000074028(Slc22a13),ENSMUS…	0.00123501	0.0367508	0.0525624
GO:0009897	external side of plasma membrane	CC	26	428	521	16424	ENSMUSG00000048915(Efna5),ENSMUSG00000000805(Car4),ENSMUSG00000001827(Folr1),ENSMUSG00000016496(Cd274),ENSMUSG00000076612(Ighg2c),ENSMUSG00000104213(Ighd),ENSMUSG00000026471(Mr1),ENSMUSG00000094689(Ighv1-81),ENSMUSG00000024401(Tnf),ENSMUSG00000024673(Ms4a1),ENSMUSG00000027070(Lrp2),ENSMUSG00000004296(Il12b),ENSMUSG00000030364(Clec2h),ENSMUSG00000030365(Clec2i),ENSMUSG00000030156(Cd69),ENSMUSG0000…	0.0012391	0.0367508	0.0607477
GO:0002250	adaptive immune response	BP	26	429	521	16424	ENSMUSG00000045827(Serpinb9),ENSMUSG00000053219(Raet1e),ENSMUSG00000004296(Il12b),ENSMUSG00000000869(Il4),ENSMUSG00000076612(Ighg2c),ENSMUSG00000016493(Cd46),ENSMUSG00000022876(Samsn1),ENSMUSG00000016496(Cd274),ENSMUSG00000026471(Mr1),ENSMUSG00000074028(Slc22a13),ENSMUSG00000024401(Tnf),ENSMUSG00000104213(Ighd),ENSMUSG00000094689(Ighv1-81),ENSMUSG00000017652(Cd40),ENSMUSG00000017550(Atad5),ENSMUS…	0.00128088	0.0378482	0.0606061
GO:0051179	localization	BP	205	5431	521	16424	ENSMUSG00000030781(Slc5a2),ENSMUSG00000042271(Nxt2),ENSMUSG00000049723(Mmp12),ENSMUSG00000021994(Wnt5a),ENSMUSG00000028780(Sema3c),ENSMUSG00000062209(Erbb4),ENSMUSG00000031517(Gpm6a),ENSMUSG00000030551(Nr2f2),ENSMUSG00000053024(Cntn2),ENSMUSG00000031965(Tbx20),ENSMUSG00000069670(Nkain2),ENSMUSG00000036123(Slc9a3),ENSMUSG00000054640(Slc8a1),ENSMUSG00000024401(Tnf),ENSMUSG00000022883(Robo1),ENSMUSG…	0.00129469	0.0381138	0.0377463
GO:1903825	organic acid transmembrane transport	BP	12	136	521	16424	ENSMUSG00000024401(Tnf),ENSMUSG00000021612(Slc6a18),ENSMUSG00000028583(Pdpn),ENSMUSG00000041052(Slc7a13),ENSMUSG00000024935(Slc1a1),ENSMUSG00000020062(Slc5a8),ENSMUSG00000041644(Slc5a12),ENSMUSG00000040966(Slc22a2),ENSMUSG00000027737(Slc7a11),ENSMUSG00000027070(Lrp2),ENSMUSG00000001827(Folr1),ENSMUSG00000015401(Cltrn)	0.00131323	0.0385164	0.0882353
GO:0030217	T cell differentiation	BP	18	255	521	16424	ENSMUSG00000030144(Clec4d),ENSMUSG00000030142(Clec4e),ENSMUSG00000000869(Il4),ENSMUSG00000041272(Tox),ENSMUSG00000026471(Mr1),ENSMUSG00000041075(Fzd7),ENSMUSG00000052713(Zfp608),ENSMUSG00000004296(Il12b),ENSMUSG00000020641(Rsad2),ENSMUSG00000049109(Themis),ENSMUSG00000039899(Fgl2),ENSMUSG00000016493(Cd46),ENSMUSG00000026770(Il2ra),ENSMUSG00000076431(Sox4),ENSMUSG00000044701(Il27),ENSMUSG000000305…	0.00134389	0.0392117	0.0705882
GO:0046427	positive regulation of JAK-STAT cascade	BP	8	68	521	16424	ENSMUSG00000004296(Il12b),ENSMUSG00000024401(Tnf),ENSMUSG00000022528(Hes1),ENSMUSG00000041954(Tnfrsf18),ENSMUSG00000000869(Il4),ENSMUSG00000062209(Erbb4),ENSMUSG00000017652(Cd40),ENSMUSG00000035042(Ccl5)	0.00134984	0.0392117	0.117647
GO:0048645	animal organ formation	BP	7	53	521	16424	ENSMUSG00000021994(Wnt5a),ENSMUSG00000027070(Lrp2),ENSMUSG00000000142(Axin2),ENSMUSG00000001827(Folr1),ENSMUSG00000022528(Hes1),ENSMUSG00000016918(Sulf1),ENSMUSG00000024014(Pim1)	0.00135178	0.0392117	0.132075
GO:0071216	cellular response to biotic stimulus	BP	16	215	521	16424	ENSMUSG00000024401(Tnf),ENSMUSG00000035042(Ccl5),ENSMUSG00000000982(Ccl3),ENSMUSG00000021624(Cd180),ENSMUSG00000021994(Wnt5a),ENSMUSG00000022126(Acod1),ENSMUSG00000016496(Cd274),ENSMUSG00000020889(Nr1d1),ENSMUSG00000004296(Il12b),ENSMUSG00000024975(Pdcd4),ENSMUSG00000044162(Tnip3),ENSMUSG00000020826(Nos2),ENSMUSG00000028270(Gbp2),ENSMUSG00000029372(Ppbp),ENSMUSG00000052336(Cx3cr1),ENSMUSG00000017…	0.00141933	0.0409135	0.0744186
GO:0021953	central nervous system neuron differentiation	BP	13	156	521	16424	ENSMUSG00000076431(Sox4),ENSMUSG00000031965(Tbx20),ENSMUSG00000010175(Prox1),ENSMUSG00000022883(Robo1),ENSMUSG00000053024(Cntn2),ENSMUSG00000062209(Erbb4),ENSMUSG00000021994(Wnt5a),ENSMUSG00000041272(Tox),ENSMUSG00000031673(Cdh11),ENSMUSG00000008575(Nfib),ENSMUSG00000029765(Plxna4),ENSMUSG00000031548(Sfrp1),ENSMUSG00000022528(Hes1)	0.00142079	0.0409135	0.0833333
GO:0042745	circadian sleep/wake cycle	BP	5	27	521	16424	ENSMUSG00000032360(Hcrtr2),ENSMUSG00000042429(Adora1),ENSMUSG00000020889(Nr1d1),ENSMUSG00000028957(Per3),ENSMUSG00000040724(Kcna2)	0.00142622	0.0409212	0.185185
GO:0050778	positive regulation of immune response	BP	34	622	521	16424	ENSMUSG00000004296(Il12b),ENSMUSG00000043263(Ifi209),ENSMUSG00000054203(Ifi205),ENSMUSG00000030142(Clec4e),ENSMUSG00000021624(Cd180),ENSMUSG00000049799(Lrrc19),ENSMUSG00000021994(Wnt5a),ENSMUSG00000044162(Tnip3),ENSMUSG00000022126(Acod1),ENSMUSG00000016496(Cd274),ENSMUSG00000026471(Mr1),ENSMUSG00000074028(Slc22a13),ENSMUSG00000024401(Tnf),ENSMUSG00000076612(Ighg2c),ENSMUSG00000104213(Ighd),ENSMUS…	0.00149082	0.0426202	0.0546624
GO:0023061	signal release	BP	26	434	521	16424	ENSMUSG00000037386(Rims2),ENSMUSG00000035864(Syt1),ENSMUSG00000024401(Tnf),ENSMUSG00000020826(Nos2),ENSMUSG00000035042(Ccl5),ENSMUSG00000037852(Cpe),ENSMUSG00000026981(Il1rn),ENSMUSG00000034593(Myo5a),ENSMUSG00000076431(Sox4),ENSMUSG00000018604(Tbx3),ENSMUSG00000015401(Cltrn),ENSMUSG00000049791(Fzd4),ENSMUSG00000031548(Sfrp1),ENSMUSG00000027070(Lrp2),ENSMUSG00000042429(Adora1),ENSMUSG00000036943(…	0.00150855	0.04295	0.0599078
GO:0003206	cardiac chamber morphogenesis	BP	11	120	521	16424	ENSMUSG00000027070(Lrp2),ENSMUSG00000039239(Tgfb2),ENSMUSG00000028780(Sema3c),ENSMUSG00000031965(Tbx20),ENSMUSG00000026556(Vangl2),ENSMUSG00000076431(Sox4),ENSMUSG00000037852(Cpe),ENSMUSG00000010175(Prox1),ENSMUSG00000022528(Hes1),ENSMUSG00000018604(Tbx3),ENSMUSG00000021994(Wnt5a)	0.00151616	0.04295	0.0916667
GO:2000826	regulation of heart morphogenesis	BP	6	40	521	16424	ENSMUSG00000022528(Hes1),ENSMUSG00000021994(Wnt5a),ENSMUSG00000039239(Tgfb2),ENSMUSG00000024014(Pim1),ENSMUSG00000028780(Sema3c),ENSMUSG00000018604(Tbx3)	0.00151863	0.04295	0.15
GO:0006707	cholesterol catabolic process	BP	3	8	521	16424	ENSMUSG00000042289(Hsd3b7),ENSMUSG00000038641(Akr1d1),ENSMUSG00000028240(Cyp7a1)	0.00157766	0.0435313	0.375
GO:0016127	sterol catabolic process	BP	3	8	521	16424	ENSMUSG00000042289(Hsd3b7),ENSMUSG00000038641(Akr1d1),ENSMUSG00000028240(Cyp7a1)	0.00157766	0.0435313	0.375
GO:0021889	olfactory bulb interneuron differentiation	BP	3	8	521	16424	ENSMUSG00000022883(Robo1),ENSMUSG00000021994(Wnt5a),ENSMUSG00000062209(Erbb4)	0.00157766	0.0435313	0.375
GO:0031622	positive regulation of fever generation	BP	3	8	521	16424	ENSMUSG00000024401(Tnf),ENSMUSG00000032487(Ptgs2),ENSMUSG00000035042(Ccl5)	0.00157766	0.0435313	0.375
GO:0060028	convergent extension involved in axis elongation	BP	3	8	521	16424	ENSMUSG00000031548(Sfrp1),ENSMUSG00000021994(Wnt5a),ENSMUSG00000026556(Vangl2)	0.00157766	0.0435313	0.375
GO:0060836	lymphatic endothelial cell differentiation	BP	3	8	521	16424	ENSMUSG00000030551(Nr2f2),ENSMUSG00000010175(Prox1),ENSMUSG00000028583(Pdpn)	0.00157766	0.0435313	0.375
GO:0061309	cardiac neural crest cell development involved in outflow tract morphogenesis	BP	3	8	521	16424	ENSMUSG00000001827(Folr1),ENSMUSG00000028780(Sema3c),ENSMUSG00000022528(Hes1)	0.00157766	0.0435313	0.375
GO:0007154	cell communication	BP	187	4909	521	16424	ENSMUSG00000024401(Tnf),ENSMUSG00000027692(Tnik),ENSMUSG00000020623(Map2k6),ENSMUSG00000035042(Ccl5),ENSMUSG00000000982(Ccl3),ENSMUSG00000028017(Egf),ENSMUSG00000042429(Adora1),ENSMUSG00000021994(Wnt5a),ENSMUSG00000030142(Clec4e),ENSMUSG00000021624(Cd180),ENSMUSG00000049799(Lrrc19),ENSMUSG00000044162(Tnip3),ENSMUSG00000017652(Cd40),ENSMUSG00000029816(Gpnmb),ENSMUSG00000051056(Gja10),ENSMUSG000000…	0.0015873	0.0436269	0.0380933
GO:0007368	determination of left/right symmetry	BP	10	103	521	16424	ENSMUSG00000021994(Wnt5a),ENSMUSG00000037171(Nodal),ENSMUSG00000031965(Tbx20),ENSMUSG00000018604(Tbx3),ENSMUSG00000026556(Vangl2),ENSMUSG00000001827(Folr1),ENSMUSG00000020973(Dnaaf2),ENSMUSG00000022262(Dnah5),ENSMUSG00000014329(Bicc1),ENSMUSG00000038122(Tbc1d32)	0.00159315	0.0436269	0.0970874
GO:0045913	positive regulation of carbohydrate metabolic process	BP	9	86	521	16424	ENSMUSG00000078686(Mup9),ENSMUSG00000073834(Mup11),ENSMUSG00000078675(Mup16),ENSMUSG00000078673(Mup19),ENSMUSG00000000708(Kat2b),ENSMUSG00000022383(Ppara),ENSMUSG00000028630(Dyrk2),ENSMUSG00000028518(Prkaa2),ENSMUSG00000028017(Egf)	0.00159765	0.0436269	0.104651
GO:1904894	positive regulation of STAT cascade	BP	8	70	521	16424	ENSMUSG00000004296(Il12b),ENSMUSG00000024401(Tnf),ENSMUSG00000022528(Hes1),ENSMUSG00000041954(Tnfrsf18),ENSMUSG00000000869(Il4),ENSMUSG00000062209(Erbb4),ENSMUSG00000017652(Cd40),ENSMUSG00000035042(Ccl5)	0.00163147	0.0443972	0.114286
GO:0072359	circulatory system development	BP	51	1053	521	16424	ENSMUSG00000068196(Col8a1),ENSMUSG00000028017(Egf),ENSMUSG00000021822(Plau),ENSMUSG00000056174(Col8a2),ENSMUSG00000032487(Ptgs2),ENSMUSG00000049791(Fzd4),ENSMUSG00000039239(Tgfb2),ENSMUSG00000018604(Tbx3),ENSMUSG00000031965(Tbx20),ENSMUSG00000026556(Vangl2),ENSMUSG00000025321(Itgb8),ENSMUSG00000029276(Glmn),ENSMUSG00000037171(Nodal),ENSMUSG00000030551(Nr2f2),ENSMUSG00000010175(Prox1),ENSMUSG00000…	0.00168188	0.0452957	0.048433
GO:0070228	regulation of lymphocyte apoptotic process	BP	7	55	521	16424	ENSMUSG00000035992(Fnip1),ENSMUSG00000045827(Serpinb9),ENSMUSG00000035042(Ccl5),ENSMUSG00000039239(Tgfb2),ENSMUSG00000030528(Blm),ENSMUSG00000021994(Wnt5a),ENSMUSG00000016496(Cd274)	0.00168542	0.0452957	0.127273
GO:0008028	monocarboxylic acid transmembrane transporter activity	MF	7	55	521	16424	ENSMUSG00000030236(Slco1b2),ENSMUSG00000079262(Slco1a6),ENSMUSG00000020062(Slc5a8),ENSMUSG00000041644(Slc5a12),ENSMUSG00000074028(Slc22a13),ENSMUSG00000026220(Slc16a14),ENSMUSG00000037762(Slc16a9)	0.00168542	0.0452957	0.127273
GO:0045834	positive regulation of lipid metabolic process	BP	13	159	521	16424	ENSMUSG00000022383(Ppara),ENSMUSG00000032487(Ptgs2),ENSMUSG00000055782(Abcd2),ENSMUSG00000074345(Tnfaip8l3),ENSMUSG00000062209(Erbb4),ENSMUSG00000028240(Cyp7a1),ENSMUSG00000042429(Adora1),ENSMUSG00000024401(Tnf),ENSMUSG00000020889(Nr1d1),ENSMUSG00000078686(Mup9),ENSMUSG00000073834(Mup11),ENSMUSG00000078675(Mup16),ENSMUSG00000078673(Mup19)	0.00168736	0.0452957	0.081761
GO:0003215	cardiac right ventricle morphogenesis	BP	4	17	521	16424	ENSMUSG00000076431(Sox4),ENSMUSG00000039239(Tgfb2),ENSMUSG00000028780(Sema3c),ENSMUSG00000031965(Tbx20)	0.00171413	0.0455962	0.235294
GO:0021879	forebrain neuron differentiation	BP	6	41	521	16424	ENSMUSG00000022883(Robo1),ENSMUSG00000053024(Cntn2),ENSMUSG00000062209(Erbb4),ENSMUSG00000021994(Wnt5a),ENSMUSG00000022528(Hes1),ENSMUSG00000010175(Prox1)	0.00173207	0.0455962	0.146341
GO:0061756	leukocyte adhesion to vascular endothelial cell	BP	6	41	521	16424	ENSMUSG00000024401(Tnf),ENSMUSG00000038843(Gcnt1),ENSMUSG00000052336(Cx3cr1),ENSMUSG00000027009(Itga4),ENSMUSG00000055373(Fut9),ENSMUSG00000074715(Ccl28)	0.00173207	0.0455962	0.146341
GO:1901618	organic hydroxy compound transmembrane transporter activity	MF	6	41	521	16424	ENSMUSG00000020838(Slc6a4),ENSMUSG00000030236(Slco1b2),ENSMUSG00000079262(Slco1a6),ENSMUSG00000020062(Slc5a8),ENSMUSG00000041644(Slc5a12),ENSMUSG00000023013(Aqp2)	0.00173207	0.0455962	0.146341
GO:0003231	cardiac ventricle development	BP	11	122	521	16424	ENSMUSG00000039239(Tgfb2),ENSMUSG00000026556(Vangl2),ENSMUSG00000076431(Sox4),ENSMUSG00000037852(Cpe),ENSMUSG00000028780(Sema3c),ENSMUSG00000031965(Tbx20),ENSMUSG00000027070(Lrp2),ENSMUSG00000021994(Wnt5a),ENSMUSG00000022528(Hes1),ENSMUSG00000010175(Prox1),ENSMUSG00000018604(Tbx3)	0.00173238	0.0455962	0.0901639
GO:0018958	phenol-containing compound metabolic process	BP	9	87	521	16424	ENSMUSG00000034593(Myo5a),ENSMUSG00000029273(Sult1d1),ENSMUSG00000029269(Sult1b1),ENSMUSG00000039239(Tgfb2),ENSMUSG00000042096(Dao),ENSMUSG00000024935(Slc1a1),ENSMUSG00000058488(Kl),ENSMUSG00000027737(Slc7a11),ENSMUSG00000021994(Wnt5a)	0.0017331	0.0455962	0.103448
GO:0022409	positive regulation of cell-cell adhesion	BP	17	241	521	16424	ENSMUSG00000016496(Cd274),ENSMUSG00000026009(Icos),ENSMUSG00000035042(Ccl5),ENSMUSG00000069601(Ank3),ENSMUSG00000024401(Tnf),ENSMUSG00000004296(Il12b),ENSMUSG00000022528(Hes1),ENSMUSG00000026770(Il2ra),ENSMUSG00000016493(Cd46),ENSMUSG00000006574(Slc4a1),ENSMUSG00000000869(Il4),ENSMUSG00000076431(Sox4),ENSMUSG00000030528(Blm),ENSMUSG00000028583(Pdpn),ENSMUSG00000027009(Itga4),ENSMUSG00000021994(Wn…	0.00182114	0.0473467	0.0705394
GO:0050900	leukocyte migration	BP	21	327	521	16424	ENSMUSG00000040899(Ccr6),ENSMUSG00000029372(Ppbp),ENSMUSG00000035042(Ccl5),ENSMUSG00000000982(Ccl3),ENSMUSG00000018930(Ccl4),ENSMUSG00000042429(Adora1),ENSMUSG00000041954(Tnfrsf18),ENSMUSG00000027009(Itga4),ENSMUSG00000021994(Wnt5a),ENSMUSG00000039239(Tgfb2),ENSMUSG00000042289(Hsd3b7),ENSMUSG00000024401(Tnf),ENSMUSG00000038843(Gcnt1),ENSMUSG00000052336(Cx3cr1),ENSMUSG00000039145(Camk1d),ENSMUSG00…	0.00182221	0.0473467	0.0642202
GO:0048018	receptor ligand activity	MF	21	327	521	16424	ENSMUSG00000021994(Wnt5a),ENSMUSG00000044701(Il27),ENSMUSG00000047492(Inhbe),ENSMUSG00000024401(Tnf),ENSMUSG00000004296(Il12b),ENSMUSG00000074715(Ccl28),ENSMUSG00000039239(Tgfb2),ENSMUSG00000037171(Nodal),ENSMUSG00000039304(Tnfsf10),ENSMUSG00000000869(Il4),ENSMUSG00000029372(Ppbp),ENSMUSG00000026981(Il1rn),ENSMUSG00000035042(Ccl5),ENSMUSG00000000982(Ccl3),ENSMUSG00000018930(Ccl4),ENSMUSG000000394…	0.00182221	0.0473467	0.0642202
GO:0010033	response to organic substance	BP	114	2783	521	16424	ENSMUSG00000024935(Slc1a1),ENSMUSG00000024757(Slc22a19),ENSMUSG00000030963(Umod),ENSMUSG00000025321(Itgb8),ENSMUSG00000039239(Tgfb2),ENSMUSG00000037171(Nodal),ENSMUSG00000078686(Mup9),ENSMUSG00000073834(Mup11),ENSMUSG00000078675(Mup16),ENSMUSG00000078673(Mup19),ENSMUSG00000058488(Kl),ENSMUSG00000020044(Timp3),ENSMUSG00000020826(Nos2),ENSMUSG00000050578(Mmp13),ENSMUSG00000054640(Slc8a1),ENSMUSG000…	0.00182355	0.0473467	0.040963
GO:0000976	transcription regulatory region sequence-specific DNA binding	MF	55	1162	521	16424	ENSMUSG00000000708(Kat2b),ENSMUSG00000020889(Nr1d1),ENSMUSG00000031965(Tbx20),ENSMUSG00000059824(Dbp),ENSMUSG00000052534(Pbx1),ENSMUSG00000067430(Zfp763),ENSMUSG00000003929(Zfp81),ENSMUSG00000057396(Zfp759),ENSMUSG00000051037(Zfp455),ENSMUSG00000055480(Zfp458),ENSMUSG00000063894(Zkscan8),ENSMUSG00000069743(Zfp820),ENSMUSG00000037001(Zfp39),ENSMUSG00000092335(Zfp977),ENSMUSG00000043969(Emx2),ENSMU…	0.00185599	0.0480314	0.0473322
GO:0048534	hematopoietic or lymphoid organ development	BP	43	854	521	16424	ENSMUSG00000041272(Tox),ENSMUSG00000052534(Pbx1),ENSMUSG00000079055(Slc8a3),ENSMUSG00000031548(Sfrp1),ENSMUSG00000034910(Pygo1),ENSMUSG00000020120(Plek),ENSMUSG00000030144(Clec4d),ENSMUSG00000030142(Clec4e),ENSMUSG00000000869(Il4),ENSMUSG00000035992(Fnip1),ENSMUSG00000076431(Sox4),ENSMUSG00000062949(Atp11c),ENSMUSG00000034218(Atm),ENSMUSG00000028583(Pdpn),ENSMUSG00000039239(Tgfb2),ENSMUSG00000041…	0.00187997	0.0484934	0.0503513
GO:0098542	defense response to other organism	BP	28	488	521	16424	ENSMUSG00000044701(Il27),ENSMUSG00000004296(Il12b),ENSMUSG00000000869(Il4),ENSMUSG00000035042(Ccl5),ENSMUSG00000078942(Naip6),ENSMUSG00000030144(Clec4d),ENSMUSG00000030142(Clec4e),ENSMUSG00000076612(Ighg2c),ENSMUSG00000104213(Ighd),ENSMUSG00000045827(Serpinb9),ENSMUSG00000094689(Ighv1-81),ENSMUSG00000024401(Tnf),ENSMUSG00000020826(Nos2),ENSMUSG00000032661(Oas3),ENSMUSG00000026471(Mr1),ENSMUSG0000…	0.0019096	0.0488943	0.057377
GO:0001944	vasculature development	BP	37	705	521	16424	ENSMUSG00000068196(Col8a1),ENSMUSG00000028017(Egf),ENSMUSG00000021822(Plau),ENSMUSG00000056174(Col8a2),ENSMUSG00000032487(Ptgs2),ENSMUSG00000049791(Fzd4),ENSMUSG00000039239(Tgfb2),ENSMUSG00000018604(Tbx3),ENSMUSG00000031965(Tbx20),ENSMUSG00000026556(Vangl2),ENSMUSG00000025321(Itgb8),ENSMUSG00000029276(Glmn),ENSMUSG00000030551(Nr2f2),ENSMUSG00000010175(Prox1),ENSMUSG00000028583(Pdpn),ENSMUSG000000…	0.00191403	0.0488943	0.0524823
GO:0072358	cardiovascular system development	BP	37	705	521	16424	ENSMUSG00000068196(Col8a1),ENSMUSG00000028017(Egf),ENSMUSG00000021822(Plau),ENSMUSG00000056174(Col8a2),ENSMUSG00000032487(Ptgs2),ENSMUSG00000049791(Fzd4),ENSMUSG00000039239(Tgfb2),ENSMUSG00000018604(Tbx3),ENSMUSG00000031965(Tbx20),ENSMUSG00000026556(Vangl2),ENSMUSG00000025321(Itgb8),ENSMUSG00000029276(Glmn),ENSMUSG00000037171(Nodal),ENSMUSG00000030551(Nr2f2),ENSMUSG00000010175(Prox1),ENSMUSG00000…	0.00191403	0.0488943	0.0524823
GO:1901617	organic hydroxy compound biosynthetic process	BP	15	201	521	16424	ENSMUSG00000028518(Prkaa2),ENSMUSG00000038641(Akr1d1),ENSMUSG00000028240(Cyp7a1),ENSMUSG00000020120(Plek),ENSMUSG00000039239(Tgfb2),ENSMUSG00000042096(Dao),ENSMUSG00000058488(Kl),ENSMUSG00000034593(Myo5a),ENSMUSG00000024887(Asah2),ENSMUSG00000027737(Slc7a11),ENSMUSG00000021994(Wnt5a),ENSMUSG00000024401(Tnf),ENSMUSG00000022479(Vdr),ENSMUSG00000010175(Prox1),ENSMUSG00000020889(Nr1d1)	0.00192248	0.0489521	0.0746269
GO:0002292	T cell differentiation involved in immune response	BP	8	72	521	16424	ENSMUSG00000000869(Il4),ENSMUSG00000004296(Il12b),ENSMUSG00000039899(Fgl2),ENSMUSG00000016493(Cd46),ENSMUSG00000044701(Il27),ENSMUSG00000021356(Irf4),ENSMUSG00000030144(Clec4d),ENSMUSG00000030142(Clec4e)	0.00195767	0.0495904	0.111111
GO:0044212	transcription regulatory region DNA binding	MF	55	1165	521	16424	ENSMUSG00000076431(Sox4),ENSMUSG00000021356(Irf4),ENSMUSG00000020889(Nr1d1),ENSMUSG00000028957(Per3),ENSMUSG00000038550(Ciart),ENSMUSG00000024401(Tnf),ENSMUSG00000049672(Zbtb14),ENSMUSG00000010175(Prox1),ENSMUSG00000052534(Pbx1),ENSMUSG00000062209(Erbb4),ENSMUSG00000000708(Kat2b),ENSMUSG00000031965(Tbx20),ENSMUSG00000059824(Dbp),ENSMUSG00000067430(Zfp763),ENSMUSG00000003929(Zfp81),ENSMUSG00000057…	0.00196363	0.0495904	0.0472103
GO:0001504	neurotransmitter uptake	BP	6	42	521	16424	ENSMUSG00000024401(Tnf),ENSMUSG00000020838(Slc6a4),ENSMUSG00000040966(Slc22a2),ENSMUSG00000031342(Gpm6b),ENSMUSG00000024935(Slc1a1),ENSMUSG00000027737(Slc7a11)	0.00196751	0.0495904	0.142857
GO:0090287	regulation of cellular response to growth factor stimulus	BP	18	264	521	16424	ENSMUSG00000042834(Nrep),ENSMUSG00000001827(Folr1),ENSMUSG00000040717(Il17rd),ENSMUSG00000022383(Ppara),ENSMUSG00000049907(Rasl11b),ENSMUSG00000016918(Sulf1),ENSMUSG00000056004(Elapor2),ENSMUSG00000022528(Hes1),ENSMUSG00000031965(Tbx20),ENSMUSG00000021994(Wnt5a),ENSMUSG00000027070(Lrp2),ENSMUSG00000031548(Sfrp1),ENSMUSG00000031283(Chrdl1),ENSMUSG00000049791(Fzd4),ENSMUSG00000053477(Tcf4),ENSMUSG0…	0.00197463	0.0495904	0.0681818
GO:0003209	cardiac atrium morphogenesis	BP	5	29	521	16424	ENSMUSG00000076431(Sox4),ENSMUSG00000039239(Tgfb2),ENSMUSG00000010175(Prox1),ENSMUSG00000031965(Tbx20),ENSMUSG00000021994(Wnt5a)	0.00199138	0.0495904	0.172414
GO:0033280	response to vitamin D	BP	5	29	521	16424	ENSMUSG00000022479(Vdr),ENSMUSG00000024014(Pim1),ENSMUSG00000031548(Sfrp1),ENSMUSG00000032487(Ptgs2),ENSMUSG00000038567(Cyp24a1)	0.00199138	0.0495904	0.172414
GO:2000108	positive regulation of leukocyte apoptotic process	BP	5	29	521	16424	ENSMUSG00000035992(Fnip1),ENSMUSG00000035042(Ccl5),ENSMUSG00000039239(Tgfb2),ENSMUSG00000021994(Wnt5a),ENSMUSG00000016496(Cd274)	0.00199138	0.0495904	0.172414
GO:0000981	DNA-binding transcription factor activity, RNA polymerase II-specific	MF	49	1010	521	16424	ENSMUSG00000057396(Zfp759),ENSMUSG00000055480(Zfp458),ENSMUSG00000022383(Ppara),ENSMUSG00000033883(Zfp267),ENSMUSG00000076431(Sox4),ENSMUSG00000021356(Irf4),ENSMUSG00000053477(Tcf4),ENSMUSG00000008575(Nfib),ENSMUSG00000022389(Tef),ENSMUSG00000026586(Prrx1),ENSMUSG00000031965(Tbx20),ENSMUSG00000059824(Dbp),ENSMUSG00000052534(Pbx1),ENSMUSG00000003282(Plag1),ENSMUSG00000003949(Hlf),ENSMUSG0000002088…	0.00199801	0.0495995	0.0485149
GO:0010876	lipid localization	BP	24	397	521	16424	ENSMUSG00000024924(Vldlr),ENSMUSG00000074345(Tnfaip8l3),ENSMUSG00000029822(Osbpl3),ENSMUSG00000062949(Atp11c),ENSMUSG00000042359(Osbpl6),ENSMUSG00000062017(Abca14),ENSMUSG00000004668(Abca13),ENSMUSG00000022383(Ppara),ENSMUSG00000015568(Lpl),ENSMUSG00000078686(Mup9),ENSMUSG00000073834(Mup11),ENSMUSG00000078675(Mup16),ENSMUSG00000078673(Mup19),ENSMUSG00000030236(Slco1b2),ENSMUSG00000079262(Slco1a6)…	0.00200462	0.049608	0.0604534
GO:0090087	regulation of peptide transport	BP	30	538	521	16424	ENSMUSG00000042429(Adora1),ENSMUSG00000024401(Tnf),ENSMUSG00000020826(Nos2),ENSMUSG00000035042(Ccl5),ENSMUSG00000076431(Sox4),ENSMUSG00000015401(Cltrn),ENSMUSG00000032487(Ptgs2),ENSMUSG00000031548(Sfrp1),ENSMUSG00000028017(Egf),ENSMUSG00000020641(Rsad2),ENSMUSG00000004296(Il12b),ENSMUSG00000034584(Exph5),ENSMUSG00000039239(Tgfb2),ENSMUSG00000027737(Slc7a11),ENSMUSG00000030963(Umod),ENSMUSG0000003…	0.00206322	0.0507787	0.0557621
GO:0090092	regulation of transmembrane receptor protein serine/threonine kinase signaling pathway	BP	16	223	521	16424	ENSMUSG00000047492(Inhbe),ENSMUSG00000039239(Tgfb2),ENSMUSG00000037171(Nodal),ENSMUSG00000031965(Tbx20),ENSMUSG00000042834(Nrep),ENSMUSG00000001827(Folr1),ENSMUSG00000040717(Il17rd),ENSMUSG00000022383(Ppara),ENSMUSG00000049907(Rasl11b),ENSMUSG00000016918(Sulf1),ENSMUSG00000056004(Elapor2),ENSMUSG00000022528(Hes1),ENSMUSG00000021994(Wnt5a),ENSMUSG00000027070(Lrp2),ENSMUSG00000031548(Sfrp1),ENSMUSG…	0.00206475	0.0507787	0.0717489
GO:0009887	animal organ morphogenesis	BP	44	884	521	16424	ENSMUSG00000016918(Sulf1),ENSMUSG00000039239(Tgfb2),ENSMUSG00000052534(Pbx1),ENSMUSG00000021994(Wnt5a),ENSMUSG00000037171(Nodal),ENSMUSG00000031965(Tbx20),ENSMUSG00000018604(Tbx3),ENSMUSG00000026556(Vangl2),ENSMUSG00000001827(Folr1),ENSMUSG00000050578(Mmp13),ENSMUSG00000010175(Prox1),ENSMUSG00000027070(Lrp2),ENSMUSG00000000142(Axin2),ENSMUSG00000022528(Hes1),ENSMUSG00000028780(Sema3c),ENSMUSG0000…	0.00208117	0.0510242	0.0497738
GO:0001067	regulatory region nucleic acid binding	MF	55	1169	521	16424	ENSMUSG00000076431(Sox4),ENSMUSG00000021356(Irf4),ENSMUSG00000020889(Nr1d1),ENSMUSG00000028957(Per3),ENSMUSG00000038550(Ciart),ENSMUSG00000024401(Tnf),ENSMUSG00000049672(Zbtb14),ENSMUSG00000010175(Prox1),ENSMUSG00000052534(Pbx1),ENSMUSG00000062209(Erbb4),ENSMUSG00000000708(Kat2b),ENSMUSG00000031965(Tbx20),ENSMUSG00000059824(Dbp),ENSMUSG00000067430(Zfp763),ENSMUSG00000003929(Zfp81),ENSMUSG00000057…	0.00211566	0.0515727	0.0470488
GO:0006865	amino acid transport	BP	12	144	521	16424	ENSMUSG00000024401(Tnf),ENSMUSG00000021612(Slc6a18),ENSMUSG00000028583(Pdpn),ENSMUSG00000041052(Slc7a13),ENSMUSG00000024935(Slc1a1),ENSMUSG00000042429(Adora1),ENSMUSG00000026981(Il1rn),ENSMUSG00000017412(Cacnb4),ENSMUSG00000021565(Slc6a19),ENSMUSG00000015401(Cltrn),ENSMUSG00000040966(Slc22a2),ENSMUSG00000027737(Slc7a11)	0.00213769	0.0515727	0.0833333
GO:0002836	positive regulation of response to tumor cell	BP	4	18	521	16424	ENSMUSG00000016496(Cd274),ENSMUSG00000026471(Mr1),ENSMUSG00000074028(Slc22a13),ENSMUSG00000004296(Il12b)	0.00214913	0.0515727	0.222222
GO:0002839	positive regulation of immune response to tumor cell	BP	4	18	521	16424	ENSMUSG00000016496(Cd274),ENSMUSG00000026471(Mr1),ENSMUSG00000074028(Slc22a13),ENSMUSG00000004296(Il12b)	0.00214913	0.0515727	0.222222
GO:0048245	eosinophil chemotaxis	BP	4	18	521	16424	ENSMUSG00000000869(Il4),ENSMUSG00000035042(Ccl5),ENSMUSG00000000982(Ccl3),ENSMUSG00000018930(Ccl4)	0.00214913	0.0515727	0.222222
GO:0051923	sulfation	BP	4	18	521	16424	ENSMUSG00000030378(Sult2a8),ENSMUSG00000094156(Sult2a7),ENSMUSG00000029269(Sult1b1),ENSMUSG00000029273(Sult1d1)	0.00214913	0.0515727	0.222222
GO:0015296	anion:cation symporter activity	MF	4	18	521	16424	ENSMUSG00000020838(Slc6a4),ENSMUSG00000031766(Slc12a3),ENSMUSG00000027202(Slc12a1),ENSMUSG00000029700(Slc13a1)	0.00214913	0.0515727	0.222222
GO:0045785	positive regulation of cell adhesion	BP	24	400	521	16424	ENSMUSG00000074715(Ccl28),ENSMUSG00000068196(Col8a1),ENSMUSG00000000402(Egfl6),ENSMUSG00000021994(Wnt5a),ENSMUSG00000037171(Nodal),ENSMUSG00000016496(Cd274),ENSMUSG00000026009(Icos),ENSMUSG00000039239(Tgfb2),ENSMUSG00000035042(Ccl5),ENSMUSG00000069601(Ank3),ENSMUSG00000024401(Tnf),ENSMUSG00000004296(Il12b),ENSMUSG00000022528(Hes1),ENSMUSG00000026770(Il2ra),ENSMUSG00000016493(Cd46),ENSMUSG00000006…	0.00221171	0.0529139	0.06
GO:0006109	regulation of carbohydrate metabolic process	BP	14	184	521	16424	ENSMUSG00000067279(Ppp1r3c),ENSMUSG00000036067(Slc2a6),ENSMUSG00000078686(Mup9),ENSMUSG00000073834(Mup11),ENSMUSG00000078675(Mup16),ENSMUSG00000078673(Mup19),ENSMUSG00000020120(Plek),ENSMUSG00000000708(Kat2b),ENSMUSG00000022383(Ppara),ENSMUSG00000058914(C1qtnf3),ENSMUSG00000028630(Dyrk2),ENSMUSG00000028518(Prkaa2),ENSMUSG00000028017(Egf),ENSMUSG00000006574(Slc4a1)	0.00224555	0.0535617	0.076087
GO:0042127	regulation of cell proliferation	BP	66	1465	521	16424	ENSMUSG00000016918(Sulf1),ENSMUSG00000030551(Nr2f2),ENSMUSG00000024401(Tnf),ENSMUSG00000021994(Wnt5a),ENSMUSG00000028017(Egf),ENSMUSG00000010175(Prox1),ENSMUSG00000052336(Cx3cr1),ENSMUSG00000026586(Prrx1),ENSMUSG00000022528(Hes1),ENSMUSG00000002489(Tiam1),ENSMUSG00000047146(Tet1),ENSMUSG00000030283(St8sia1),ENSMUSG00000076431(Sox4),ENSMUSG00000031548(Sfrp1),ENSMUSG00000021822(Plau),ENSMUSG0000003…	0.00225954	0.0536668	0.0450512
GO:0015698	inorganic anion transport	BP	12	145	521	16424	ENSMUSG00000021490(Slc34a1),ENSMUSG00000031766(Slc12a3),ENSMUSG00000006574(Slc4a1),ENSMUSG00000006216(Clcnkb),ENSMUSG00000020651(Slc26a4),ENSMUSG00000029700(Slc13a1),ENSMUSG00000044359(P2ry4),ENSMUSG00000024935(Slc1a1),ENSMUSG00000063796(Slc22a8),ENSMUSG00000024650(Slc22a6),ENSMUSG00000021733(Slc4a7),ENSMUSG00000027202(Slc12a1)	0.00226538	0.0536668	0.0827586
GO:0003143	embryonic heart tube morphogenesis	BP	7	58	521	16424	ENSMUSG00000021994(Wnt5a),ENSMUSG00000037171(Nodal),ENSMUSG00000031965(Tbx20),ENSMUSG00000018604(Tbx3),ENSMUSG00000026556(Vangl2),ENSMUSG00000001827(Folr1),ENSMUSG00000022528(Hes1)	0.00230189	0.0536668	0.12069
GO:0015858	nucleoside transport	BP	3	9	521	16424	ENSMUSG00000027219(Slc28a2),ENSMUSG00000025726(Slc28a1),ENSMUSG00000042429(Adora1)	0.00231094	0.0536668	0.333333
GO:0015884	folic acid transport	BP	3	9	521	16424	ENSMUSG00000027070(Lrp2),ENSMUSG00000001827(Folr1),ENSMUSG00000028583(Pdpn)	0.00231094	0.0536668	0.333333
GO:0034112	positive regulation of homotypic cell-cell adhesion	BP	3	9	521	16424	ENSMUSG00000028583(Pdpn),ENSMUSG00000069601(Ank3),ENSMUSG00000035042(Ccl5)	0.00231094	0.0536668	0.333333
GO:0061626	pharyngeal arch artery morphogenesis	BP	3	9	521	16424	ENSMUSG00000022528(Hes1),ENSMUSG00000039239(Tgfb2),ENSMUSG00000001827(Folr1)	0.00231094	0.0536668	0.333333
GO:0005337	nucleoside transmembrane transporter activity	MF	3	9	521	16424	ENSMUSG00000025726(Slc28a1),ENSMUSG00000027219(Slc28a2),ENSMUSG00000040966(Slc22a2)	0.00231094	0.0536668	0.333333
GO:0015373	anion:sodium symporter activity	MF	3	9	521	16424	ENSMUSG00000020838(Slc6a4),ENSMUSG00000031766(Slc12a3),ENSMUSG00000029700(Slc13a1)	0.00231094	0.0536668	0.333333
GO:0007389	pattern specification process	BP	22	356	521	16424	ENSMUSG00000021994(Wnt5a),ENSMUSG00000034218(Atm),ENSMUSG00000031548(Sfrp1),ENSMUSG00000028780(Sema3c),ENSMUSG00000000142(Axin2),ENSMUSG00000037171(Nodal),ENSMUSG00000031965(Tbx20),ENSMUSG00000018604(Tbx3),ENSMUSG00000026556(Vangl2),ENSMUSG00000001827(Folr1),ENSMUSG00000027070(Lrp2),ENSMUSG00000073678(Pgap1),ENSMUSG00000062209(Erbb4),ENSMUSG00000022262(Dnah5),ENSMUSG00000014329(Bicc1),ENSMUSG0000…	0.00231804	0.0536741	0.0617978
GO:0050709	negative regulation of protein secretion	BP	8	74	521	16424	ENSMUSG00000031548(Sfrp1),ENSMUSG00000078686(Mup9),ENSMUSG00000073834(Mup11),ENSMUSG00000078675(Mup16),ENSMUSG00000078673(Mup19),ENSMUSG00000022661(Cd200),ENSMUSG00000020641(Rsad2),ENSMUSG00000004296(Il12b)	0.00233319	0.0538675	0.108108
GO:0021915	neural tube development	BP	13	165	521	16424	ENSMUSG00000076431(Sox4),ENSMUSG00000037171(Nodal),ENSMUSG00000021994(Wnt5a),ENSMUSG00000029276(Glmn),ENSMUSG00000027070(Lrp2),ENSMUSG00000031548(Sfrp1),ENSMUSG00000039239(Tgfb2),ENSMUSG00000022297(Fzd6),ENSMUSG00000026556(Vangl2),ENSMUSG00000038122(Tbc1d32),ENSMUSG00000022528(Hes1),ENSMUSG00000001827(Folr1),ENSMUSG00000028780(Sema3c)	0.0023453	0.0539896	0.0787879
GO:0045088	regulation of innate immune response	BP	19	290	521	16424	ENSMUSG00000043263(Ifi209),ENSMUSG00000054203(Ifi205),ENSMUSG00000030142(Clec4e),ENSMUSG00000021624(Cd180),ENSMUSG00000049799(Lrrc19),ENSMUSG00000044162(Tnip3),ENSMUSG00000004296(Il12b),ENSMUSG00000021356(Irf4),ENSMUSG00000024401(Tnf),ENSMUSG00000020889(Nr1d1),ENSMUSG00000020641(Rsad2),ENSMUSG00000017652(Cd40),ENSMUSG00000032661(Oas3),ENSMUSG00000033107(Rnf125),ENSMUSG00000045827(Serpinb9),ENSMUS…	0.00235946	0.0541582	0.0655172
GO:0004888	transmembrane signaling receptor activity	MF	37	714	521	16424	ENSMUSG00000042429(Adora1),ENSMUSG00000052821(Cysltr1),ENSMUSG00000028630(Dyrk2),ENSMUSG00000038751(Ptk6),ENSMUSG00000062209(Erbb4),ENSMUSG00000014932(Yes1),ENSMUSG00000020623(Map2k6),ENSMUSG00000049791(Fzd4),ENSMUSG00000004296(Il12b),ENSMUSG00000052336(Cx3cr1),ENSMUSG00000026770(Il2ra),ENSMUSG00000041075(Fzd7),ENSMUSG00000022297(Fzd6),ENSMUSG00000063234(Gpr84),ENSMUSG00000032360(Hcrtr2),ENSMUSG0…	0.00237527	0.0543635	0.0518207
GO:0050680	negative regulation of epithelial cell proliferation	BP	11	127	521	16424	ENSMUSG00000016918(Sulf1),ENSMUSG00000030551(Nr2f2),ENSMUSG00000024401(Tnf),ENSMUSG00000022479(Vdr),ENSMUSG00000022883(Robo1),ENSMUSG00000041147(Brca2),ENSMUSG00000004296(Il12b),ENSMUSG00000008575(Nfib),ENSMUSG00000021994(Wnt5a),ENSMUSG00000031548(Sfrp1),ENSMUSG00000039239(Tgfb2)	0.00238465	0.0544209	0.0866142
GO:0098771	inorganic ion homeostasis	BP	35	665	521	16424	ENSMUSG00000042429(Adora1),ENSMUSG00000022479(Vdr),ENSMUSG00000079055(Slc8a3),ENSMUSG00000054640(Slc8a1),ENSMUSG00000030963(Umod),ENSMUSG00000017652(Cd40),ENSMUSG00000035042(Ccl5),ENSMUSG00000000982(Ccl3),ENSMUSG00000024935(Slc1a1),ENSMUSG00000036123(Slc9a3),ENSMUSG00000020651(Slc26a4),ENSMUSG00000038600(Atp6v0a4),ENSMUSG00000000805(Car4),ENSMUSG00000051497(Kcnj16),ENSMUSG00000074715(Ccl28),ENSMU…	0.00240073	0.0545317	0.0526316
GO:0042327	positive regulation of phosphorylation	BP	46	942	521	16424	ENSMUSG00000024401(Tnf),ENSMUSG00000028017(Egf),ENSMUSG00000042429(Adora1),ENSMUSG00000021994(Wnt5a),ENSMUSG00000020623(Map2k6),ENSMUSG00000029816(Gpnmb),ENSMUSG00000000869(Il4),ENSMUSG00000027692(Tnik),ENSMUSG00000035992(Fnip1),ENSMUSG00000000142(Axin2),ENSMUSG00000017652(Cd40),ENSMUSG00000050395(Tnfsf15),ENSMUSG00000004296(Il12b),ENSMUSG00000047492(Inhbe),ENSMUSG00000039239(Tgfb2),ENSMUSG000000…	0.00240593	0.0545317	0.0488323
GO:0007165	signal transduction	BP	171	4472	521	16424	ENSMUSG00000024401(Tnf),ENSMUSG00000027692(Tnik),ENSMUSG00000020623(Map2k6),ENSMUSG00000035042(Ccl5),ENSMUSG00000000982(Ccl3),ENSMUSG00000028017(Egf),ENSMUSG00000042429(Adora1),ENSMUSG00000021994(Wnt5a),ENSMUSG00000030142(Clec4e),ENSMUSG00000021624(Cd180),ENSMUSG00000049799(Lrrc19),ENSMUSG00000044162(Tnip3),ENSMUSG00000017652(Cd40),ENSMUSG00000037171(Nodal),ENSMUSG00000026556(Vangl2),ENSMUSG00000…	0.00241016	0.0545317	0.0382379
GO:0048514	blood vessel morphogenesis	BP	32	592	521	16424	ENSMUSG00000068196(Col8a1),ENSMUSG00000028017(Egf),ENSMUSG00000021822(Plau),ENSMUSG00000056174(Col8a2),ENSMUSG00000032487(Ptgs2),ENSMUSG00000031965(Tbx20),ENSMUSG00000026556(Vangl2),ENSMUSG00000025321(Itgb8),ENSMUSG00000029276(Glmn),ENSMUSG00000049791(Fzd4),ENSMUSG00000022883(Robo1),ENSMUSG00000016918(Sulf1),ENSMUSG00000053477(Tcf4),ENSMUSG00000039239(Tgfb2),ENSMUSG00000028039(Efna3),ENSMUSG00000…	0.00241926	0.0545816	0.0540541
GO:0034097	response to cytokine	BP	42	841	521	16424	ENSMUSG00000040717(Il17rd),ENSMUSG00000024935(Slc1a1),ENSMUSG00000049791(Fzd4),ENSMUSG00000004296(Il12b),ENSMUSG00000024401(Tnf),ENSMUSG00000041954(Tnfrsf18),ENSMUSG00000030963(Umod),ENSMUSG00000017652(Cd40),ENSMUSG00000035042(Ccl5),ENSMUSG00000006345(Ggt1),ENSMUSG00000032487(Ptgs2),ENSMUSG00000045932(Ifit2),ENSMUSG00000058163(Gm5431),ENSMUSG00000069892(9930111J21Rik2),ENSMUSG00000028270(Gbp2),EN…	0.00245897	0.0553198	0.0499405
GO:0050796	regulation of insulin secretion	BP	13	166	521	16424	ENSMUSG00000076431(Sox4),ENSMUSG00000015401(Cltrn),ENSMUSG00000031548(Sfrp1),ENSMUSG00000002489(Tiam1),ENSMUSG00000020889(Nr1d1),ENSMUSG00000048915(Efna5),ENSMUSG00000078686(Mup9),ENSMUSG00000073834(Mup11),ENSMUSG00000078675(Mup16),ENSMUSG00000078673(Mup19),ENSMUSG00000024401(Tnf),ENSMUSG00000020826(Nos2),ENSMUSG00000035042(Ccl5)	0.00247309	0.0554798	0.0783133
GO:0007626	locomotory behavior	BP	14	186	521	16424	ENSMUSG00000053024(Cntn2),ENSMUSG00000017412(Cacnb4),ENSMUSG00000049791(Fzd4),ENSMUSG00000034593(Myo5a),ENSMUSG00000078686(Mup9),ENSMUSG00000073834(Mup11),ENSMUSG00000078675(Mup16),ENSMUSG00000078673(Mup19),ENSMUSG00000038550(Ciart),ENSMUSG00000074794(Arrdc3),ENSMUSG00000024935(Slc1a1),ENSMUSG00000032172(Olfm2),ENSMUSG00000048240(Gng7),ENSMUSG00000028222(Calb1)	0.002481	0.0555	0.0752688
GO:0045776	negative regulation of blood pressure	BP	6	44	521	16424	ENSMUSG00000024401(Tnf),ENSMUSG00000058488(Kl),ENSMUSG00000042429(Adora1),ENSMUSG00000022383(Ppara),ENSMUSG00000020826(Nos2),ENSMUSG00000032978(Guca2b)	0.00251009	0.0559926	0.136364
GO:0030097	hemopoiesis	BP	41	817	521	16424	ENSMUSG00000041272(Tox),ENSMUSG00000052534(Pbx1),ENSMUSG00000079055(Slc8a3),ENSMUSG00000031548(Sfrp1),ENSMUSG00000034910(Pygo1),ENSMUSG00000020120(Plek),ENSMUSG00000030144(Clec4d),ENSMUSG00000030142(Clec4e),ENSMUSG00000000869(Il4),ENSMUSG00000035992(Fnip1),ENSMUSG00000076431(Sox4),ENSMUSG00000062949(Atp11c),ENSMUSG00000034218(Atm),ENSMUSG00000029915(Clec5a),ENSMUSG00000024673(Ms4a1),ENSMUSG000000…	0.00253003	0.0561779	0.0501836
GO:0070227	lymphocyte apoptotic process	BP	8	75	521	16424	ENSMUSG00000035992(Fnip1),ENSMUSG00000026770(Il2ra),ENSMUSG00000045827(Serpinb9),ENSMUSG00000035042(Ccl5),ENSMUSG00000039239(Tgfb2),ENSMUSG00000030528(Blm),ENSMUSG00000021994(Wnt5a),ENSMUSG00000016496(Cd274)	0.00254098	0.0561779	0.106667
GO:0007178	transmembrane receptor protein serine/threonine kinase signaling pathway	BP	20	314	521	16424	ENSMUSG00000037171(Nodal),ENSMUSG00000025321(Itgb8),ENSMUSG00000039239(Tgfb2),ENSMUSG00000047492(Inhbe),ENSMUSG00000031965(Tbx20),ENSMUSG00000042834(Nrep),ENSMUSG00000001827(Folr1),ENSMUSG00000024975(Pdcd4),ENSMUSG00000040717(Il17rd),ENSMUSG00000022383(Ppara),ENSMUSG00000049907(Rasl11b),ENSMUSG00000016918(Sulf1),ENSMUSG00000056004(Elapor2),ENSMUSG00000022528(Hes1),ENSMUSG00000021994(Wnt5a),ENSMUS…	0.00254723	0.0561779	0.0636943
GO:0042102	positive regulation of T cell proliferation	BP	9	92	521	16424	ENSMUSG00000004296(Il12b),ENSMUSG00000026770(Il2ra),ENSMUSG00000000869(Il4),ENSMUSG00000030528(Blm),ENSMUSG00000016496(Cd274),ENSMUSG00000022528(Hes1),ENSMUSG00000016493(Cd46),ENSMUSG00000006574(Slc4a1),ENSMUSG00000035042(Ccl5)	0.00255467	0.0561779	0.0978261
GO:0060485	mesenchyme development	BP	17	249	521	16424	ENSMUSG00000028780(Sema3c),ENSMUSG00000062209(Erbb4),ENSMUSG00000021994(Wnt5a),ENSMUSG00000039239(Tgfb2),ENSMUSG00000037171(Nodal),ENSMUSG00000001827(Folr1),ENSMUSG00000031965(Tbx20),ENSMUSG00000018604(Tbx3),ENSMUSG00000026556(Vangl2),ENSMUSG00000002489(Tiam1),ENSMUSG00000028583(Pdpn),ENSMUSG00000000142(Axin2),ENSMUSG00000040717(Il17rd),ENSMUSG00000031548(Sfrp1),ENSMUSG00000024975(Pdcd4),ENSMUSG0…	0.00256616	0.0561779	0.0682731
GO:0080134	regulation of response to stress	BP	60	1312	521	16424	ENSMUSG00000043263(Ifi209),ENSMUSG00000054203(Ifi205),ENSMUSG00000030142(Clec4e),ENSMUSG00000021624(Cd180),ENSMUSG00000049799(Lrrc19),ENSMUSG00000044701(Il27),ENSMUSG00000004296(Il12b),ENSMUSG00000000869(Il4),ENSMUSG00000035042(Ccl5),ENSMUSG00000042429(Adora1),ENSMUSG00000053965(Pde5a),ENSMUSG00000044162(Tnip3),ENSMUSG00000024401(Tnf),ENSMUSG00000052336(Cx3cr1),ENSMUSG00000027692(Tnik),ENSMUSG000…	0.0025664	0.0561779	0.0457317
GO:0003007	heart morphogenesis	BP	16	228	521	16424	ENSMUSG00000021994(Wnt5a),ENSMUSG00000037171(Nodal),ENSMUSG00000031965(Tbx20),ENSMUSG00000018604(Tbx3),ENSMUSG00000026556(Vangl2),ENSMUSG00000001827(Folr1),ENSMUSG00000027070(Lrp2),ENSMUSG00000000142(Axin2),ENSMUSG00000022528(Hes1),ENSMUSG00000039239(Tgfb2),ENSMUSG00000028780(Sema3c),ENSMUSG00000076431(Sox4),ENSMUSG00000037852(Cpe),ENSMUSG00000010175(Prox1),ENSMUSG00000024975(Pdcd4),ENSMUSG000000…	0.00258079	0.0561779	0.0701754
GO:0000977	RNA polymerase II regulatory region sequence-specific DNA binding	MF	51	1075	521	16424	ENSMUSG00000057396(Zfp759),ENSMUSG00000051037(Zfp455),ENSMUSG00000055480(Zfp458),ENSMUSG00000063894(Zkscan8),ENSMUSG00000069743(Zfp820),ENSMUSG00000037001(Zfp39),ENSMUSG00000092335(Zfp977),ENSMUSG00000043969(Emx2),ENSMUSG00000022383(Ppara),ENSMUSG00000033883(Zfp267),ENSMUSG00000076431(Sox4),ENSMUSG00000021356(Irf4),ENSMUSG00000020889(Nr1d1),ENSMUSG00000036916(Zfp280c),ENSMUSG00000030256(Bhlhe41),…	0.00258224	0.0561779	0.0474419
GO:0001012	RNA polymerase II regulatory region DNA binding	MF	51	1075	521	16424	ENSMUSG00000000708(Kat2b),ENSMUSG00000020889(Nr1d1),ENSMUSG00000031965(Tbx20),ENSMUSG00000059824(Dbp),ENSMUSG00000052534(Pbx1),ENSMUSG00000067430(Zfp763),ENSMUSG00000003929(Zfp81),ENSMUSG00000057396(Zfp759),ENSMUSG00000051037(Zfp455),ENSMUSG00000055480(Zfp458),ENSMUSG00000063894(Zkscan8),ENSMUSG00000069743(Zfp820),ENSMUSG00000037001(Zfp39),ENSMUSG00000092335(Zfp977),ENSMUSG00000043969(Emx2),ENSMU…	0.00258224	0.0561779	0.0474419
GO:0010648	negative regulation of cell communication	BP	57	1233	521	16424	ENSMUSG00000036006(Ripor2),ENSMUSG00000031965(Tbx20),ENSMUSG00000020120(Plek),ENSMUSG00000035042(Ccl5),ENSMUSG00000031548(Sfrp1),ENSMUSG00000040717(Il17rd),ENSMUSG00000022383(Ppara),ENSMUSG00000049907(Rasl11b),ENSMUSG00000021994(Wnt5a),ENSMUSG00000027070(Lrp2),ENSMUSG00000031283(Chrdl1),ENSMUSG00000074794(Arrdc3),ENSMUSG00000028518(Prkaa2),ENSMUSG00000022419(Deptor),ENSMUSG00000035992(Fnip1),ENSM…	0.00259644	0.0563321	0.0462287
GO:0099509	regulation of presynaptic cytosolic calcium ion concentration	BP	4	19	521	16424	ENSMUSG00000017412(Cacnb4),ENSMUSG00000044359(P2ry4),ENSMUSG00000042429(Adora1),ENSMUSG00000028222(Calb1)	0.00265469	0.0572819	0.210526
GO:0016500	protein-hormone receptor activity	MF	4	19	521	16424	ENSMUSG00000078686(Mup9),ENSMUSG00000073834(Mup11),ENSMUSG00000078675(Mup16),ENSMUSG00000078673(Mup19)	0.00265469	0.0572819	0.210526
GO:0023052	signaling	BP	183	4841	521	16424	ENSMUSG00000024401(Tnf),ENSMUSG00000027692(Tnik),ENSMUSG00000020623(Map2k6),ENSMUSG00000035042(Ccl5),ENSMUSG00000000982(Ccl3),ENSMUSG00000028017(Egf),ENSMUSG00000042429(Adora1),ENSMUSG00000021994(Wnt5a),ENSMUSG00000030142(Clec4e),ENSMUSG00000021624(Cd180),ENSMUSG00000049799(Lrrc19),ENSMUSG00000044162(Tnip3),ENSMUSG00000017652(Cd40),ENSMUSG00000029816(Gpnmb),ENSMUSG00000051056(Gja10),ENSMUSG000000…	0.00266388	0.0573242	0.0378021
GO:0035107	appendage morphogenesis	BP	11	129	521	16424	ENSMUSG00000021994(Wnt5a),ENSMUSG00000039239(Tgfb2),ENSMUSG00000026586(Prrx1),ENSMUSG00000052534(Pbx1),ENSMUSG00000018604(Tbx3),ENSMUSG00000044042(Fmn1),ENSMUSG00000022297(Fzd6),ENSMUSG00000016918(Sulf1),ENSMUSG00000038122(Tbc1d32),ENSMUSG00000076431(Sox4),ENSMUSG00000028780(Sema3c)	0.00269571	0.0576955	0.0852713
GO:0035108	limb morphogenesis	BP	11	129	521	16424	ENSMUSG00000021994(Wnt5a),ENSMUSG00000039239(Tgfb2),ENSMUSG00000026586(Prrx1),ENSMUSG00000052534(Pbx1),ENSMUSG00000044042(Fmn1),ENSMUSG00000018604(Tbx3),ENSMUSG00000022297(Fzd6),ENSMUSG00000016918(Sulf1),ENSMUSG00000038122(Tbc1d32),ENSMUSG00000076431(Sox4),ENSMUSG00000028780(Sema3c)	0.00269571	0.0576955	0.0852713
GO:0008206	bile acid metabolic process	BP	5	31	521	16424	ENSMUSG00000038641(Akr1d1),ENSMUSG00000028240(Cyp7a1),ENSMUSG00000010175(Prox1),ENSMUSG00000020889(Nr1d1),ENSMUSG00000079262(Slco1a6)	0.00270466	0.0577311	0.16129
GO:0023057	negative regulation of signaling	BP	57	1236	521	16424	ENSMUSG00000036006(Ripor2),ENSMUSG00000031965(Tbx20),ENSMUSG00000020120(Plek),ENSMUSG00000035042(Ccl5),ENSMUSG00000031548(Sfrp1),ENSMUSG00000040717(Il17rd),ENSMUSG00000022383(Ppara),ENSMUSG00000049907(Rasl11b),ENSMUSG00000021994(Wnt5a),ENSMUSG00000027070(Lrp2),ENSMUSG00000031283(Chrdl1),ENSMUSG00000074794(Arrdc3),ENSMUSG00000028518(Prkaa2),ENSMUSG00000022419(Deptor),ENSMUSG00000035992(Fnip1),ENSM…	0.00273752	0.0582753	0.0461165
GO:0009855	determination of bilateral symmetry	BP	10	111	521	16424	ENSMUSG00000021994(Wnt5a),ENSMUSG00000037171(Nodal),ENSMUSG00000031965(Tbx20),ENSMUSG00000018604(Tbx3),ENSMUSG00000026556(Vangl2),ENSMUSG00000001827(Folr1),ENSMUSG00000022262(Dnah5),ENSMUSG00000014329(Bicc1),ENSMUSG00000038122(Tbc1d32),ENSMUSG00000020973(Dnaaf2)	0.00278169	0.0590569	0.0900901
GO:0048585	negative regulation of response to stimulus	BP	67	1505	521	16424	ENSMUSG00000024401(Tnf),ENSMUSG00000000869(Il4),ENSMUSG00000042429(Adora1),ENSMUSG00000022876(Samsn1),ENSMUSG00000004296(Il12b),ENSMUSG00000052336(Cx3cr1),ENSMUSG00000036006(Ripor2),ENSMUSG00000039239(Tgfb2),ENSMUSG00000031965(Tbx20),ENSMUSG00000020120(Plek),ENSMUSG00000035042(Ccl5),ENSMUSG00000031548(Sfrp1),ENSMUSG00000040717(Il17rd),ENSMUSG00000022383(Ppara),ENSMUSG00000049907(Rasl11b),ENSMUSG0…	0.00279074	0.0590906	0.0445183
GO:0050919	negative chemotaxis	BP	6	45	521	16424	ENSMUSG00000029765(Plxna4),ENSMUSG00000022883(Robo1),ENSMUSG00000021994(Wnt5a),ENSMUSG00000045776(Lrtm1),ENSMUSG00000048915(Efna5),ENSMUSG00000028780(Sema3c)	0.00282011	0.0594012	0.133333
GO:0035239	tube morphogenesis	BP	41	822	521	16424	ENSMUSG00000068196(Col8a1),ENSMUSG00000028017(Egf),ENSMUSG00000021822(Plau),ENSMUSG00000056174(Col8a2),ENSMUSG00000032487(Ptgs2),ENSMUSG00000031965(Tbx20),ENSMUSG00000026556(Vangl2),ENSMUSG00000025321(Itgb8),ENSMUSG00000029276(Glmn),ENSMUSG00000049791(Fzd4),ENSMUSG00000052534(Pbx1),ENSMUSG00000076431(Sox4),ENSMUSG00000037171(Nodal),ENSMUSG00000021994(Wnt5a),ENSMUSG00000027070(Lrp2),ENSMUSG0000003…	0.00282041	0.0594012	0.0498783
GO:0007162	negative regulation of cell adhesion	BP	18	273	521	16424	ENSMUSG00000049791(Fzd4),ENSMUSG00000041075(Fzd7),ENSMUSG00000052713(Zfp608),ENSMUSG00000026981(Il1rn),ENSMUSG00000036006(Ripor2),ENSMUSG00000016496(Cd274),ENSMUSG00000053965(Pde5a),ENSMUSG00000029816(Gpnmb),ENSMUSG00000029276(Glmn),ENSMUSG00000026770(Il2ra),ENSMUSG00000039899(Fgl2),ENSMUSG00000000869(Il4),ENSMUSG00000048915(Efna5),ENSMUSG00000022383(Ppara),ENSMUSG00000074715(Ccl28),ENSMUSG000000…	0.00283806	0.0596142	0.0659341
GO:0002696	positive regulation of leukocyte activation	BP	22	363	521	16424	ENSMUSG00000030144(Clec4d),ENSMUSG00000104213(Ighd),ENSMUSG00000017550(Atad5),ENSMUSG00000000869(Il4),ENSMUSG00000017652(Cd40),ENSMUSG00000016496(Cd274),ENSMUSG00000026009(Icos),ENSMUSG00000004296(Il12b),ENSMUSG00000041272(Tox),ENSMUSG00000022528(Hes1),ENSMUSG00000026770(Il2ra),ENSMUSG00000016493(Cd46),ENSMUSG00000006574(Slc4a1),ENSMUSG00000035042(Ccl5),ENSMUSG00000021994(Wnt5a),ENSMUSG0000006294…	0.00293866	0.0602483	0.0606061
GO:0032496	response to lipopolysaccharide	BP	20	318	521	16424	ENSMUSG00000024401(Tnf),ENSMUSG00000035042(Ccl5),ENSMUSG00000000982(Ccl3),ENSMUSG00000021624(Cd180),ENSMUSG00000022126(Acod1),ENSMUSG00000021994(Wnt5a),ENSMUSG00000016496(Cd274),ENSMUSG00000020889(Nr1d1),ENSMUSG00000004296(Il12b),ENSMUSG00000024975(Pdcd4),ENSMUSG00000044162(Tnip3),ENSMUSG00000020826(Nos2),ENSMUSG00000028270(Gbp2),ENSMUSG00000029372(Ppbp),ENSMUSG00000052336(Cx3cr1),ENSMUSG00000017…	0.00294421	0.0602483	0.0628931
GO:0000711	meiotic DNA repair synthesis	BP	2	3	521	16424	ENSMUSG00000032065(Tex12),ENSMUSG00000112920(Spata22)	0.00294973	0.0602483	0.666667
GO:0010037	response to carbon dioxide	BP	2	3	521	16424	ENSMUSG00000006574(Slc4a1),ENSMUSG00000051497(Kcnj16)	0.00294973	0.0602483	0.666667
GO:0045578	negative regulation of B cell differentiation	BP	2	3	521	16424	ENSMUSG00000031548(Sfrp1),ENSMUSG00000015217(Hmgb3)	0.00294973	0.0602483	0.666667
GO:0060168	positive regulation of adenosine receptor signaling pathway	BP	2	3	521	16424	ENSMUSG00000053024(Cntn2),ENSMUSG00000032561(Acpp)	0.00294973	0.0602483	0.666667
GO:0015389	pyrimidine- and adenine-specific:sodium symporter activity	MF	2	3	521	16424	ENSMUSG00000025726(Slc28a1),ENSMUSG00000027219(Slc28a2)	0.00294973	0.0602483	0.666667
GO:0015391	nucleobase:cation symporter activity	MF	2	3	521	16424	ENSMUSG00000025726(Slc28a1),ENSMUSG00000027219(Slc28a2)	0.00294973	0.0602483	0.666667
GO:0031726	CCR1 chemokine receptor binding	MF	2	3	521	16424	ENSMUSG00000035042(Ccl5),ENSMUSG00000018930(Ccl4)	0.00294973	0.0602483	0.666667
GO:1905060	calcium:cation antiporter activity involved in regulation of postsynaptic cytosolic calcium ion concentration	MF	2	3	521	16424	ENSMUSG00000079055(Slc8a3),ENSMUSG00000054640(Slc8a1)	0.00294973	0.0602483	0.666667
GO:0043900	regulation of multi-organism process	BP	23	386	521	16424	ENSMUSG00000044701(Il27),ENSMUSG00000004296(Il12b),ENSMUSG00000000869(Il4),ENSMUSG00000035042(Ccl5),ENSMUSG00000022126(Acod1),ENSMUSG00000021624(Cd180),ENSMUSG00000033107(Rnf125),ENSMUSG00000000982(Ccl3),ENSMUSG00000018930(Ccl4),ENSMUSG00000022383(Ppara),ENSMUSG00000020641(Rsad2),ENSMUSG00000024401(Tnf),ENSMUSG00000010175(Prox1),ENSMUSG00000032661(Oas3),ENSMUSG00000078616(Trim30c),ENSMUSG00000053…	0.00295193	0.0602483	0.0595855
GO:0009799	specification of symmetry	BP	10	112	521	16424	ENSMUSG00000021994(Wnt5a),ENSMUSG00000037171(Nodal),ENSMUSG00000031965(Tbx20),ENSMUSG00000018604(Tbx3),ENSMUSG00000026556(Vangl2),ENSMUSG00000001827(Folr1),ENSMUSG00000022262(Dnah5),ENSMUSG00000014329(Bicc1),ENSMUSG00000038122(Tbc1d32),ENSMUSG00000020973(Dnaaf2)	0.00297014	0.060309	0.0892857
GO:0050868	negative regulation of T cell activation	BP	10	112	521	16424	ENSMUSG00000052713(Zfp608),ENSMUSG00000036006(Ripor2),ENSMUSG00000016496(Cd274),ENSMUSG00000053965(Pde5a),ENSMUSG00000029816(Gpnmb),ENSMUSG00000029276(Glmn),ENSMUSG00000026770(Il2ra),ENSMUSG00000039899(Fgl2),ENSMUSG00000000869(Il4),ENSMUSG00000053338(Tarm1)	0.00297014	0.060309	0.0892857
GO:1902533	positive regulation of intracellular signal transduction	BP	45	927	521	16424	ENSMUSG00000024401(Tnf),ENSMUSG00000028017(Egf),ENSMUSG00000042429(Adora1),ENSMUSG00000021994(Wnt5a),ENSMUSG00000020623(Map2k6),ENSMUSG00000050395(Tnfsf15),ENSMUSG00000027692(Tnik),ENSMUSG00000004296(Il12b),ENSMUSG00000065952(Rps23rg1),ENSMUSG00000039239(Tgfb2),ENSMUSG00000062209(Erbb4),ENSMUSG00000035042(Ccl5),ENSMUSG00000035992(Fnip1),ENSMUSG00000073008(Gpr174),ENSMUSG00000022883(Robo1),ENSMUSG…	0.00298967	0.060464	0.0485437
GO:0051347	positive regulation of transferase activity	BP	31	576	521	16424	ENSMUSG00000024401(Tnf),ENSMUSG00000028017(Egf),ENSMUSG00000042429(Adora1),ENSMUSG00000021994(Wnt5a),ENSMUSG00000020623(Map2k6),ENSMUSG00000050395(Tnfsf15),ENSMUSG00000027692(Tnik),ENSMUSG00000004296(Il12b),ENSMUSG00000039239(Tgfb2),ENSMUSG00000024935(Slc1a1),ENSMUSG00000006262(Mob1b),ENSMUSG00000062209(Erbb4),ENSMUSG00000000869(Il4),ENSMUSG00000053965(Pde5a),ENSMUSG00000022883(Robo1),ENSMUSG0000…	0.00299884	0.060464	0.0538194
GO:0035148	tube formation	BP	12	150	521	16424	ENSMUSG00000076431(Sox4),ENSMUSG00000037171(Nodal),ENSMUSG00000021994(Wnt5a),ENSMUSG00000029276(Glmn),ENSMUSG00000027070(Lrp2),ENSMUSG00000031548(Sfrp1),ENSMUSG00000039239(Tgfb2),ENSMUSG00000022297(Fzd6),ENSMUSG00000026556(Vangl2),ENSMUSG00000008575(Nfib),ENSMUSG00000001827(Folr1),ENSMUSG00000028017(Egf)	0.00300068	0.060464	0.08
GO:0048871	multicellular organismal homeostasis	BP	25	433	521	16424	ENSMUSG00000074794(Arrdc3),ENSMUSG00000042429(Adora1),ENSMUSG00000026981(Il1rn),ENSMUSG00000041248(Kcnj1),ENSMUSG00000027219(Slc28a2),ENSMUSG00000023013(Aqp2),ENSMUSG00000030963(Umod),ENSMUSG00000024401(Tnf),ENSMUSG00000032487(Ptgs2),ENSMUSG00000035042(Ccl5),ENSMUSG00000078686(Mup9),ENSMUSG00000073834(Mup11),ENSMUSG00000078675(Mup16),ENSMUSG00000078673(Mup19),ENSMUSG00000002204(Napsa),ENSMUSG0000…	0.00301226	0.0605433	0.0577367
GO:0051223	regulation of protein transport	BP	28	504	521	16424	ENSMUSG00000024401(Tnf),ENSMUSG00000020826(Nos2),ENSMUSG00000035042(Ccl5),ENSMUSG00000076431(Sox4),ENSMUSG00000015401(Cltrn),ENSMUSG00000032487(Ptgs2),ENSMUSG00000031548(Sfrp1),ENSMUSG00000028017(Egf),ENSMUSG00000020641(Rsad2),ENSMUSG00000004296(Il12b),ENSMUSG00000034584(Exph5),ENSMUSG00000039239(Tgfb2),ENSMUSG00000002489(Tiam1),ENSMUSG00000020889(Nr1d1),ENSMUSG00000048915(Efna5),ENSMUSG000000786…	0.00302146	0.0605745	0.0555556
GO:0006111	regulation of gluconeogenesis	BP	7	61	521	16424	ENSMUSG00000000708(Kat2b),ENSMUSG00000022383(Ppara),ENSMUSG00000078686(Mup9),ENSMUSG00000073834(Mup11),ENSMUSG00000078675(Mup16),ENSMUSG00000078673(Mup19),ENSMUSG00000058914(C1qtnf3)	0.00307911	0.0615744	0.114754
GO:0042832	defense response to protozoan	BP	5	32	521	16424	ENSMUSG00000021356(Irf4),ENSMUSG00000004296(Il12b),ENSMUSG00000028270(Gbp2),ENSMUSG00000000869(Il4),ENSMUSG00000017652(Cd40)	0.00312326	0.062249	0.15625
GO:0001568	blood vessel development	BP	35	676	521	16424	ENSMUSG00000068196(Col8a1),ENSMUSG00000028017(Egf),ENSMUSG00000021822(Plau),ENSMUSG00000056174(Col8a2),ENSMUSG00000032487(Ptgs2),ENSMUSG00000031965(Tbx20),ENSMUSG00000026556(Vangl2),ENSMUSG00000025321(Itgb8),ENSMUSG00000029276(Glmn),ENSMUSG00000049791(Fzd4),ENSMUSG00000022883(Robo1),ENSMUSG00000028780(Sema3c),ENSMUSG00000016918(Sulf1),ENSMUSG00000053477(Tcf4),ENSMUSG00000039239(Tgfb2),ENSMUSG0000…	0.00312856	0.062249	0.0517751
GO:0002328	pro-B cell differentiation	BP	3	10	521	16424	ENSMUSG00000035992(Fnip1),ENSMUSG00000022528(Hes1),ENSMUSG00000076431(Sox4)	0.00322399	0.0631202	0.3
GO:0031620	regulation of fever generation	BP	3	10	521	16424	ENSMUSG00000024401(Tnf),ENSMUSG00000032487(Ptgs2),ENSMUSG00000035042(Ccl5)	0.00322399	0.0631202	0.3
[truncated: 7,519 more rows]

## Sheet: HL_vs_LL.DEG_GO_enriched_result
GO_ID	Term	Category	Test	Ref	TestAll	RefAll	geneID	Pvalue	FDR	richFactor
[truncated: 10,996 more rows]

[truncated: 4 more sheets: DEG_up_GO_enriched_result, DEG_down_KEGG_enriched result, DEG_KEGG_enriched_result, up_KEGG_enriched_result]
